# Supplementary material for: Transcriptome dynamics of Arabidopsis thaliana root penetration by the oomycete pathogen Phytophthora parasitica
Source: BMC Genomics. 2014 Jun 29;15(1):538. doi: 10.1186/1471-2164-15-538 (PMC4111850; doi:10.1186/1471-2164-15-538)
Supplement: Supplementary file 2 — Additional file 2: Table S1: Clustering of P. parasitica EST sequences. Sequence composition of each contig as obtained with TGICL package is presented. Each contig was named CLxContigx, with x corresponding to the cluster and contig number. (TXT 150 KB) [file 12864_2013_6272_MOESM2_ESM.txt]

CL1Contig1
	gb|DR439260.1|
	gb|CD051759.1|
	gb|FK937463.1|
	gb|CK859401.1|
	gb|DR438260.1|
	gb|CD051712.1|
	gb|DR438252.1|
	gb|DR438258.1|
	gb|DR438257.1|
	gb|DR438264.1|
	gb|DR438264.1|
	gb|DR438265.1|
	gb|DR438258.1|
	gb|DR438264.1|
	gb|DR438258.1|
	gb|DR438265.1|
	gb|DR438259.1|
	gb|DR438256.1|
	gb|DR438256.1|
	gb|DR438264.1|
	gb|DR438254.1|
	gb|DR438256.1|
	gb|DR438256.1|
	gb|DR438253.1|
	gb|DR438246.1|
	gb|DR438250.1|
	gb|DR438256.1|
	gb|FK937463.1|
	gb|DR438256.1|
	gb|DR438256.1|
	gb|DR438256.1|
	gb|DR438256.1|
	gb|DR438256.1|
	gb|DR438256.1|
	gb|DR438256.1|
	gb|DR438253.1|
	gb|FK934857.1|
	gb|DR438256.1|
	gb|FK934800.1|
	gb|FK934800.1|
	gb|FK934800.1|
	gb|CD051704.1|
	gb|FK934800.1|
	gb|FK935244.1|
	gb|FK937879.1|
	gb|FK935244.1|
	gb|EC912647.1|
	gb|FK935244.1|
	gb|FK935244.1|
	gb|FK935244.1|
	gb|FK936956.1|
	gb|FK937424.1|
	gb|FK935220.1|
	gb|FK936598.1|
	gb|EC913288.1|
	gb|FK936956.1|
	gb|FK937038.1|
	gb|FK937038.1|
	gb|FK937012.1|
	gb|FK938664.1|
	gb|FK937038.1|
	gb|FK935385.1|
	gb|FK937366.1|
	gb|FK935984.1|
	gb|DR438248.1|
	gb|FK936767.1|
	gb|FK937181.1|
	gb|FK934934.1|
	gb|FK937762.1|
	gb|FK936389.1|
	gb|FK936059.1|
	gb|FK938315.1|
	gb|FK935559.1|
	gb|DR438248.1|
	gb|FK935432.1|
	gb|FK937152.1|
	gb|FK937152.1|
	gb|FK938016.1|
	gb|DR438248.1|
	gb|DR438248.1|
	gb|FK938251.1|
	gb|FK938251.1|
	gb|FK935949.1|
	gb|FK935385.1|
	gb|FK935385.1|
	gb|FK937390.1|
	gb|FK937744.1|
	gb|FK937328.1|
	gb|FK935949.1|
	gb|FK936535.1|
	gb|FK938251.1|
	gb|FK935326.1|
	gb|FK936617.1|
	gb|FK937012.1|
	gb|FK936522.1|
	gb|FK938277.1|
	gb|FK935503.1|
	gb|FK935684.1|
	gb|FK934910.1|
	gb|FK936307.1|
	gb|FK934629.1|
	gb|FK937148.1|
	gb|FK938672.1|
	gb|FK935123.1|
	gb|FK938288.1|
CL1Contig2
	gb|FK938013.1|
	gb|FK938771.1|
	gb|FK938177.1|
	gb|FK935423.1|
	gb|FK935263.1|
	gb|FK938150.1|
	gb|FK938650.1|
	gb|FK938067.1|
	gb|FK936163.1|
	gb|FK938013.1|
	gb|FK938013.1|
	gb|FK936142.1|
	gb|FK935373.1|
	gb|FK938795.1|
	gb|DR438247.1|
	gb|FK938013.1|
	gb|FK938013.1|
	gb|DR438247.1|
	gb|FK936155.1|
	gb|FK936598.1|
	gb|FK936598.1|
	gb|FK936598.1|
	gb|FK936155.1|
	gb|FK937095.1|
	gb|FK934634.1|
	gb|FK936956.1|
CL2Contig1
	gb|DR440626.1|
	gb|DR440626.1|
	gb|DR438172.1|
	gb|DR438149.1|
	gb|DR438171.1|
	gb|DR438109.1|
	gb|DR438171.1|
	gb|DR438172.1|
	gb|DR438172.1|
	gb|DR438171.1|
	gb|EC913678.1|
	gb|DR438171.1|
	gb|DR438172.1|
	gb|DR438171.1|
	gb|DR438172.1|
	gb|DR438172.1|
	gb|DR438128.1|
	gb|FK936349.1|
	gb|DR438171.1|
	gb|DR438172.1|
	gb|DR438172.1|
	gb|DR438172.1|
	gb|DR438129.1|
	gb|DR438171.1|
	gb|DR438166.1|
	gb|DR438171.1|
	gb|DR438121.1|
	gb|DR438172.1|
	gb|DR438172.1|
	gb|DR438171.1|
	gb|DR438166.1|
	gb|DR438171.1|
	gb|DR438172.1|
	gb|DR438172.1|
	gb|DR438149.1|
	gb|DR438172.1|
	gb|DR438172.1|
	gb|DR438171.1|
	gb|DR438145.1|
	gb|DR438166.1|
	gb|DR438171.1|
	gb|DR438166.1|
	gb|DR438138.1|
	gb|DR438141.1|
	gb|DR438172.1|
	gb|DR438172.1|
	gb|DR438172.1|
	gb|DR438172.1|
	gb|DR438172.1|
	gb|DR438172.1|
	gb|DR438171.1|
	gb|DR438166.1|
	gb|DR438168.1|
	gb|DR438160.1|
	gb|DR438170.1|
	gb|DR438166.1|
	gb|DR438166.1|
	gb|DR438172.1|
	gb|DR438171.1|
	gb|DR438079.1|
	gb|DR438171.1|
	gb|DR438172.1|
	gb|DR438158.1|
	gb|DR438172.1|
	gb|DR438172.1|
	gb|DR438172.1|
	gb|DR438172.1|
	gb|DR438172.1|
	gb|DR438172.1|
	gb|DR438171.1|
	gb|DR438171.1|
	gb|DR438166.1|
	gb|DR438168.1|
	gb|DR438078.1|
	gb|DR438078.1|
	gb|DR438078.1|
	gb|DR438082.1|
	gb|DR438073.1|
	gb|DR438073.1|
	gb|DR438171.1|
	gb|DR438171.1|
	gb|DR438073.1|
	gb|DR438081.1|
	gb|DR438075.1|
	gb|DR438076.1|
	gb|DR438168.1|
	gb|DR438082.1|
	gb|DR438082.1|
	gb|DR438080.1|
	gb|DR438172.1|
	gb|DR438082.1|
	gb|DR438082.1|
	gb|DR438082.1|
	gb|DR438172.1|
	gb|DR438172.1|
	gb|DR438172.1|
	gb|FK936349.1|
	gb|FK935505.1|
	gb|FK935254.1|
	gb|FK935505.1|
CL3Contig1
	gb|DR438300.1|
	gb|DR438176.1|
	gb|DR438309.1|
	gb|DR438308.1|
	gb|DR438309.1|
	gb|DR438309.1|
	gb|DR438309.1|
	gb|DR438176.1|
	gb|DR438176.1|
	gb|DR438175.1|
	gb|DR438309.1|
	gb|DR438309.1|
	gb|DR438307.1|
	gb|DR438305.1|
	gb|DR438309.1|
	gb|DR438309.1|
	gb|DR438309.1|
	gb|DR438309.1|
	gb|DR438309.1|
	gb|DR438309.1|
	gb|DR438307.1|
	gb|DR438309.1|
	gb|DR438307.1|
	gb|DR438307.1|
	gb|DR438307.1|
	gb|DR438174.1|
	gb|DR438308.1|
	gb|DR438305.1|
	gb|DR438176.1|
	gb|DR438176.1|
	gb|DR438308.1|
	gb|DR438305.1|
	gb|DR438305.1|
	gb|DR438176.1|
	gb|DR438176.1|
	gb|DR438176.1|
	gb|DR438305.1|
	gb|DR438308.1|
	gb|DR438308.1|
	gb|DR438308.1|
	gb|DR438308.1|
	gb|DR438308.1|
	gb|DR438305.1|
	gb|DR438305.1|
	gb|DR438305.1|
	gb|DR438308.1|
	gb|DR438293.1|
	gb|DR438308.1|
	gb|DR438305.1|
	gb|DR438308.1|
	gb|DR438308.1|
	gb|DR438296.1|
	gb|DR438308.1|
	gb|DR438296.1|
	gb|DR438290.1|
	gb|DR438291.1|
	gb|DR438293.1|
	gb|DR438290.1|
	gb|DR438291.1|
	gb|DR438291.1|
	gb|DR438291.1|
	gb|DR438288.1|
	gb|DR438285.1|
	gb|DR438286.1|
	gb|EC912417.1|
	gb|EC913872.1|
	gb|EC915017.1|
	gb|EC912740.1|
	gb|EC912740.1|
	gb|EC912740.1|
	gb|DR438287.1|
	gb|EC914352.1|
	gb|DR438180.1|
	gb|DR438180.1|
	gb|DR438180.1|
	gb|DR438181.1|
	gb|DR438180.1|
CL3Contig2
	gb|DR438287.1|
	gb|DR438287.1|
	gb|DR438292.1|
	gb|FK936166.1|
	gb|FK935324.1|
	gb|DR438287.1|
	gb|EC913718.1|
CL4Contig1
	gb|DR438097.1|
	gb|DR438235.1|
	gb|CK859486.1|
	gb|DR438096.1|
	gb|DR438097.1|
	gb|DR438231.1|
	gb|DR438097.1|
	gb|DR438097.1|
	gb|DR438097.1|
	gb|DR438088.1|
	gb|DR438226.1|
	gb|DR438097.1|
	gb|DR438097.1|
	gb|DR438091.1|
	gb|DR438234.1|
	gb|DR438097.1|
	gb|DR438098.1|
	gb|DR438229.1|
	gb|DR438231.1|
	gb|DR438090.1|
	gb|DR438090.1|
	gb|DR438086.1|
	gb|DR438230.1|
	gb|DR438230.1|
	gb|DR438230.1|
	gb|DR438231.1|
	gb|DR438093.1|
	gb|DR438093.1|
	gb|DR438093.1|
	gb|DR438093.1|
	gb|DR438221.1|
	gb|DR438224.1|
	gb|DR438221.1|
	gb|DR438225.1|
	gb|DR438225.1|
	gb|DR438225.1|
	gb|DR438225.1|
	gb|DR438218.1|
	gb|DR438218.1|
	gb|DR438218.1|
	gb|DR438220.1|
	gb|FK937430.1|
	gb|FK938482.1|
	gb|FK938482.1|
	gb|FK938482.1|
	gb|DR438216.1|
	gb|FK937430.1|
	gb|DR438212.1|
CL4Contig2
	gb|DR438232.1|
	gb|DR438232.1|
	gb|DR438095.1|
	gb|DR438227.1|
	gb|DR438227.1|
	gb|EC913510.1|
	gb|EC913510.1|
CL4Contig3
	gb|DR438099.1|
	gb|DR438103.1|
	gb|DR438103.1|
	gb|DR438114.1|
	gb|DR438103.1|
	gb|DR438114.1|
	gb|DR438103.1|
	gb|DR438102.1|
	gb|DR438102.1|
	gb|DR438100.1|
	gb|DR438102.1|
	gb|DR438102.1|
	gb|DR438103.1|
CL5Contig1
	gb|DR438282.1|
	gb|DR438283.1|
	gb|DR438282.1|
	gb|DR438282.1|
	gb|DR438282.1|
	gb|DR438282.1|
	gb|DR438281.1|
	gb|DR438282.1|
	gb|DR438282.1|
	gb|DR438282.1|
	gb|DR438282.1|
	gb|DR438282.1|
	gb|DR438278.1|
	gb|DR438282.1|
	gb|DR438282.1|
	gb|DR438282.1|
	gb|DR438282.1|
	gb|DR438282.1|
	gb|DR438277.1|
	gb|DR438271.1|
	gb|DR438282.1|
	gb|DR438282.1|
	gb|DR438271.1|
	gb|DR438282.1|
	gb|DR438271.1|
	gb|DR438271.1|
	gb|DR438280.1|
	gb|DR438271.1|
	gb|DR438271.1|
	gb|DR438267.1|
	gb|DR438267.1|
	gb|DR438271.1|
	gb|DR438271.1|
	gb|DR438271.1|
	gb|EC913572.1|
	gb|EC913807.1|
	gb|DR438267.1|
	gb|FK936478.1|
	gb|FK936478.1|
	gb|FK936478.1|
	gb|FK936478.1|
	gb|DR438268.1|
	gb|EC913428.1|
	gb|DR438268.1|
	gb|DR439159.1|
	gb|DR438268.1|
	gb|FK936659.1|
	gb|FK938420.1|
	gb|FK936487.1|
	gb|FK937541.1|
	gb|DR438269.1|
	gb|FK935313.1|
	gb|DR438266.1|
	gb|FK934825.1|
	gb|DR438269.1|
	gb|DR438261.1|
	gb|DR438269.1|
	gb|FK935372.1|
	gb|FK936801.1|
	gb|DR438269.1|
	gb|CV930421.1|
CL6Contig1
	gb|FK935776.1|
	gb|EC913559.1|
	gb|FK935526.1|
	gb|FK934635.1|
	gb|FK937176.1|
	gb|FK938339.1|
	gb|FK937708.1|
	gb|CD051441.1|
	gb|FK938002.1|
	gb|FK938785.1|
	gb|FK938515.1|
	gb|FK937149.1|
	gb|FK935469.1|
	gb|FK934935.1|
	gb|FK938515.1|
	gb|FK936657.1|
	gb|FK937660.1|
	gb|FK934893.1|
	gb|FK936725.1|
	gb|FK935526.1|
	gb|FK935526.1|
	gb|FK935526.1|
	gb|FK937428.1|
	gb|FK935467.1|
	gb|FK936459.1|
	gb|FK938073.1|
	gb|FK937104.1|
	gb|FK936690.1|
	gb|FK937294.1|
	gb|FK936699.1|
	gb|FK936514.1|
	gb|FK936277.1|
	gb|FK937590.1|
	gb|FK937092.1|
	gb|FK938039.1|
	gb|FK935174.1|
	gb|FK938140.1|
	gb|FK938140.1|
	gb|DR438742.1|
	gb|FK935395.1|
	gb|FK936058.1|
	gb|FK935087.1|
	gb|CD051463.1|
	gb|FK936700.1|
	gb|FK937046.1|
	gb|FK935824.1|
	gb|FK935706.1|
	gb|FK935063.1|
	gb|FK936601.1|
	gb|CK859419.1|
	gb|DR438733.1|
	gb|FK938260.1|
	gb|FK938515.1|
CL7Contig1
	gb|FK936469.1|
	gb|FK938153.1|
	gb|FK938153.1|
	gb|FK935294.1|
	gb|FK935183.1|
	gb|FK938779.1|
	gb|FK938341.1|
	gb|FK935375.1|
	gb|FK937206.1|
	gb|FK938289.1|
	gb|FK936164.1|
	gb|FK938695.1|
	gb|FK936160.1|
	gb|FK938779.1|
	gb|FK935951.1|
	gb|FK937206.1|
	gb|FK935243.1|
	gb|FK938549.1|
CL7Contig2
	gb|CK859476.1|
	gb|FK936393.1|
	gb|FK935689.1|
	gb|FK935689.1|
	gb|DR438929.1|
	gb|FK935689.1|
	gb|FK937891.1|
	gb|FK934696.1|
	gb|FK935689.1|
	gb|FK935500.1|
	gb|FK935689.1|
	gb|FK936325.1|
	gb|FK935689.1|
	gb|FK938797.1|
	gb|FK936391.1|
	gb|FK936904.1|
	gb|FK938093.1|
	gb|FK937829.1|
	gb|FK936904.1|
	gb|FK935938.1|
	gb|DR438930.1|
	gb|FK937680.1|
	gb|FK938004.1|
	gb|FK934849.1|
	gb|FK938186.1|
	gb|FK938186.1|
	gb|FK935226.1|
	gb|FK934974.1|
	gb|FK937143.1|
	gb|FK937314.1|
	gb|FK935015.1|
	gb|FK935172.1|
CL8Contig1
	gb|DR438215.1|
	gb|DR438206.1|
	gb|DR438198.1|
	gb|DR438209.1|
	gb|DR438209.1|
	gb|DR438214.1|
	gb|DR438213.1|
	gb|DR438214.1|
	gb|DR438214.1|
	gb|DR438213.1|
	gb|DR438209.1|
	gb|DR438208.1|
	gb|DR438209.1|
	gb|DR438189.1|
	gb|DR438213.1|
	gb|DR438209.1|
	gb|DR438209.1|
	gb|DR438209.1|
	gb|DR438209.1|
	gb|DR438209.1|
	gb|DR438209.1|
	gb|DR438209.1|
	gb|DR438209.1|
	gb|DR438209.1|
	gb|DR438207.1|
	gb|DR438209.1|
	gb|DR438203.1|
	gb|DR438209.1|
	gb|DR438209.1|
	gb|DR438209.1|
	gb|DR438194.1|
	gb|DR438188.1|
	gb|DR438193.1|
	gb|DR438186.1|
	gb|DR438183.1|
	gb|DR438186.1|
	gb|DR438185.1|
	gb|DR438185.1|
	gb|DR438185.1|
	gb|DR438184.1|
	gb|DR438185.1|
	gb|DR438182.1|
	gb|DR438182.1|
	gb|DR438182.1|
	gb|DR438185.1|
	gb|DR438185.1|
CL9Contig1
	gb|FK937916.1|
	gb|FK935140.1|
	gb|FK938387.1|
	gb|DR438490.1|
	gb|FK934645.1|
	gb|FK936091.1|
	gb|FK936091.1|
	gb|CD051382.1|
	gb|CD051505.1|
	gb|FK936091.1|
	gb|FK936091.1|
	gb|FK936091.1|
	gb|EC913601.1|
	gb|CD051408.1|
	gb|DR438486.1|
	gb|DR438486.1|
	gb|EC913469.1|
	gb|DR438489.1|
	gb|DR438489.1|
	gb|DR438489.1|
	gb|DR438489.1|
	gb|EC914077.1|
	gb|CD051699.1|
	gb|DR438488.1|
	gb|DR438488.1|
	gb|CD051363.1|
	gb|EC914060.1|
	gb|DR438496.1|
	gb|DR438496.1|
	gb|EC912520.1|
	gb|EC914373.1|
	gb|EC914347.1|
	gb|DR438495.1|
	gb|DR438496.1|
	gb|DR438496.1|
	gb|DR438496.1|
	gb|DR438496.1|
	gb|DR438496.1|
	gb|DR438496.1|
	gb|DR438496.1|
	gb|EC914060.1|
	gb|EC914510.1|
	gb|DR438496.1|
	gb|DR438491.1|
	gb|DR438496.1|
	gb|EC914060.1|
CL10Contig1
	gb|CF891692.1|
	gb|FK938100.1|
	gb|FK937858.1|
	gb|FK934885.1|
	gb|FK935040.1|
	gb|FK938100.1|
	gb|DR438780.1|
	gb|FK937748.1|
	gb|FK937382.1|
	gb|FK935816.1|
	gb|FK934791.1|
	gb|FK935200.1|
	gb|FK937439.1|
	gb|FK935717.1|
	gb|FK937665.1|
	gb|FK938230.1|
	gb|FK937936.1|
	gb|FK937393.1|
	gb|FK935306.1|
	gb|FK938027.1|
	gb|FK935936.1|
	gb|FK935815.1|
	gb|FK935298.1|
	gb|FK935071.1|
	gb|FK935534.1|
	gb|FK937642.1|
	gb|FK937936.1|
	gb|FK938003.1|
	gb|DR438779.1|
	gb|EC915070.1|
	gb|FK934877.1|
	gb|DR438785.1|
	gb|DR438782.1|
	gb|DR438778.1|
	gb|FK934877.1|
	gb|FK938467.1|
	gb|DR439487.1|
	gb|FK937261.1|
	gb|FK936104.1|
	gb|FK936252.1|
	gb|FK935310.1|
	gb|FK936252.1|
	gb|DR439490.1|
	gb|DR439490.1|
CL11Contig1
	gb|DR441061.1|
	gb|CD051384.1|
	gb|CF891687.1|
	gb|CD051458.1|
	gb|CD051689.1|
	gb|EC914437.1|
	gb|CD051743.1|
	gb|CK859418.1|
	gb|EC914169.1|
	gb|CD051633.1|
	gb|EC913609.1|
	gb|EC914405.1|
	gb|CD051764.1|
	gb|DR440272.1|
	gb|EC913296.1|
	gb|CD051487.1|
	gb|EC914122.1|
	gb|EC913972.1|
	gb|CD051615.1|
	gb|CD051584.1|
	gb|FK936365.1|
	gb|FK938078.1|
	gb|FK937253.1|
	gb|FK938473.1|
	gb|FK937872.1|
	gb|FK935857.1|
	gb|FK938014.1|
	gb|FK936944.1|
	gb|FK938816.1|
	gb|FK938223.1|
	gb|FK936912.1|
	gb|FK937872.1|
	gb|FK938717.1|
	gb|FK936944.1|
	gb|FK936132.1|
	gb|CD051483.1|
	gb|CD051709.1|
	gb|FK938078.1|
	gb|FK938170.1|
	gb|FK935030.1|
	gb|FK937487.1|
CL12Contig1
	gb|DR438408.1|
	gb|CD051448.1|
	gb|DR438409.1|
	gb|CD051411.1|
	gb|DR438409.1|
	gb|DR438409.1|
	gb|DR438408.1|
	gb|DR438409.1|
	gb|DR438409.1|
	gb|DR438408.1|
	gb|DR438407.1|
	gb|DR438408.1|
	gb|DR438408.1|
	gb|DR438408.1|
	gb|DR438408.1|
	gb|CK859484.1|
	gb|FK936398.1|
	gb|DR438404.1|
	gb|FK934925.1|
	gb|FK934925.1|
	gb|FK934925.1|
	gb|FK935838.1|
	gb|FK937236.1|
	gb|FK934888.1|
	gb|FK934925.1|
	gb|FK935741.1|
	gb|FK936965.1|
	gb|FK937735.1|
	gb|FK938456.1|
	gb|FK938456.1|
	gb|FK934624.1|
	gb|DR438405.1|
	gb|DR438405.1|
	gb|FK937717.1|
	gb|FK935442.1|
	gb|FK938462.1|
	gb|FK937497.1|
CL13Contig1
	gb|DR438662.1|
	gb|DR438662.1|
	gb|CK859514.1|
	gb|DR438662.1|
	gb|DR438662.1|
	gb|DR438662.1|
	gb|DR438662.1|
	gb|DR438662.1|
	gb|DR438662.1|
	gb|DR438662.1|
	gb|DR438662.1|
	gb|DR438662.1|
	gb|EC913276.1|
	gb|EC913854.1|
	gb|DR438663.1|
	gb|DR438663.1|
	gb|FK935459.1|
	gb|DR438655.1|
	gb|DR438660.1|
	gb|DR438660.1|
	gb|FK935767.1|
	gb|FK938307.1|
	gb|FK935179.1|
	gb|FK937626.1|
	gb|FK938366.1|
	gb|FK935179.1|
	gb|FK937639.1|
	gb|FK935179.1|
	gb|FK935328.1|
	gb|FK937639.1|
	gb|FK934765.1|
	gb|FK936181.1|
	gb|FK935642.1|
	gb|FK935642.1|
	gb|FK937432.1|
CL14Contig1
	gb|FK938476.1|
	gb|FK937994.1|
	gb|CK859488.1|
	gb|FK935184.1|
	gb|FK934931.1|
	gb|FK935259.1|
	gb|FK937777.1|
	gb|DR438716.1|
	gb|FK934911.1|
	gb|FK938476.1|
	gb|FK936966.1|
	gb|FK936130.1|
	gb|FK937927.1|
	gb|FK938476.1|
	gb|FK936207.1|
	gb|FK936619.1|
	gb|FK938476.1|
	gb|FK938476.1|
	gb|FK938476.1|
	gb|FK938476.1|
	gb|FK934832.1|
	gb|FK936638.1|
	gb|FK938359.1|
	gb|DR438726.1|
	gb|FK938282.1|
	gb|FK935137.1|
	gb|FK938445.1|
	gb|FK937926.1|
	gb|FK937926.1|
	gb|FK936988.1|
	gb|FK936154.1|
	gb|FK935905.1|
	gb|FK936418.1|
CL15Contig1
	gb|CD051715.1|
	gb|FK935389.1|
	gb|FK935389.1|
	gb|FK935389.1|
	gb|FK935978.1|
	gb|FK935978.1|
	gb|DR438967.1|
	gb|FK937947.1|
	gb|DR438967.1|
	gb|DR438967.1|
	gb|DR438967.1|
	gb|DR438967.1|
	gb|DR438967.1|
	gb|DR438963.1|
	gb|FK937406.1|
	gb|CK859459.1|
	gb|FK938377.1|
	gb|DR438967.1|
	gb|DR438967.1|
	gb|DR438967.1|
	gb|FK936705.1|
	gb|FK936165.1|
	gb|FK938449.1|
	gb|FK938718.1|
	gb|FK935020.1|
	gb|FK936815.1|
	gb|FK935355.1|
	gb|FK935773.1|
	gb|FK936468.1|
	gb|FK935287.1|
	gb|FK934920.1|
	gb|FK938354.1|
CL16Contig1
	gb|DR438639.1|
	gb|DR438636.1|
	gb|DR438637.1|
	gb|DR438637.1|
	gb|DR438637.1|
	gb|EC912333.1|
	gb|DR438638.1|
	gb|DR438635.1|
	gb|FG025451.1|
	gb|DR438631.1|
	gb|DR438631.1|
	gb|FK938752.1|
	gb|FK935775.1|
	gb|FK936073.1|
	gb|FK935775.1|
	gb|FK936863.1|
	gb|FK934874.1|
	gb|FK936864.1|
	gb|FK938438.1|
	gb|FK936361.1|
	gb|FK935353.1|
	gb|FK938365.1|
	gb|FK936369.1|
	gb|FK938322.1|
	gb|FK936929.1|
	gb|FK935832.1|
	gb|FK935549.1|
	gb|CF891679.1|
	gb|FK937842.1|
	gb|FK935573.1|
	gb|FK938237.1|
CL17Contig1
	gb|DR438577.1|
	gb|DR438581.1|
	gb|FK936465.1|
	gb|DR438581.1|
	gb|DR438581.1|
	gb|FK936465.1|
	gb|DR438581.1|
	gb|DR438579.1|
	gb|DR438581.1|
	gb|DR438581.1|
	gb|FK937420.1|
	gb|DR438573.1|
	gb|FK937420.1|
	gb|DR438581.1|
	gb|DR438581.1|
	gb|DR438581.1|
	gb|DR438581.1|
	gb|DR438581.1|
	gb|DR438581.1|
	gb|FK938226.1|
	gb|FK938226.1|
	gb|FK937555.1|
	gb|FK937534.1|
	gb|FK938678.1|
	gb|FK938742.1|
	gb|FK936597.1|
	gb|FK936235.1|
	gb|FK937880.1|
	gb|FK936235.1|
	gb|FK935924.1|
	gb|FK935693.1|
CL18Contig1
	gb|CK859400.1|
	gb|FK938577.1|
	gb|DR438602.1|
	gb|FK936309.1|
	gb|FK936636.1|
	dbj|FS197434.1
	gb|DR438594.1|
	gb|DR438597.1|
	gb|FK935950.1|
	gb|DR438600.1|
	gb|DR438601.1|
	gb|DR438600.1|
	gb|DR438600.1|
	gb|DR438603.1|
	gb|EC912354.1|
	gb|DR438599.1|
	gb|DR438599.1|
	gb|DR438599.1|
	gb|DR438603.1|
	gb|DR438600.1|
	gb|DR438600.1|
	gb|DR438600.1|
	gb|FK937823.1|
	gb|DR438599.1|
	gb|DR438599.1|
	gb|DR438600.1|
	gb|DR438600.1|
	gb|FK934901.1|
CL19Contig1
	gb|DR438704.1|
	gb|DR438703.1|
	gb|FK937207.1|
	gb|DR438702.1|
	gb|CF891694.1|
	gb|CF891694.1|
	gb|CF891694.1|
	gb|DR438701.1|
	gb|DR438701.1|
	gb|CF891694.1|
	gb|CF891694.1|
	gb|CF891694.1|
	gb|CF891694.1|
	gb|CF891694.1|
	gb|CF891694.1|
	gb|CF891694.1|
	gb|CF891694.1|
	gb|DR439817.1|
	gb|CF891694.1|
	gb|CF891694.1|
	gb|CF891694.1|
	gb|DR439816.1|
	gb|CF891694.1|
	gb|CF891694.1|
	gb|CF891694.1|
	gb|CF891694.1|
	gb|CF891694.1|
	gb|EC912231.1|
CL20Contig1
	gb|CD051457.1|
	gb|FK936188.1|
	gb|FK938570.1|
	gb|FK934787.1|
	gb|FK935272.1|
	gb|FK937516.1|
	gb|FK938659.1|
	gb|FK934787.1|
	gb|FK937279.1|
	gb|FK938670.1|
	gb|FK936783.1|
	gb|FK934625.1|
	gb|FK936783.1|
	gb|FK936500.1|
	gb|FK936783.1|
	gb|EC913782.1|
	gb|DR439351.1|
	gb|CD051434.1|
	gb|CD051747.1|
	gb|DR439351.1|
	gb|DR439351.1|
	gb|CK859420.1|
	gb|DR439354.1|
	gb|DR439353.1|
	gb|DR439351.1|
	gb|DR439351.1|
CL21Contig1
	gb|DR438451.1|
	gb|DR438451.1|
	gb|DR438451.1|
	gb|DR438450.1|
	gb|DR438450.1|
	gb|DR438451.1|
	gb|DR438446.1|
	gb|DR438451.1|
	gb|DR438451.1|
	gb|DR438451.1|
	gb|EC912419.1|
	gb|DR438443.1|
	gb|DR438443.1|
	gb|DR438443.1|
	gb|DR438443.1|
	gb|DR438444.1|
	gb|DR438445.1|
	gb|DR438445.1|
	gb|DR438445.1|
	gb|DR438437.1|
	gb|EC913308.1|
	gb|EC913138.1|
	gb|EC914136.1|
	gb|FK935005.1|
	gb|DR438438.1|
	gb|DR438438.1|
CL22Contig1
	gb|CD051679.1|
	gb|CD051679.1|
	gb|CD051679.1|
	gb|FK935756.1|
	gb|CD051486.1|
	gb|FK936504.1|
	gb|CD051470.1|
	gb|CD051585.1|
	gb|CD051470.1|
	gb|CD051765.1|
	gb|CD051639.1|
	gb|CD051647.1|
	gb|CD051756.1|
	gb|CD051739.1|
	gb|CD051390.1|
	gb|CD051610.1|
	gb|CD051543.1|
	gb|CD051538.1|
	gb|CD051546.1|
	gb|CD051447.1|
	gb|CD051579.1|
	gb|CD051516.1|
	gb|CD051379.1|
	gb|CD051541.1|
	gb|CD051524.1|
	gb|CD051579.1|
CL23Contig1
	gb|FK937905.1|
	gb|FK938454.1|
	gb|FK936673.1|
	gb|FK938454.1|
	gb|FK938451.1|
	gb|FK935280.1|
	gb|FK936954.1|
	gb|FK937453.1|
	gb|FK934940.1|
	gb|FK937938.1|
	gb|FK936496.1|
	gb|FK938412.1|
	gb|FK936817.1|
	gb|FK935885.1|
	gb|FK937333.1|
	gb|FK934980.1|
	gb|FK938227.1|
	gb|FK937875.1|
	gb|FK937098.1|
	gb|FK937976.1|
	gb|FK935242.1|
	gb|FK935561.1|
	gb|FK934763.1|
	gb|FK937963.1|
	gb|FK935751.1|
	gb|FK936824.1|
CL24Contig1
	gb|CD051403.1|
	gb|CD051719.1|
	gb|CK859402.1|
	gb|DR438628.1|
	gb|DR438629.1|
	gb|DR438628.1|
	gb|DR438628.1|
	gb|DR438625.1|
	gb|DR438621.1|
	gb|DR438622.1|
	gb|DR438622.1|
	gb|FK937203.1|
	gb|FK937711.1|
	gb|FK935053.1|
	gb|FK936433.1|
	gb|FK935521.1|
	gb|FK938293.1|
	gb|FK935807.1|
	gb|FK937438.1|
	gb|FK936168.1|
	gb|FK936243.1|
	gb|FK934858.1|
	gb|FK935494.1|
CL24Contig2
	gb|FK935316.1|
	gb|FK937109.1|
	gb|EC913405.1|
CL25Contig1
	gb|DR438979.1|
	gb|DR438979.1|
CL25Contig2
	gb|CD051554.1|
	gb|CD051518.1|
	gb|CD051373.1|
	gb|CD051517.1|
	gb|CD051608.1|
	gb|CD051553.1|
	gb|CD051568.1|
	gb|CD051734.1|
	gb|CD051624.1|
	gb|CD051733.1|
	gb|CD051683.1|
	gb|DR438980.1|
	gb|CD051668.1|
	gb|CD051404.1|
	gb|DR438973.1|
	gb|DR438976.1|
	gb|CD051415.1|
	gb|CD051594.1|
	gb|CD051578.1|
	gb|FK936335.1|
	gb|CD051612.1|
	gb|FK936231.1|
	gb|FK935760.1|
CL26Contig1
	gb|DR438323.1|
	gb|DR438312.1|
	gb|DR438312.1|
	gb|DR438312.1|
	gb|EC913939.1|
	gb|EC914174.1|
	gb|DR438311.1|
	gb|DR438322.1|
	gb|DR438322.1|
	gb|DR438310.1|
	gb|DR438322.1|
	gb|CK859452.1|
	gb|DR438322.1|
	gb|DR438322.1|
	gb|DR438318.1|
	gb|DR438328.1|
	gb|DR438318.1|
	gb|DR438322.1|
	gb|DR438320.1|
	gb|DR438322.1|
	gb|DR438319.1|
	gb|DR438319.1|
	gb|DR438322.1|
	gb|DR438328.1|
CL27Contig1
	gb|DR439231.1|
	gb|FK934875.1|
	gb|FK936428.1|
	gb|FK938397.1|
	gb|FK935182.1|
	gb|FK936157.1|
	gb|FK937091.1|
	gb|FK936330.1|
	gb|FK937636.1|
	gb|DR439229.1|
	gb|DR439229.1|
	gb|FK937825.1|
	gb|FK936546.1|
	gb|FK934875.1|
	gb|DR439230.1|
	gb|FK936810.1|
	gb|FK938794.1|
	gb|FK937825.1|
	gb|FK935019.1|
	gb|FK935483.1|
	gb|FK935891.1|
	gb|FK934862.1|
	gb|FK938180.1|
CL28Contig1
	gb|FK936237.1|
	gb|FK938799.1|
	gb|FK936237.1|
	gb|DR438485.1|
	gb|FK934658.1|
	gb|DR438483.1|
	gb|FK935952.1|
	gb|DR438484.1|
	gb|DR438484.1|
	gb|DR438484.1|
	gb|FK938605.1|
	gb|FK938605.1|
	gb|FK934671.1|
	gb|FK937466.1|
	gb|FK934658.1|
	gb|FK934658.1|
	gb|FK937697.1|
	gb|FK938443.1|
	gb|FK937870.1|
	gb|FK938098.1|
CL28Contig2
	gb|DR438482.1|
	gb|FK936539.1|
	gb|DR438480.1|
CL29Contig1
	gb|FK935414.1|
	gb|CD051725.1|
	gb|FK934846.1|
	gb|FK934846.1|
	gb|FK934846.1|
	gb|FK938042.1|
	gb|FK936031.1|
	gb|FK938587.1|
	gb|FK935574.1|
	gb|FK937651.1|
	gb|FK937587.1|
	gb|FK937105.1|
	gb|FK935661.1|
	gb|FK935975.1|
	gb|FK936533.1|
	gb|FK936730.1|
	gb|FK938108.1|
	gb|FK935943.1|
	gb|FK934897.1|
	gb|FK935745.1|
	gb|FK936730.1|
	gb|FK938066.1|
	gb|FK934776.1|
CL30Contig1
	gb|FK938333.1|
	gb|FK936076.1|
	gb|FK935150.1|
	gb|FK935016.1|
	gb|FK937159.1|
	gb|FK937815.1|
	gb|FK935953.1|
	gb|FK937614.1|
	gb|FK935409.1|
	gb|FK938472.1|
	gb|FK935409.1|
	gb|FK938728.1|
	gb|FK935133.1|
	gb|FK935409.1|
	gb|FK935840.1|
	gb|FK938301.1|
	gb|FK937103.1|
	gb|FK938472.1|
	gb|EC912526.1|
	gb|EC913752.1|
	gb|EC914960.1|
	gb|EC914519.1|
	gb|EC915188.1|
CL31Contig1
	gb|DR438873.1|
	gb|FK936226.1|
	gb|FK938053.1|
	gb|FK937528.1|
	gb|FK935457.1|
	gb|FK934990.1|
	gb|FK934926.1|
	gb|FK936577.1|
	gb|FK938053.1|
	gb|FK937235.1|
	gb|DR438876.1|
	gb|FK937542.1|
	gb|DR438872.1|
	gb|DR438876.1|
	gb|FK938053.1|
	gb|CK859475.1|
	gb|FK938547.1|
	gb|FK938604.1|
	gb|FK938053.1|
	gb|FK936195.1|
	gb|FK935026.1|
	gb|FK938053.1|
CL32Contig1
	gb|DR438470.1|
	gb|DR438470.1|
	gb|DR438460.1|
	gb|EC912622.1|
	gb|EC914890.1|
	gb|EC915169.1|
	gb|EC915220.1|
	gb|DR438464.1|
	gb|DR438463.1|
	gb|DR438465.1|
	gb|DR438465.1|
	gb|DR438468.1|
	gb|DR438468.1|
	gb|DR438468.1|
	gb|DR438467.1|
	gb|DR438466.1|
	gb|DR438466.1|
	gb|DR438466.1|
	gb|DR438469.1|
	gb|DR438314.1|
	gb|DR438313.1|
	gb|DR438313.1|
CL33Contig1
	gb|FK937433.1|
	gb|FK938009.1|
	gb|FK934860.1|
	gb|FK934724.1|
	gb|FK935619.1|
	gb|DR439055.1|
	gb|FK937895.1|
	gb|FK935399.1|
	gb|FK937404.1|
	gb|FK935266.1|
	gb|FK937700.1|
	gb|FK934860.1|
	gb|EC913239.1|
	gb|DR439059.1|
	gb|DR439059.1|
	gb|EC914496.1|
	gb|EC913780.1|
	gb|DR439058.1|
	gb|EC914513.1|
	gb|DR439057.1|
	gb|DR439057.1|
	gb|DR439057.1|
CL34Contig1
	gb|FK935441.1|
	gb|FK935861.1|
	gb|FK936707.1|
	gb|FK935959.1|
	gb|FK937984.1|
	gb|FK937640.1|
	gb|FK935485.1|
	gb|FK936311.1|
	gb|FK935054.1|
	gb|FK938692.1|
	gb|FK938754.1|
	gb|FK936834.1|
	gb|FK937476.1|
	gb|FK934873.1|
	gb|FK935902.1|
	gb|FK938721.1|
	gb|FK938509.1|
	gb|FK936950.1|
	gb|FK935781.1|
CL34Contig2
	gb|FK934649.1|
	gb|FK937600.1|
	gb|FK935530.1|
CL35Contig1
	gb|FK935702.1|
	gb|FK937402.1|
	gb|DR438499.1|
	gb|DR438501.1|
	gb|FK938029.1|
	gb|FK938082.1|
	gb|FK937449.1|
	gb|FK938686.1|
	gb|FK935400.1|
	gb|FK934691.1|
	gb|FK935463.1|
	gb|DR438500.1|
	gb|DR438499.1|
	gb|DR438499.1|
	gb|DR438500.1|
	gb|DR438499.1|
	gb|DR438501.1|
	gb|DR438501.1|
	gb|DR438501.1|
	gb|DR438501.1|
	gb|DR438499.1|
	gb|DR438498.1|
CL36Contig1
	gb|FK934847.1|
	gb|FK936314.1|
	gb|FK934887.1|
	gb|FK936932.1|
	gb|FK938810.1|
	gb|FK937164.1|
	gb|FK935981.1|
	gb|FK938364.1|
	gb|FK937554.1|
	gb|FK936616.1|
	gb|DR438919.1|
	gb|FK937972.1|
	gb|FK934757.1|
	gb|FK936014.1|
	gb|FK937972.1|
	gb|FK936828.1|
	gb|FK935041.1|
	gb|FK937724.1|
	gb|FK934985.1|
	gb|FK936415.1|
	gb|FK937044.1|
CL37Contig1
	gb|DR439778.1|
	gb|FK936052.1|
	gb|FK935241.1|
	gb|FK937925.1|
	gb|DR439175.1|
	gb|FK935616.1|
	gb|DR439175.1|
	gb|FK938820.1|
	gb|DR439175.1|
	gb|DR439177.1|
	gb|CD051497.1|
	gb|FK936052.1|
	gb|DR439175.1|
	gb|FK938820.1|
	gb|DR439175.1|
	gb|FK938820.1|
	gb|DR439175.1|
	gb|CD051433.1|
	gb|FK937649.1|
	gb|FK936847.1|
	gb|FK937233.1|
CL38Contig1
	gb|CD051451.1|
	gb|FK938334.1|
	gb|FK936859.1|
	gb|CD051492.1|
	gb|FK935991.1|
	gb|FK938792.1|
	gb|CD051406.1|
	gb|FK936859.1|
	gb|CD051628.1|
	gb|CD051619.1|
	gb|FK937408.1|
	gb|CD051631.1|
CL38Contig2
	gb|CD051367.1|
	gb|CD051366.1|
	gb|CD051514.1|
	gb|CD051758.1|
	gb|FK937418.1|
	gb|FK935443.1|
	gb|FK934685.1|
	gb|FK935369.1|
	gb|FK935718.1|
CL39Contig1
	gb|FK937670.1|
	gb|FK937201.1|
	gb|FK935502.1|
	gb|FK938811.1|
	gb|FK937761.1|
	gb|FK937474.1|
	gb|FK937048.1|
	gb|FK937666.1|
	gb|FK936584.1|
	gb|DR438958.1|
	gb|FK937292.1|
	gb|CK859491.1|
	gb|FK938320.1|
	gb|DR438966.1|
	gb|DR438962.1|
	gb|FK938320.1|
	gb|FK936536.1|
	gb|DR438958.1|
	gb|DR438959.1|
	gb|FK936536.1|
	gb|FK938320.1|
CL40Contig1
	gb|FK937739.1|
	gb|DR438683.1|
	gb|FK937739.1|
	gb|FK934915.1|
	gb|FK938097.1|
	gb|FK935430.1|
	gb|FK935286.1|
	gb|FK938123.1|
	gb|DR438685.1|
	gb|DR438686.1|
	gb|DR438687.1|
	gb|DR438685.1|
	gb|DR438685.1|
	gb|FK938775.1|
	gb|FK935680.1|
	gb|DR438687.1|
	gb|DR438549.1|
	gb|DR438687.1|
	gb|FK938345.1|
	gb|FK937754.1|
	gb|EC913493.1|
CL41Contig1
	gb|FK936137.1|
	gb|FK938246.1|
	gb|FK935758.1|
	gb|FK937299.1|
	gb|FK935758.1|
	gb|FK937299.1|
	gb|FK937299.1|
	gb|CD051484.1|
	gb|FK934809.1|
	gb|FK937589.1|
	gb|FK938750.1|
	gb|DR439305.1|
	gb|FK938750.1|
	gb|FK938750.1|
	gb|FK938750.1|
	gb|DR439304.1|
	gb|FK936649.1|
	gb|FK937511.1|
	gb|DR439304.1|
	gb|FK936998.1|
CL42Contig1
	gb|FK938127.1|
	gb|FK937576.1|
	gb|FK935435.1|
	gb|FK938175.1|
	gb|FK938022.1|
	gb|FK935785.1|
	gb|FK935849.1|
	gb|FK935923.1|
	gb|FK938037.1|
CL42Contig2
	gb|FK938198.1|
	gb|FK937775.1|
	gb|FK936011.1|
	gb|FK935882.1|
	gb|FK935267.1|
	gb|FK934767.1|
	gb|FK934984.1|
	gb|FK937985.1|
CL42Contig3
	gb|FK937768.1|
	gb|FK935797.1|
	gb|FK937948.1|
CL43Contig1
	gb|CD051617.1|
	gb|DR438901.1|
	gb|CF891676.1|
	gb|DR438894.1|
	gb|DR438901.1|
	gb|CF891676.1|
	gb|FK937531.1|
	gb|FK938759.1|
	gb|FK935571.1|
	gb|FK936776.1|
	gb|FK938485.1|
	gb|FK938390.1|
	gb|DR438895.1|
	gb|FK938705.1|
	gb|DR438895.1|
	gb|CD051559.1|
	gb|FK935992.1|
	gb|FK938156.1|
	gb|FK936265.1|
	gb|FK938239.1|
CL44Contig1
	gb|DR438516.1|
	gb|DR438519.1|
	gb|DR438516.1|
	gb|DR438514.1|
	gb|DR438516.1|
	gb|DR438515.1|
	gb|CK859433.1|
	gb|FK934795.1|
	gb|DR438508.1|
	gb|FK936109.1|
	gb|FK934762.1|
	gb|FK934795.1|
	gb|DR438512.1|
	gb|FK936109.1|
	gb|FK935319.1|
	gb|FK934795.1|
	gb|FK934729.1|
	gb|FK934795.1|
	gb|FK937455.1|
	gb|FK937776.1|
CL45Contig1
	gb|FK938691.1|
	gb|FK935370.1|
	gb|FK937617.1|
	gb|FK938118.1|
	gb|FK937248.1|
	gb|FK935812.1|
	gb|DR438902.1|
	gb|DR438900.1|
	gb|DR438902.1|
	gb|FK935357.1|
	gb|FK938021.1|
	gb|FK935764.1|
	gb|DR438905.1|
	gb|FK936606.1|
	gb|FK936606.1|
	gb|FK936606.1|
	gb|FK937580.1|
	gb|FK936868.1|
	gb|FK937617.1|
	gb|FK935370.1|
CL46Contig1
	gb|CK859478.1|
	gb|CD051464.1|
	gb|DR438789.1|
	gb|CD051427.1|
	gb|FK936092.1|
	gb|FK937450.1|
	gb|FK938418.1|
	gb|FK938418.1|
	gb|FK935011.1|
	gb|FK937276.1|
	gb|FK938418.1|
	gb|FK938418.1|
	gb|FK935605.1|
	gb|FK937208.1|
	gb|DR438789.1|
	gb|DR438789.1|
	gb|DR438784.1|
	gb|DR438789.1|
	gb|EC913177.1|
CL47Contig1
	gb|FK935091.1|
	gb|CF891675.1|
	gb|FK938258.1|
	gb|FK937196.1|
	gb|DR438940.1|
	gb|FK938258.1|
	gb|DR438941.1|
	gb|FK937441.1|
	gb|FK934868.1|
	gb|FK934955.1|
	gb|FK934955.1|
	gb|CD051512.1|
	gb|DR438939.1|
	gb|FK936049.1|
	gb|DR438939.1|
	gb|DR438939.1|
	gb|DR438939.1|
	gb|FK938233.1|
	gb|DR438943.1|
CL48Contig1
	gb|DR438971.1|
	gb|DR438971.1|
	gb|DR438970.1|
	gb|DR438971.1|
	gb|DR438971.1|
	gb|DR438971.1|
CL48Contig2
	gb|FK936308.1|
	gb|FK936427.1|
	gb|FK938592.1|
	gb|FK936001.1|
	gb|DR438969.1|
	gb|DR438968.1|
	gb|DR438968.1|
	gb|DR438968.1|
	gb|FK936524.1|
	gb|FK936524.1|
	gb|FK936524.1|
	gb|FK936524.1|
	gb|FK936524.1|
CL49Contig1
	gb|DR441040.1|
	gb|CK859479.1|
	gb|FK938461.1|
	gb|FK937407.1|
	gb|FK936908.1|
	gb|FK936975.1|
	gb|FK937123.1|
	gb|FK937685.1|
	gb|FK936908.1|
	gb|FK936908.1|
	gb|FK935621.1|
	gb|FK936908.1|
	gb|FK935256.1|
	gb|FK937454.1|
	gb|FK935631.1|
	gb|FK936908.1|
	gb|FK936908.1|
	gb|FK938229.1|
	gb|FK937809.1|
CL50Contig1
	gb|DR439183.1|
	gb|CK859440.1|
	gb|FK937791.1|
	gb|FK936105.1|
	gb|FK937791.1|
	gb|FK935711.1|
	gb|FK936962.1|
	gb|FK937523.1|
	gb|FK937416.1|
	gb|DR439174.1|
	gb|FK935107.1|
	gb|FK937974.1|
	gb|FK938137.1|
	gb|FK936558.1|
	gb|FK935711.1|
	gb|FK935711.1|
	gb|FK935711.1|
	gb|FK935711.1|
	gb|FK935711.1|
CL51Contig1
	gb|CD051388.1|
	gb|FK937582.1|
	gb|DR438884.1|
	gb|FK938203.1|
	gb|DR438884.1|
	gb|DR438881.1|
	gb|FK934639.1|
	gb|FK935598.1|
	gb|FK935350.1|
	gb|DR438884.1|
	gb|DR438884.1|
	gb|DR438884.1|
	gb|FK938189.1|
	gb|FK937427.1|
	gb|FK935805.1|
	gb|FK936125.1|
	gb|FK936088.1|
	gb|FK936537.1|
	gb|FK936709.1|
CL52Contig1
	gb|EC915216.1|
	gb|EC915216.1|
	gb|EC915216.1|
	gb|EC915216.1|
	gb|EC912300.1|
	gb|EC915209.1|
	gb|EC915209.1|
	gb|DR439863.1|
	gb|EC913536.1|
	gb|DR439863.1|
	gb|DR439863.1|
	gb|DR439863.1|
	gb|DR439863.1|
	gb|DR439863.1|
	gb|DR439863.1|
	gb|DR439863.1|
	gb|DR439863.1|
	gb|DR439863.1|
CL53Contig1
	gb|DR438559.1|
	gb|FK938554.1|
	gb|FK936475.1|
	gb|FK937723.1|
	gb|FK934636.1|
	gb|FK937966.1|
	gb|FK936779.1|
	gb|FK938733.1|
	gb|DR438557.1|
	gb|DR438555.1|
	gb|DR438560.1|
	gb|DR438560.1|
	gb|DR438558.1|
	gb|FK935446.1|
	gb|DR438555.1|
	gb|FK935446.1|
	gb|DR438560.1|
	gb|FK938161.1|
CL54Contig1
	gb|FK935784.1|
	gb|FK937023.1|
	gb|FK937023.1|
	gb|FK937023.1|
	gb|FK937023.1|
	gb|FK937023.1|
	gb|FK937641.1|
	gb|FK937641.1|
	gb|FK937793.1|
	gb|FK937190.1|
	gb|DR439562.1|
	gb|FK937023.1|
	gb|FK937023.1|
	gb|FK937023.1|
	gb|FK937076.1|
	gb|FK936761.1|
	gb|FK937913.1|
	gb|FK937023.1|
CL55Contig1
	gb|DR439277.1|
	gb|DR439278.1|
	gb|DR439275.1|
	gb|EC913378.1|
	gb|FK937657.1|
	gb|DR439611.1|
	gb|DR439611.1|
	gb|CF891683.1|
	gb|EC913227.1|
	gb|EC914964.1|
	gb|EC914964.1|
	gb|DR439612.1|
	gb|DR439612.1|
	gb|FK934834.1|
	gb|FK936650.1|
	gb|FK934834.1|
	gb|FK938265.1|
	gb|FK935368.1|
CL56Contig1
	gb|FK936511.1|
	gb|FK937736.1|
	gb|FK936040.1|
	gb|FK938338.1|
	gb|FK935210.1|
	gb|FK935112.1|
	gb|DR438616.1|
	gb|FK936511.1|
	gb|FK935944.1|
	gb|DR438614.1|
	gb|CD051475.1|
	gb|DR438615.1|
	gb|FK936474.1|
	gb|FK937509.1|
	gb|FK935944.1|
	gb|DR438624.1|
	gb|CD051638.1|
	gb|FK937509.1|
CL57Contig1
	gb|CF891690.1|
	gb|DR439070.1|
	gb|DR439074.1|
	gb|DR439071.1|
	gb|FK936364.1|
	gb|FK936364.1|
	gb|FK936550.1|
	gb|FK937266.1|
	gb|FK934697.1|
	gb|FK935675.1|
	gb|DR440454.1|
	gb|FK934745.1|
	gb|FK936613.1|
	gb|FK937332.1|
CL57Contig2
	gb|EC913586.1|
	gb|EC913953.1|
	gb|EC914556.1|
	gb|EC913953.1|
CL58Contig1
	gb|CK859421.1|
	gb|DR439072.1|
	gb|DR439072.1|
	gb|DR439072.1|
	gb|DR439072.1|
	gb|FK938648.1|
	gb|FK938648.1|
	gb|FK937000.1|
	gb|FK937216.1|
	gb|FK936385.1|
	gb|FK937303.1|
	gb|FK936531.1|
	gb|FK938373.1|
	gb|FK937081.1|
	gb|FK938444.1|
	gb|DR439073.1|
	gb|DR439073.1|
	gb|FK937303.1|
CL59Contig1
	gb|FK937113.1|
	gb|FK936456.1|
	gb|FK936320.1|
	gb|FK936456.1|
	gb|DR438473.1|
	gb|DR438473.1|
	gb|DR438472.1|
	gb|DR438472.1|
	gb|DR438474.1|
	gb|DR438476.1|
	gb|DR438474.1|
	gb|DR438474.1|
	gb|DR438476.1|
	gb|DR438478.1|
	gb|DR438477.1|
	gb|DR438471.1|
	gb|DR438478.1|
	gb|DR438476.1|
CL60Contig1
	gb|DR439121.1|
	gb|CK859517.1|
	gb|DR439121.1|
	gb|DR439121.1|
	gb|DR439121.1|
	gb|DR439121.1|
	gb|DR439121.1|
	gb|DR439121.1|
	gb|DR439121.1|
	gb|CD051646.1|
	gb|DR439122.1|
	gb|DR439122.1|
	gb|CD051607.1|
	gb|DR439122.1|
	gb|DR439122.1|
	gb|DR439119.1|
	gb|EC913719.1|
	gb|EC913719.1|
CL61Contig1
	gb|DR438769.1|
	gb|DR438769.1|
	gb|DR438769.1|
	gb|DR438769.1|
	gb|DR438769.1|
	gb|DR438769.1|
	gb|DR438769.1|
	gb|DR438771.1|
	gb|DR438770.1|
	gb|DR438772.1|
	gb|DR438772.1|
	gb|FK935380.1|
	gb|DR438912.1|
	gb|DR438772.1|
	gb|FK934958.1|
	gb|FK935677.1|
	gb|FK935677.1|
CL62Contig1
	gb|CK859427.1|
	gb|FK934711.1|
	gb|FK936996.1|
	gb|FK936086.1|
	gb|CD051509.1|
	gb|DR438634.1|
	gb|DR438634.1|
	gb|CD051507.1|
	gb|FK936229.1|
	gb|FK936198.1|
	gb|DR438632.1|
	gb|DR438633.1|
	gb|FK936229.1|
	gb|FK936229.1|
	gb|DR438633.1|
	gb|FK935614.1|
	gb|FK936840.1|
	gb|FK936229.1|
CL63Contig1
	gb|FK934895.1|
	gb|DR438934.1|
	gb|CD051513.1|
	gb|FK938171.1|
	gb|FK935282.1|
	gb|CK859477.1|
	gb|FK938121.1|
	gb|FK937245.1|
	gb|EC915047.1|
	gb|FK937245.1|
	gb|FK934895.1|
	gb|FK934895.1|
	gb|FK937245.1|
	gb|FK938740.1|
	gb|FK934895.1|
	gb|FK934895.1|
	gb|FK934895.1|
	gb|FK934895.1|
CL64Contig1
	gb|FK935344.1|
	gb|FK937668.1|
	gb|FK935765.1|
	gb|FK934642.1|
	gb|FK936404.1|
	gb|FK938657.1|
	gb|FK935592.1|
	gb|FK938657.1|
	gb|FK936174.1|
	gb|FK936174.1|
	gb|FK936257.1|
	gb|DR438719.1|
	gb|DR438719.1|
	gb|DR438719.1|
	gb|DR438719.1|
	gb|DR438719.1|
	gb|DR438720.1|
	gb|FK937256.1|
CL65Contig1
	gb|DR438330.1|
	gb|FK936431.1|
	gb|DR438333.1|
	gb|DR438336.1|
	gb|DR438333.1|
	gb|FK937063.1|
	gb|DR438334.1|
	gb|DR438334.1|
	gb|DR438335.1|
[truncated: 6,914 more rows]
