# Supplementary material for: Transcriptome dynamics of Arabidopsis thaliana root penetration by the oomycete pathogen Phytophthora parasitica
Source: BMC Genomics. 2014 Jun 29;15(1):538. doi: 10.1186/1471-2164-15-538 (PMC4111850; doi:10.1186/1471-2164-15-538)
Supplement: Supplementary file 3 — Additional file 3: Table S2: Functional annotation of the sequences. Predicted origin of the sequences is indicated together with BlastX result (E value < 1E-05) against the P. parasitica protein database (Broad Institute) and BlastX result (E value < 1E-05) against NCBI non-redundant (NR) protein database are presented together with GO annotations as proposed by blast2GO tool. (XLSX 568 KB) [file 12864_2013_6272_MOESM3_ESM.xlsx]

## Sheet: table S2
Table S2: Functional annotation of the sequences.
SeqName	Sequence origin	Blastx against P. parasitica proteins (Broad Institute)				blastx against nr protein database				Blast2GO Annotation
		Subject id	Subject	Expect	Identity	Subject id	Subject	Expect	Identity	GOTerms
CL1001Contig1	Phytophthora	PPTG_12019	hypothetical protein (172 aa)	1e-95	163/164 (99%)	XP_002908074.1	conserved hypothetical protein [Phytophthora infestans T30-4]	1e-84	149/164 (90%)
CL1003Contig1	Phytophthora	PPTG_08877	adenine phosphoribosyltransferase (203 aa)	1e-113	202/202 (100%)	XP_002895239.1	adenine phosphoribosyltransferase, putative [Phytophthora infestans T30-4]	1e-101	186/202 (92%)	GO:0016757
CL1004Contig1	Phytophthora	PPTG_07748	hypothetical protein (166 aa)	2e-93	165/165 (100%)					GO:0005515
CL1005Contig1	Phytophthora	PPTG_12847	NPP1-like protein (332 aa)	1e-158	254/258 (98%)	XP_002903893.1	NPP1-like protein [Phytophthora infestans T30-4]	1e-118	201/225 (89%)
CL1006Contig1	Phytophthora	PPTG_17837	protein-tyrosine phosphatase (170 aa)	6e-96	169/169 (100%)	XP_002998927.1	protein tyrosine phosphatase type IVA protein 1 [Phytophthora infestans T30-4]	1e-92	167/169 (98%)	GO:0004725
CL1007Contig1	Phytophthora	PPTG_16057	hypothetical protein (242 aa)	1e-140	241/241 (100%)	XP_002906378.1	conserved hypothetical protein [Phytophthora infestans T30-4]	1e-124	217/241 (90%)	GO:0006810
CL1008Contig1	Phytophthora	PPTG_00670	ATP-binding cassette sub-family F member 2 (615 aa)	2e-56	108/108 (100%)	XP_002908159.1	ATP-binding cassette sub-family F member 2 [Phytophthora infestans T30-4]	2e-52	105/108 (97%)	GO:0009851
CL1009Contig1	Phytophthora	PPTG_11916	fructose-1,6-bisphosphatase (334 aa)	1e-108	185/185 (100%)	XP_002908619.1	fructose 1,6 bisphosphatase [Phytophthora infestans T30-4]	1e-103	180/185 (97%)	GO:0016051
CL100Contig1	Phytophthora	PPTG_01952	acyl-CoA desaturase (318 aa)	0	317/317 (100%)	XP_002902718.1	acyl-CoA desaturase [Phytophthora infestans T30-4]	1e-176	288/317 (90%)	GO:0031965
CL1010Contig1	Phytophthora	PPTG_13477	H - or Na -translocating F-type, V-type and A-type ATPase (F-ATPase) superfamily (77 aa)	2e-37	76/76 (100%)	XP_002906689.1	H - or Na -translocating F-type, V-type and A-type ATPase (F-ATPase) Superfamily [Phytophthora infestans T30-4]	2e-26	62/66 (93%)	GO:0046933
CL1011Contig1	Phytophthora	PPTG_08758	peroxisomal acyl-coenzyme A oxidase (661 aa)	1e-163	289/291 (99%)	XP_002902232.1	peroxisomal acyl-coenzyme A oxidase, putative [Phytophthora infestans T30-4]	1e-149	266/290 (91%)	GO:0003995
CL1012Contig1	Phytophthora	PPTG_15329	hypothetical protein (263 aa)	1e-148	261/262 (99%)	XP_002898299.1	conserved hypothetical protein [Phytophthora infestans T30-4]	1e-117	215/262 (82%)	GO:0016301
CL1013Contig1	Phytophthora	PPTG_01646	peptidyl-prolyl cis-trans isomerase Pin1 (114 aa)	3e-57	110/110 (100%)	XP_002907992.1	peptidyl-prolyl cis-trans isomerase, putative [Phytophthora infestans T30-4]	2e-42	91/100 (91%)	GO:0006457
CL1014Contig1	Phytophthora	PPTG_07069	30S ribosomal protein S9 (323 aa)	0	320/322 (99%)	XP_002900108.1	30S ribosomal protein S9 [Phytophthora infestans T30-4]	1e-113	216/299 (72%)	GO:0034645
CL1015Contig1	Phytophthora	PPTG_13978	protein enhancer-rudimentary (107 aa)	3e-57	106/106 (100%)	XP_002895570.1	protein enhancer of rudimentary [Phytophthora infestans T30-4]	2e-33	70/72 (97%)
CL1016Contig1	Phytophthora	PPTG_08003	hypothetical protein (128 aa)	2e-66	127/127 (100%)	XP_002909328.1	conserved hypothetical protein [Phytophthora infestans T30-4]	1e-48	105/126 (83%)	GO:0006457
CL1017Contig1	Phytophthora	PPTG_09183	histone deacetylase (1923 aa)	1e-174	220/220 (100%)	XP_002997028.1	histone deacetylase, putative [Phytophthora infestans T30-4]	6e-91	142/220 (64%)	GO:0005488
CL1018Contig1	Phytophthora	PPTG_02015	hypothetical protein (109 aa)	3e-46	75/77 (97%)
CL1019Contig1	Phytophthora	PPTG_17879	calcineurin-like phosphoesterase (515 aa)	1e-166	275/275 (100%)	XP_002897241.1	calcineurin-like phosphoesterase [Phytophthora infestans T30-4]	1e-129	213/271 (78%)	GO:0046872
CL101Contig1	Phytophthora	PPTG_09519	ATP-citrate synthase (1106 aa)	0	1102/1105 (99%)	XP_002997370.1	ATP-citrate synthase [Phytophthora infestans T30-4]	0	1003/1105 (90%)	GO:0015936
CL1020Contig1	Phytophthora	PPTG_03842	cysteine desulfurase (791 aa)	1e-169	285/285 (100%)	XP_002903976.1	cysteine desulfurase, putative [Phytophthora infestans T30-4]	1e-152	263/285 (92%)	GO:0008152
CL1021Contig1	Phytophthora	PPTG_17633	50S ribosomal protein L25 (252 aa)	1e-79	142/144 (98%)	XP_002996999.1	50S ribosomal protein L25, putative [Phytophthora infestans T30-4]	2e-61	120/144 (83%)	GO:0005840
CL1022Contig1	Phytophthora	PPTG_01533	transmembrane protein (227 aa)	1e-119	219/220 (99%)	XP_002907892.1	transmembrane protein, putative [Phytophthora infestans T30-4]	3e-75	161/217 (74%)	GO:0003723
CL1023Contig1	Phytophthora	PPTG_01925	hypothetical protein (68 aa)	5e-33	67/67 (100%)	ABG23234.1	putative membrane protein [Hyaloperonospora parasitica]	2e-22	50/53 (94%)
CL1024Contig1	Phytophthora	PPTG_15647	hypothetical protein (69 aa)	1e-36	68/68 (100%)	XP_500020.1	YALI0A12705p [Yarrowia lipolytica] emb	1e-13	37/65 (56%)	GO:0005488
CL1025Contig1	Phytophthora	PPTG_03550	RNA methyltransferase, TrmH family, group 3 (344 aa)	1e-114	204/204 (100%)	XP_002903533.1	rRNA methyltransferase, putative [Phytophthora infestans T30-4]	5e-92	176/204 (86%)	GO:0003723
CL1026Contig1	Phytophthora	PPTG_07218	secreted RxLR effector peptide (144 aa)	3e-29	68/141 (48%)	XP_002901054.1	secreted RxLR effector peptide protein, putative [Phytophthora infestans T30-4]	2e-15	58/141 (41%)	GO:0051808
CL1027Contig1	Phytophthora	PPTG_02106	serine protease family S15 (741 aa)	0	367/369 (99%)	XP_002901141.1	serine protease family S15, putative [Phytophthora infestans T30-4]	0	340/369 (92%)	GO:0008239
CL1028Contig1	Phytophthora	PPTG_00856	ADP-ribosylation factor GTPase-activating protein (418 aa)	1e-105	189/206 (91%)	XP_002908323.1	ADP-ribosylation factor GTPase-activating protein, putative [Phytophthora infestans T30-4]	2e-72	152/206 (73%)
CL1029Contig1	Phytophthora	PPTG_09198	hypothetical protein (499 aa)	0	442/442 (100%)	XP_002896547.1	conserved hypothetical protein [Phytophthora infestans T30-4]	1e-146	295/424 (69%)	GO:0003700
CL102Contig1	Phytophthora	PPTG_10291	5-methlytetrahydropteroyltriglutamate-homocysteine methyltransferease (768 aa)	0	761/767 (99%)	XP_002909593.1	5-methlytetrahydropteroyltriglutamate-homocysteine methyltransferease [Phytophthora infestans T30-4]	0	705/767 (91%)	GO:0009086
CL1030Contig1	Phytophthora	PPTG_07095	alpha-ketoglutarate-dependent sulfonate dioxygenase (356 aa)	0	354/355 (99%)	XP_002900145.1	alpha-ketoglutarate-dependent sulfonate dioxygenase, putative [Phytophthora infestans T30-4]	0	322/355 (90%)	GO:0055114
CL1031Contig1	Phytophthora	PPTG_01702	hypothetical protein (251 aa)	1e-145	249/250 (99%)	XP_002903161.1	conserved hypothetical protein [Phytophthora infestans T30-4]	1e-138	245/249 (98%)	GO:0016592
CL1032Contig1	Phytophthora	PPTG_17234	hypothetical protein (228 aa)	1e-117	198/203 (97%)	XP_002996995.1	conserved hypothetical protein [Phytophthora infestans T30-4]	2e-95	210/363 (57%)
CL1033Contig1	Phytophthora	PPTG_16785	hypothetical protein (389 aa)	1e-171	299/300 (99%)	XP_002899930.1	conserved hypothetical protein [Phytophthora infestans T30-4]	1e-131	238/298 (79%)	GO:0016568
CL1034Contig1	Phytophthora	PPTG_13741	hypothetical protein (621 aa)	0	437/439 (99%)	XP_002903765.1	conserved hypothetical protein [Phytophthora infestans T30-4]	8e-86	164/211 (77%)
CL1035Contig1	Phytophthora	PPTG_08552	hypothetical protein (130 aa)	8e-75	129/129 (100%)	XP_002896900.1	conserved hypothetical protein [Phytophthora infestans T30-4]	4e-67	121/129 (93%)
CL1036Contig1	Phytophthora
CL1037Contig1	Phytophthora	PPTG_12154	hypothetical protein (381 aa)	1e-127	231/232 (99%)	XP_002897323.1	conserved hypothetical protein [Phytophthora infestans T30-4]	9e-58	124/176 (70%)
CL1038Contig1	Phytophthora	PPTG_05674	adhesin-like protein (1549 aa)	0	393/397 (98%)	XP_002897598.1	adhesin-like protein [Phytophthora infestans T30-4]	1e-97	194/283 (68%)	GO:0003677
CL1039Contig1	Phytophthora	PPTG_08008	gamma-glutamyltransferase (557 aa)	1e-143	245/245 (100%)	XP_002909323.1	gamma-glutamyltranspeptidase, putative [Phytophthora infestans T30-4]	1e-135	235/245 (95%)	GO:0003840
CL103Contig1	Phytophthora	PPTG_00099	hypothetical protein (359 aa)	1e-178	317/319 (99%)	XP_002997760.1	conserved hypothetical protein [Phytophthora infestans T30-4]	1e-153	280/319 (87%)
CL1041Contig1	Phytophthora	PPTG_11448	12-oxophytodienoate reductase (387 aa)	1e-73	127/127 (100%)	XP_002909266.1	12-oxophytodienoate reductase, putative [Phytophthora infestans T30-4]	7e-29	63/106 (59%)	GO:0010181
CL1042Contig1	Phytophthora	PPTG_17494	60S ribosomal protein L30 (113 aa)	2e-44	92/112 (82%)	XP_002909425.1	60S ribosomal protein L30, putative [Phytophthora infestans T30-4]	1e-41	91/112 (81%)	GO:0005840
CL1043Contig1	Phytophthora	PPTG_00539	choline/Carnitine O-acyltransferase (641 aa)	0	393/393 (100%)	XP_002997138.1	choline/Carnitine O-acyltransferase, putative [Phytophthora infestans T30-4]	0	363/393 (92%)	GO:0008415
CL1044Contig1	Phytophthora	PPTG_13885	aminotransferase (634 aa)	0	374/374 (100%)	XP_002898536.1	aminotransferase, putative [Phytophthora infestans T30-4]	0	354/374 (94%)	GO:0005737
CL1045Contig1	Phytophthora	PPTG_10028	12-oxophytodienoate reductase (384 aa)	0	378/378 (100%)	XP_002896324.1	12-oxophytodienoate reductase, putative [Phytophthora infestans T30-4]	0	358/378 (94%)	GO:0010181
CL1046Contig1	Phytophthora	PPTG_14196	adenosylmethionine-8-amino-7-oxononanoate aminotransferase (805 aa)	0	384/385 (99%)	XP_002998571.1	adenosylmethionine-8-amino-7-oxononanoate aminotransferase, putative [Phytophthora infestans T30-4]	0	356/385 (92%)	GO:0030170
CL1047Contig1	Phytophthora	PPTG_07468	protein kinase (526 aa)	0	366/367 (99%)	XP_002906073.1	protein kinase [Phytophthora infestans T30-4]	1e-139	245/368 (66%)	GO:0006468
CL1048Contig1	Phytophthora	PPTG_02446	proteasome subunit alpha (254 aa)	1e-145	253/253 (100%)	XP_002901731.1	proteasome subunit alpha, putative [Phytophthora infestans T30-4]	1e-140	250/253 (98%)	GO:0005737
CL104Contig1	Phytophthora	PPTG_02473	aldehyde dehydrogenase (526 aa)	1e-123	216/216 (100%)	XP_002997944.1	aldehyde dehydrogenase, mitochondrial precursor [Phytophthora infestans T30-4]	1e-109	199/216 (92%)	GO:0006081
CL104Contig2	Phytophthora	PPTG_02473	aldehyde dehydrogenase (526 aa)	0	521/525 (99%)	XP_002901742.1	aldehyde dehydrogenase, mitochondrial precursor [Phytophthora infestans T30-4]	0	428/525 (81%)	GO:0055114
CL1050Contig1	Phytophthora	PPTG_13142	hypothetical protein (290 aa)	2e-44	89/144 (61%)	XP_002623132.1	viral protein TPX [Ajellomyces dermatitidis SLH14081]	1e-38	110/343 (32%)
CL1051Contig1	Phytophthora	PPTG_01745	hypothetical protein (150 aa)	2e-80	149/149 (100%)	XP_002903232.1	conserved hypothetical protein [Phytophthora infestans T30-4]	3e-25	64/84 (76%)
CL1052Contig1	Phytophthora
CL1053Contig1	Phytophthora					XP_002899370.1	conserved hypothetical protein [Phytophthora infestans T30-4]	2e-25	74/129 (57%)
CL1054Contig1	Phytophthora	PPTG_11591	hypothetical protein (123 aa)	7e-69	122/122 (100%)	XP_002901027.1	conserved hypothetical protein [Phytophthora infestans T30-4]	7e-45	87/105 (82%)
CL1055Contig1	Phytophthora	PPTG_04804	bifunctional folD protein (299 aa)	1e-167	296/298 (99%)	XP_002905421.1	bifunctional folD protein [Phytophthora infestans T30-4]	1e-154	276/298 (92%)	GO:0005488
CL1056Contig1	Phytophthora	PPTG_14772	lipin-like protein (554 aa)	0	454/454 (100%)	XP_002906511.1	lipin-like protein [Phytophthora infestans T30-4]	0	370/430 (86%)	GO:0016787
CL1057Contig1	Phytophthora	PPTG_04747	hypothetical protein (564 aa)	1e-179	296/296 (100%)	XP_002905526.1	conserved hypothetical protein [Phytophthora infestans T30-4]	1e-120	217/278 (78%)
CL1058Contig1	Phytophthora	PPTG_15160	pre-mRNA-processing factor 19 (526 aa)	1e-131	227/228 (99%)	XP_002896207.1	pre-mRNA-processing factor 19, putative [Phytophthora infestans T30-4]	1e-118	207/216 (95%)	GO:0005730
CL1059Contig1	Phytophthora	PPTG_02652	heat shock protein 90 (836 aa)	1e-156	276/276 (100%)	XP_002999135.1	heat shock protein 90, putative [Phytophthora infestans T30-4]	1e-117	209/226 (92%)	GO:0006457
CL105Contig1	Phytophthora	PPTG_03709	pyruvate kinase (506 aa)	0	505/505 (100%)	XP_002903652.1	pyruvate kinase [Phytophthora infestans T30-4]	0	472/496 (95%)	GO:0004743
CL105Contig2	Phytophthora	PPTG_03708	pyruvate kinase (504 aa)	0	503/503 (100%)	XP_002903651.1	pyruvate kinase [Phytophthora infestans T30-4]	0	420/451 (93%)	GO:0004743
CL1060Contig1	Phytophthora	PPTG_08087	hypothetical protein (166 aa)	1e-88	153/154 (99%)	XP_002909258.1	hypothetical protein PITG_00684 [Phytophthora infestans T30-4]	6e-78	136/151 (90%)	GO:0006790
CL1061Contig1	Phytophthora	PPTG_09910	hypothetical protein (390 aa)	0	372/384 (96%)	XP_002899321.1	conserved hypothetical protein [Phytophthora infestans T30-4]	3e-67	131/156 (83%)	GO:0009536
CL1063Contig1	Phytophthora	PPTG_14629	hypothetical protein (395 aa)	0	390/394 (98%)	XP_002907080.1	conserved hypothetical protein [Phytophthora infestans T30-4]	2e-26	64/102 (62%)
CL1064Contig1	Phytophthora	PPTG_06861	APS kinase/ATP sulfurlyase/pyrophosphatase fusion protein (1017 aa)	2e-73	136/136 (100%)	ABY65330.1	APS kinase/ATP sulfurlyase/pyrophosphatase fusion protein [Phytophthora infestans T30-4]	4e-60	120/135 (88%)	GO:0005737
CL1065Contig1	Phytophthora	PPTG_06549	hypothetical protein (123 aa)	5e-57	102/102 (100%)
CL1066Contig1	Phytophthora					NP_037610.1	ribosomal protein S12 [Phytophthora infestans] ref	2e-51	105/121 (86%)	GO:0003735
CL1067Contig1	Phytophthora	PPTG_10504	hypothetical protein (344 aa)	0	340/341 (99%)
CL1068Contig1	Phytophthora	PPTG_16401	eukaryotic translation initiation factor 3 subunit A (1147 aa)	4e-82	141/141 (100%)
CL1069Contig1	Phytophthora	PPTG_10236	fatty-acid-CoA ligase (736 aa)	1e-141	250/253 (98%)	XP_002909646.1	putative fatty-acid-CoA ligase, putative [Phytophthora infestans T30-4]	1e-112	208/253 (82%)	GO:0000036
CL106Contig1	Phytophthora	PPTG_11901	citrate synthase (465 aa)	0	463/464 (99%)	XP_002908630.1	citrate synthase, mitochondrial precursor [Phytophthora infestans T30-4]	0	404/467 (86%)	GO:0044262
CL1070Contig1	Phytophthora	PPTG_13412	50S ribosomal protein L7/L12 (179 aa)	1e-91	178/178 (100%)	XP_002997688.1	50S ribosomal protein L7/L12, putative [Phytophthora infestans T30-4]	1e-64	137/161 (85%)	GO:0005840
CL1072Contig1	Phytophthora	PPTG_03838	hypothetical protein (181 aa)	1e-99	179/180 (99%)	XP_002185883.1	predicted protein [Phaeodactylum tricornutum CCAP 1055/1]	1e-30	80/178 (44%)	GO:0017111
CL1073Contig1	Phytophthora	PPTG_12930	hypothetical protein (329 aa)	1e-160	249/249 (100%)	XP_002903956.1	conserved hypothetical protein [Phytophthora infestans T30-4]	1e-73	136/141 (96%)
CL1074Contig1	Phytophthora	PPTG_08457	3-ketoacyl-CoA thiolase B, peroxisomal (412 aa)	0	326/329 (99%)	XP_002904159.1	3-ketoacyl-CoA thiolase A [Phytophthora infestans T30-4]	1e-167	301/329 (91%)	GO:0048545
CL1075Contig1	Phytophthora	PPTG_15817	hypothetical protein (325 aa)	1e-142	264/277 (95%)	XP_002998197.1	conserved hypothetical protein [Phytophthora infestans T30-4]	1e-112	219/277 (79%)
CL1076Contig1	Phytophthora	PPTG_12936	protein transport Sec23/Sec24-like protein (862 aa)	1e-62	114/116 (98%)	XP_002902508.1	protein transport Sec23/Sec24-like protein [Phytophthora infestans T30-4]	3e-60	114/116 (98%)	GO:0030127
CL1077Contig1	Phytophthora	PPTG_14075	hypothetical protein (383 aa)	0	376/382 (98%)	XP_002998377.1	conserved hypothetical protein [Phytophthora infestans T30-4]	1e-149	279/363 (76%)	GO:0004872
CL1078Contig1	Phytophthora	PPTG_07050	ribosome production factor 1 (326 aa)	0	318/325 (97%)	XP_002900093.1	ribosome production factor 1, putative [Phytophthora infestans T30-4]	1e-133	245/307 (79%)
CL1079Contig1	Phytophthora	PPTG_14912	hypothetical protein (289 aa)	1e-159	152/154 (98%)	XP_002899379.1	Crinkler (CRN) family protein [Phytophthora infestans T30-4]	0	215/232 (92%)
CL107Contig1	Phytophthora	PPTG_09688	40S ribosomal protein S27 (83 aa)	1e-44	82/82 (100%)	XP_002897791.1	40S ribosomal protein S27-like protein [Phytophthora infestans T30-4]	2e-41	81/82 (98%)	GO:0005840
CL1080Contig1	Phytophthora	PPTG_10878	hypothetical protein (304 aa)	1e-175	301/301 (100%)	XP_002908913.1	conserved hypothetical protein [Phytophthora infestans T30-4]	1e-152	265/294 (90%)
CL1082Contig1	Phytophthora	PPTG_09836	hypothetical protein (328 aa)	1e-110	192/192 (100%)	XP_002899250.1	conserved hypothetical protein [Phytophthora infestans T30-4]	5e-87	158/192 (82%)	GO:0016021
CL1084Contig1	Phytophthora	PPTG_11181	protein kinase (360 aa)	1e-79	148/149 (99%)	XP_002905363.1	protein kinase [Phytophthora infestans T30-4]	2e-77	149/149 (100%)	GO:0006468
CL1085Contig1	Phytophthora	PPTG_08223	formate-tetrahydrofolate ligase (639 aa)	0	343/344 (99%)	XP_002909132.1	formate-tetrahydrofolate ligase [Phytophthora infestans T30-4]	0	318/344 (92%)	GO:0004329
CL1086Contig1	Phytophthora	PPTG_02336	amino Acid-Polyamine-Organocation (APC) family (579 aa)	0	410/413 (99%)	XP_002909573.1	Amino Acid-Polyamine-Organocation (APC) Family [Phytophthora infestans T30-4]	1e-159	276/408 (67%)	GO:0016021
CL1087Contig1	Phytophthora	PPTG_01763	U4/U6.U5 tri-snRNP-associated protein (736 aa)	1e-177	320/324 (98%)	XP_002903222.1	U4/U6.U5 tri-snRNP-associated protein, putative [Phytophthora infestans T30-4]	1e-114	225/284 (79%)	GO:0009987
CL1089Contig1	Phytophthora	PPTG_03224	chromatin modification-like protein EAF3 (324 aa)	0	323/323 (100%)	XP_002901451.1	chromatin modification-related protein EAF3, putative [Phytophthora infestans T30-4]	1e-162	291/323 (90%)	GO:0006333
CL108Contig1	Phytophthora					ZP_04532941.1	conserved hypothetical protein [Escherichia sp. 3_2_53FAA]	5e-10	35/66 (53%)
CL1090Contig1	Phytophthora	PPTG_13744	hypothetical protein (685 aa)	4e-57	93/94 (98%)	XP_002903763.1	conserved hypothetical protein [Phytophthora infestans T30-4]	7e-42	81/94 (86%)
CL1091Contig1	Phytophthora	PPTG_16766	peroxisomal hydratase-dehydrogenase-epimerase (299 aa)	1e-99	176/176 (100%)	XP_002899911.1	peroxisomal hydratase-dehydrogenase-epimerase, putative [Phytophthora infestans T30-4]	3e-93	171/176 (97%)	GO:0005488
CL1093Contig1	Phytophthora	PPTG_14795	cysteine protease family C01A (509 aa)	0	310/312 (99%)	XP_002906486.1	cysteine protease family C01A, putative [Phytophthora infestans T30-4]	1e-136	246/312 (78%)	GO:0006508
CL1094Contig1	Phytophthora	PPTG_08768	ATP-binding Cassette (ABC) superfamily (1970 aa)	0	175/181 (96%)	XP_002902238.1	ATP-binding Cassette (ABC) Superfamily [Phytophthora infestans T30-4]	1e-176	158/181 (87%)	GO:0009851
CL1095Contig1	Phytophthora	PPTG_18664	hypothetical protein (208 aa)	1e-116	204/205 (99%)	XP_002904053.1	conserved hypothetical protein [Phytophthora infestans T30-4]	4e-31	66/95 (69%)
CL1096Contig1	Phytophthora	PPTG_08927	ribose-phosphate pyrophosphokinase (392 aa)	0	347/349 (99%)	XP_002895018.1	ribose-phosphate pyrophosphokinase, putative [Phytophthora infestans T30-4]	1e-140	262/281 (93%)	GO:0009165
CL1097Contig1	Phytophthora	PPTG_04594	hypothetical protein (414 aa)	1e-136	231/234 (98%)	XP_002905660.1	conserved hypothetical protein [Phytophthora infestans T30-4]	1e-110	194/215 (90%)	GO:0016705
CL1098Contig1	Phytophthora	PPTG_01460	hypothetical protein (92 aa)	1e-48	91/91 (100%)
CL109Contig1	Phytophthora	PPTG_11487	50S ribosomal protein L34e (118 aa)	6e-62	117/117 (100%)	AAY43421.1	ribosomal protein L34 [Phytophthora infestans]	8e-50	99/100 (99%)	GO:0005840
CL10Contig1	Phytophthora	PPTG_04703	mitochondrial substrate carrier family protein ancA (311 aa)	1e-176	310/310 (100%)	XP_002905571.1	ADP/ATP translocase, putative [Phytophthora infestans T30-4]	1e-160	286/310 (92%)	GO:0055085
CL1100Contig1	Phytophthora	PPTG_06153	protein kinase (714 aa)	1e-162	284/294 (96%)	XP_002903020.1	protein kinase, putative [Phytophthora infestans T30-4]	1e-135	243/294 (82%)	GO:0009851
CL1102Contig1	Phytophthora	PPTG_08117	centromere/kinetochore protein (774 aa)	0	480/487 (98%)	XP_002909228.1	centromere/kinetochore protein, putative [Phytophthora infestans T30-4]	0	355/482 (73%)	GO:0000775
CL1103Contig1	Phytophthora	PPTG_17298	aconitate hydratase (701 aa)	1e-98	176/176 (100%)	XP_002900348.1	aconitate hydratase, putative [Phytophthora infestans T30-4]	8e-84	159/176 (90%)	GO:0003861
CL1104Contig1	Phytophthora
CL1105Contig1	Phytophthora	PPTG_10121	hypothetical protein (1151 aa)	1e-163	290/292 (99%)
CL1106Contig1	Phytophthora	PPTG_00537	hypothetical protein (233 aa)	1e-135	231/232 (99%)	XP_002997140.1	conserved hypothetical protein [Phytophthora infestans T30-4] ref	1e-112	203/232 (87%)
CL1108Contig1	Phytophthora	PPTG_06377	metalloprotease family M01 (903 aa)	1e-111	200/202 (99%)	XP_002902873.1	metalloprotease family M01, putative [Phytophthora infestans T30-4]	1e-100	184/202 (91%)	GO:0008237
CL1109Contig1	Phytophthora	PPTG_06749	ribonuclease (342 aa)	1e-117	206/206 (100%)	XP_002898673.1	ribonuclease, putative [Phytophthora infestans T30-4]	1e-89	167/208 (80%)	GO:0003723
CL110Contig1	Phytophthora	PPTG_15537	60S ribosomal protein (179 aa)	1e-101	178/178 (100%)	XP_002289769.1	RL11A, ribosomal protein 11A 60S large ribosomal subunit [Thalassiosira pseudonana CCMP1335]	3e-76	137/173 (79%)	GO:0005730
CL1110Contig1	Phytophthora	PPTG_00740	hypothetical protein (379 aa)	0	300/301 (99%)	XP_002908203.1	conserved hypothetical protein [Phytophthora infestans T30-4]	1e-109	186/199 (93%)	GO:0009536
CL1111Contig1	Phytophthora	PPTG_09645	triosephosphate isomerase/glyceraldehyde-3-phosphate dehydrogenase (603 aa)	1e-105	127/127 (100%)	XP_002897824.1	triosephosphate isomerase [Phytophthora infestans T30-4]	1e-101	122/127 (96%)	GO:0005737
CL1112Contig1	Phytophthora	PPTG_07455	hypothetical protein (392 aa)	1e-124	231/246 (93%)	XP_002899697.1	hypothetical protein PITG_13469 [Phytophthora infestans T30-4]	5e-12	28/35 (80%)
CL1113Contig1	Phytophthora	PPTG_09997	sulfite reductase [NADPH] subunit beta (1504 aa)	0	323/323 (100%)	XP_002896336.1	sulfite reductase [NADPH] subunit beta, putative [Phytophthora infestans T30-4]	0	314/323 (97%)	GO:0044272
CL1114Contig1	Phytophthora	PPTG_08291	hypothetical protein (481 aa)	1e-46	92/95 (96%)	XP_002909084.1	conserved hypothetical protein [Phytophthora infestans T30-4]	7e-48	82/99 (82%)
CL1115Contig1	Phytophthora	PPTG_14642	glutamine-fructose-6-phosphate transaminase (isomerizing) (702 aa)	0	328/329 (99%)	XP_002907092.1	glucosamine-fructose-6-phosphate aminotransferase [isomerizing], putative [Phytophthora infestans T30-4]	1e-179	321/329 (97%)	GO:0005975
CL1116Contig1	Phytophthora	PPTG_20212	hypothetical protein (167 aa)	2e-78	137/137 (100%)	XP_002904055.1	conserved hypothetical protein [Phytophthora infestans T30-4]	1e-45	92/137 (67%)
CL1117Contig1	Phytophthora	PPTG_00875	hypothetical protein (1035 aa)	1e-140	250/250 (100%)	XP_002908339.1	conserved hypothetical protein [Phytophthora infestans T30-4]	1e-122	225/251 (89%)	GO:0005083
CL1118Contig1	Phytophthora	PPTG_01838	phosphoribosylaminoimidazole carboxylase (596 aa)	1e-140	253/254 (99%)	XP_002903327.1	phosphoribosylaminoimidazole carboxylase [Phytophthora infestans T30-4]	1e-114	217/254 (85%)	GO:0004638
CL1119Contig1	Phytophthora	PPTG_12123	hypothetical protein (585 aa)	1e-156	275/277 (99%)	XP_002899871.1	conserved hypothetical protein [Phytophthora infestans T30-4]	2e-68	155/272 (56%)	GO:0003700
CL111Contig1	Phytophthora	PPTG_08465	tubulin alpha chain (453 aa)	2e-71	129/130 (99%)	XP_002904166.1	alpha-tubulin, putative [Phytophthora infestans T30-4]	2e-59	113/113 (100%)	GO:0007018
CL111Contig2	Phytophthora	PPTG_08465	tubulin alpha chain (453 aa)	0	446/452 (98%)	XP_002904166.1	alpha-tubulin, putative [Phytophthora infestans T30-4]	0	399/439 (90%)	GO:0007018
CL1122Contig1	Phytophthora	PPTG_11587	hypothetical protein (312 aa)	1e-157	277/277 (100%)	XP_002901021.1	conserved hypothetical protein [Phytophthora infestans T30-4]	1e-117	217/277 (78%)
CL1124Contig1	Phytophthora	PPTG_15981	glycoside hydrolase (280 aa)	1e-157	279/279 (100%)	XP_002907764.1	glycoside hydrolase, putative [Phytophthora infestans T30-4]	1e-140	258/279 (92%)	GO:0016787
CL1125Contig1	Phytophthora	PPTG_01153	hypothetical protein (237 aa)	1e-132	223/236 (94%)	XP_002908556.1	conserved hypothetical protein [Phytophthora infestans T30-4]	5e-59	121/237 (51%)
CL1127Contig1	Phytophthora	PPTG_05325	C2 domain-containing protein (241 aa)	1e-143	240/240 (100%)	XP_002907498.1	C2 domain-containing protein, putative [Phytophthora infestans T30-4]	1e-136	230/240 (95%)
CL1128Contig1	Phytophthora	PPTG_05418	hypothetical protein (296 aa)	3e-97	195/261 (74%)	CAI72317.1	hypothetical protein, conserved [Phytophthora infestans]	7e-21	60/129 (46%)
CL112Contig1	Phytophthora	PPTG_08989	ATP-binding Cassette (ABC) superfamily (1783 aa)	0	479/480 (99%)	XP_002895909.1	ATP-binding Cassette (ABC) Superfamily [Phytophthora infestans T30-4]	0	373/479 (77%)	GO:0016887
CL112Contig2	Phytophthora	PPTG_08986	ATP-binding Cassette (ABC) superfamily (1946 aa)	0	726/728 (99%)	XP_002895909.1	ATP-binding Cassette (ABC) Superfamily [Phytophthora infestans T30-4]	0	674/728 (92%)	GO:0009851
CL1130Contig1	Phytophthora	PPTG_19396	hypothetical protein (830 aa)	1e-132	248/250 (99%)
CL1131Contig1	Phytophthora	PPTG_06651	hypothetical protein (607 aa)	0	321/322 (99%)	XP_002899034.1	conserved hypothetical protein [Phytophthora infestans T30-4]	1e-139	261/323 (80%)	GO:0017089
CL1132Contig1	Phytophthora	PPTG_01815	hypothetical protein (559 aa)	1e-100	184/184 (100%)	XP_002903307.1	conserved hypothetical protein [Phytophthora infestans T30-4]	3e-76	151/184 (82%)	GO:0003723
CL1134Contig1	Phytophthora	PPTG_05256	LETM1 and EF-hand domain-containing protein 1 (796 aa)	1e-128	240/242 (99%)	XP_002907434.1	LETM1 and EF-hand domain-containing protein 1, putative [Phytophthora infestans T30-4]	6e-91	189/242 (78%)	GO:0044464
CL1135Contig1	Phytophthora	PPTG_12740	serine protease family S33 (271 aa)	1e-106	187/187 (100%)	XP_002898173.1	serine protease family S33, putative [Phytophthora infestans T30-4]	1e-113	198/236 (83%)	GO:0008233
CL1136Contig1	Phytophthora	PPTG_17318	serine protease family S28 (527 aa)	1e-136	232/233 (99%)	XP_002900367.1	serine protease family S28, putative [Phytophthora infestans T30-4]	1e-116	202/215 (93%)	GO:0008236
CL1137Contig1	Phytophthora	PPTG_12497	transmembrane protein (556 aa)	1e-125	224/224 (100%)	XP_002901558.1	transmembrane protein, putative [Phytophthora infestans T30-4]	1e-113	206/224 (91%)	GO:0016021
CL1138Contig1	Phytophthora	PPTG_01569	eukaryotic translation initiation factor 5 (446 aa)	1e-110	201/202 (99%)	XP_002907928.1	eukaryotic translation initiation factor 5, putative [Phytophthora infestans T30-4]	4e-75	147/177 (83%)	GO:0045941
CL1139Contig1	Phytophthora	PPTG_06045	hypothetical protein (203 aa)	1e-124	200/202 (99%)	XP_002902095.1	conserved hypothetical protein [Phytophthora infestans T30-4]	2e-29	62/86 (72%)	GO:0005576
CL113Contig1	Phytophthora	PPTG_05682	60S ribosomal protein L18a (177 aa)	1e-101	176/176 (100%)	XP_002897608.1	60S ribosomal protein L18a [Phytophthora infestans T30-4]	2e-95	169/173 (97%)	GO:0005840
CL1140Contig1	Phytophthora	PPTG_17912	hypothetical protein (563 aa)	1e-129	183/185 (98%)	XP_002897221.1	conserved hypothetical protein [Phytophthora infestans T30-4]	2e-99	142/185 (76%)	GO:0005829
CL1141Contig1	Phytophthora					XP_002905938.1	conserved hypothetical protein [Phytophthora infestans T30-4]	5e-62	123/164 (75%)
CL1142Contig1	Phytophthora	PPTG_18297	hypothetical protein (200 aa)	1e-108	191/191 (100%)	XP_002898004.1	protein kinase, putative [Phytophthora infestans T30-4]	1e-105	197/222 (88%)	GO:0009851
CL1143Contig1	Phytophthora	PPTG_06688	hypothetical protein (401 aa)	3e-90	158/159 (99%)	XP_002898718.1	conserved hypothetical protein [Phytophthora infestans T30-4]	1e-47	92/147 (62%)
CL1144Contig1	Phytophthora	PPTG_11759	lysosomal alpha-mannosidase (1026 aa)	1e-165	273/276 (98%)	XP_002902567.1	lysosomal alpha-mannosidase, putative [Phytophthora infestans T30-4]	1e-152	255/276 (92%)	GO:0009505
CL1145Contig1	Phytophthora	PPTG_09699	hypothetical protein (330 aa)	0	324/329 (98%)	XP_002897768.1	glycoside hydrolase, putative [Phytophthora infestans T30-4]	2e-25	56/97 (57%)
CL1146Contig1	Phytophthora	PPTG_08663	hypothetical protein (482 aa)	1e-102	191/192 (99%)	XP_002904564.1	conserved hypothetical protein [Phytophthora infestans T30-4]	8e-50	95/130 (73%)
CL1147Contig1	Phytophthora	PPTG_10111	hypothetical protein (611 aa)	1e-128	215/218 (98%)	XP_002906618.1	conserved hypothetical protein [Phytophthora infestans T30-4]	1e-116	199/218 (91%)	GO:0019344
CL1148Contig1	Phytophthora	PPTG_07122	short chain dehydrogenase (231 aa)	1e-109	197/197 (100%)	XP_002905038.1	short chain dehydrogenase, putative [Phytophthora infestans T30-4]	1e-57	119/197 (60%)	GO:0016491
CL1149Contig1	Phytophthora	PPTG_04177	protein kinase (378 aa)	0	329/330 (99%)	XP_002905211.1	protein kinase, putative [Phytophthora infestans T30-4]	0	315/330 (95%)	GO:0009851
CL114Contig1	Phytophthora	PPTG_01678	ubiquitin-60S ribosomal protein L40 (129 aa)	3e-37	76/76 (100%)	XP_002897374.1	ubiquitin family protein, putative [Phytophthora infestans T30-4]	1e-166	301/301 (100%)	GO:0007411
CL114Contig2	Phytophthora	PPTG_01954	ubiquitin-40S ribosomal protein S27a (157 aa)	4e-38	77/80 (96%)	P22589.2	UBIQP_PHYIN RecName: Full=Polyubiquitin; Contains: RecName: Full=Ubiquitin; Flags: Precursor emb	3e-69	133/133 (100%)	GO:0005634
CL1150Contig1	Phytophthora	PPTG_15009	hypothetical protein (879 aa)	0	336/338 (99%)	XP_002897406.1	conserved hypothetical protein [Phytophthora infestans T30-4]	1e-124	247/339 (72%)
CL1151Contig1	Phytophthora	PPTG_05558	hypothetical protein (180 aa)	2e-98	177/179 (98%)	XP_002907683.1	conserved hypothetical protein [Phytophthora infestans T30-4]	1e-52	106/129 (82%)	GO:0016070
CL1152Contig1	Phytophthora	PPTG_02791	hypothetical protein (454 aa)	1e-135	238/239 (99%)	XP_002999247.1	conserved hypothetical protein [Phytophthora infestans T30-4]	1e-111	199/239 (83%)
CL1153Contig1	Phytophthora	PPTG_19713	ribosomal large subunit pseudouridine synthase F (316 aa)	1e-171	237/242 (97%)	XP_002907890.1	ribosomal large subunit pseudouridine synthase F, putative [Phytophthora infestans T30-4]	1e-139	228/240 (95%)	GO:0003723
CL1154Contig1	Phytophthora	PPTG_03865	hypothetical protein (445 aa)	1e-143	248/249 (99%)	XP_002900726.1	conserved hypothetical protein [Phytophthora infestans T30-4]	3e-96	187/250 (74%)	GO:0003677
CL1155Contig1	Phytophthora	PPTG_05800	cytochrome P450 (524 aa)	1e-155	267/268 (99%)	XP_002897528.1	cytochrome P450, putative [Phytophthora infestans T30-4]	1e-141	249/268 (92%)	GO:0020037
CL1156Contig1	Phytophthora	PPTG_10385	hypothetical protein (118 aa)	2e-42	80/80 (100%)	XP_002909518.1	conserved hypothetical protein [Phytophthora infestans T30-4]	5e-39	78/80 (97%)
CL1157Contig1	Phytophthora	PPTG_02173	hypothetical protein (196 aa)	1e-103	189/196 (96%)	XP_002901955.1	conserved hypothetical protein [Phytophthora infestans T30-4]	8e-87	176/273 (64%)	GO:0003676
CL1158Contig1	Phytophthora	PPTG_01053	hypothetical protein (174 aa)	5e-88	144/144 (100%)	XP_002904677.1	Crinkler (CRN) family protein [Phytophthora infestans T30-4]	3e-47	118/263 (44%)	GO:0005525
CL1159Contig1	Phytophthora	PPTG_06653	hypothetical protein (227 aa)	1e-123	217/222 (97%)	XP_002899032.1	conserved hypothetical protein [Phytophthora infestans T30-4]	9e-99	180/207 (86%)	GO:0048519
CL115Contig1	Phytophthora	PPTG_17883	annexin (Annexin) family (362 aa)	0	336/337 (99%)	XP_002897238.1	Annexin (Annexin) Family [Phytophthora infestans T30-4]	1e-173	309/328 (94%)	GO:0005509
CL1161Contig1	Phytophthora	PPTG_15053	hypothetical protein (468 aa)	1e-124	229/234 (97%)
CL1162Contig1	Phytophthora	PPTG_11045	acyl-CoA dehydrogenase (412 aa)	1e-122	206/208 (99%)	XP_002904727.1	acyl-CoA dehydrogenase, putative [Phytophthora infestans T30-4]	1e-101	171/183 (93%)	GO:0006637
CL1163Contig1	Phytophthora	PPTG_07442	mitochondrial Carrier (MC) family (297 aa)	1e-130	227/228 (99%)	XP_002906079.1	Mitochondrial Carrier (MC) Family [Phytophthora infestans T30-4]	1e-112	205/226 (90%)	GO:0005488
CL1164Contig1	Phytophthora	PPTG_05549	hypothetical protein (337 aa)	1e-136	239/241 (99%)	XP_002907674.1	conserved hypothetical protein [Phytophthora infestans T30-4]	1e-115	206/241 (85%)	GO:0016788
CL1165Contig1	Phytophthora	PPTG_18415	coatomer subunit beta (994 aa)	0	341/341 (100%)	XP_002907217.1	coatomer subunit beta, putative [Phytophthora infestans T30-4]	1e-179	321/341 (94%)	GO:0005515
CL1166Contig1	Phytophthora	PPTG_01356	6,7-dimethyl-8-ribityllumazine synthase (216 aa)	1e-118	212/213 (99%)	XP_002897030.1	6,7-dimethyl-8-ribityllumazine synthase [Phytophthora infestans T30-4]	1e-111	203/213 (95%)	GO:0004746
CL1167Contig1	Phytophthora					XP_002117027.1	hypothetical protein TRIADDRAFT_5525 [Trichoplax adhaerens]	2e-24	58/160 (36%)	GO:0003676
CL1168Contig1	Phytophthora	PPTG_14516	hypothetical protein (350 aa)	1e-161	280/280 (100%)	XP_002906202.1	conserved hypothetical protein [Phytophthora infestans T30-4]	2e-54	121/194 (62%)	GO:0000786
CL116Contig1	Phytophthora	PPTG_04138	rRNA 2'-O-methyltransferase fibrillarin 2 (319 aa)	0	318/318 (100%)	XP_002905240.1	rRNA 2'-O-methyltransferase fibrillarin, putative [Phytophthora infestans T30-4]	1e-134	241/244 (98%)	GO:0005730
CL1170Contig1	Phytophthora
CL1171Contig1	Phytophthora	PPTG_08056	thioredoxin (263 aa)	1e-134	192/195 (98%)	XP_002909282.1	thioredoxin, putative [Phytophthora infestans T30-4]	4e-50	71/123 (57%)
CL1172Contig1	Phytophthora	PPTG_06654	adenylate kinase (242 aa)	1e-135	241/241 (100%)	XP_002895337.1	adenylate kinase, putative [Phytophthora infestans T30-4]	1e-133	239/247 (96%)	GO:0005737
CL1173Contig1	Phytophthora	PPTG_13569	pyruvate, phosphate dikinase (901 aa)	1e-127	222/225 (98%)	XP_002906772.1	pyruvate, phosphate dikinase, putative [Phytophthora infestans T30-4]	1e-110	201/225 (89%)	GO:0050242
CL1174Contig1	Phytophthora	PPTG_08212	hypothetical protein (347 aa)	0	346/346 (100%)	XP_002909143.1	conserved hypothetical protein [Phytophthora infestans T30-4]	0	317/346 (91%)
CL1175Contig1	Phytophthora	PPTG_14635	aspartyl aminopeptidase (463 aa)	1e-130	230/231 (99%)	XP_002907085.1	aspartyl aminopeptidase, putative [Phytophthora infestans T30-4]	1e-127	229/231 (99%)	GO:0005773
CL1176Contig1	Phytophthora	PPTG_02563	hypothetical protein (405 aa)	1e-155	262/262 (100%)	XP_002999045.1	conserved hypothetical protein [Phytophthora infestans T30-4]	1e-142	240/260 (92%)	GO:0004252
CL1178Contig1	Phytophthora	PPTG_11425	hypothetical protein (152 aa)	3e-71	149/151 (98%)	XP_002898426.1	putative GPI-anchored serine-threonine rich hypothetical protein [Phytophthora infestans T30-4]	8e-19	56/88 (63%)
CL1179Contig1	Phytophthora	PPTG_15401	cysteine desulfurase, mitochondrial (473 aa)	1e-133	238/238 (100%)	XP_002898233.1	cysteine desulfurase 1, mitochondrial precursor [Phytophthora infestans T30-4]	1e-119	214/223 (95%)	GO:0030170
CL117Contig1	Phytophthora	PPTG_12180	hypothetical protein (255 aa)	1e-146	254/254 (100%)	XP_002895794.1	conserved hypothetical protein [Phytophthora infestans T30-4] ref	1e-129	230/254 (90%)	GO:0019344
CL1180Contig1	Phytophthora	PPTG_11500	hypothetical protein (564 aa)	1e-127	231/241 (95%)	XP_002898356.1	conserved hypothetical protein [Phytophthora infestans T30-4]	5e-83	161/214 (75%)	GO:0008270
CL1182Contig1	Phytophthora	PPTG_00834	hypothetical protein (498 aa)	1e-165	285/288 (98%)	XP_002908296.1	conserved hypothetical protein [Phytophthora infestans T30-4]	1e-128	233/289 (80%)
CL1183Contig1	Phytophthora	PPTG_17180	hypothetical protein (368 aa)	0	342/344 (99%)	XP_002905815.1	conserved hypothetical protein [Phytophthora infestans T30-4]	1e-117	234/340 (68%)
CL1185Contig1	Phytophthora	PPTG_20273	hypothetical protein (175 aa)	3e-90	127/134 (94%)	XP_002908647.1	hypothetical protein PITG_00010 [Phytophthora infestans T30-4]	4e-62	116/178 (65%)
CL1186Contig1	Phytophthora	PPTG_13487	Ras-like protein Rab-8A (203 aa)	1e-114	201/202 (99%)	XP_002906701.1	Rab8 family GTPase, putative [Phytophthora infestans T30-4]	1e-112	201/202 (99%)	GO:0005525
CL1187Contig1	Phytophthora	PPTG_16169	hypothetical protein (385 aa)	0	360/361 (99%)	XP_002896478.1	poly [ADP-ribose] polymerase, putative [Phytophthora infestans T30-4]	1e-174	311/390 (79%)	GO:0055114
CL1188Contig1	Phytophthora	PPTG_13582	2-isopropylmalate synthase (577 aa)	1e-141	250/250 (100%)	XP_002906784.1	2-isopropylmalate synthase [Phytophthora infestans T30-4]	1e-122	222/250 (88%)	GO:0003852
CL1189Contig1	Phytophthora	PPTG_11354	regulator-microtubule dynamics protein (297 aa)	1e-104	185/185 (100%)	XP_002896777.1	regulator of microtubule dynamics protein, putative [Phytophthora infestans T30-4]	1e-98	178/185 (96%)	GO:0005739
CL118Contig1	Phytophthora	PPTG_18785	hypothetical protein (280 aa)	1e-160	278/279 (99%)	XP_002902444.1	conserved hypothetical protein [Phytophthora infestans T30-4]	1e-107	197/279 (70%)	GO:0008152
CL1190Contig1	Phytophthora	PPTG_08568	glycoside hydrolase (781 aa)	0	356/358 (99%)	XP_002906226.1	glycoside hydrolase, putative [Phytophthora infestans T30-4]	1e-108	194/354 (54%)	GO:0005975
CL1191Contig1	Phytophthora	PPTG_05268	hypothetical protein (521 aa)	1e-101	184/186 (98%)	XP_002907441.1	conserved hypothetical protein [Phytophthora infestans T30-4]	2e-91	170/186 (91%)	GO:0005515
CL1192Contig1	Phytophthora	PPTG_15434	importin-like protein (1184 aa)	1e-106	193/196 (98%)	XP_002898206.1	importin-like protein [Phytophthora infestans T30-4]	5e-93	174/196 (88%)	GO:0005488
CL1193Contig1	Phytophthora	PPTG_02485	hypothetical protein (288 aa)	1e-151	255/257 (99%)	CBN74520.1	conserved unknown protein [Ectocarpus siliculosus]	9e-54	105/212 (49%)	GO:0019787
CL1194Contig1	Phytophthora	PPTG_08520	pre-mRNA-splicing factor RSE1 (1198 aa)	5e-55	103/104 (99%)	XP_002904206.1	pre-mRNA-splicing factor RSE1 [Phytophthora infestans T30-4]	2e-51	100/104 (96%)	GO:0005634
CL1195Contig1	Phytophthora	PPTG_11478	hypothetical protein (391 aa)	1e-135	231/231 (100%)	XP_002895053.1	conserved hypothetical protein [Phytophthora infestans T30-4]	1e-129	224/231 (96%)	GO:0009055
CL1196Contig1	Phytophthora	PPTG_10933	hypothetical protein (169 aa)	5e-91	168/168 (100%)	XP_002908859.1	hypothetical protein PITG_00235 [Phytophthora infestans T30-4]	2e-16	53/86 (61%)
CL1197Contig1	Phytophthora	PPTG_02535	branchpoint-bridging protein (600 aa)	1e-127	205/207 (99%)	XP_002999021.1	branchpoint-bridging protein, putative [Phytophthora infestans T30-4]	3e-31	71/98 (72%)	GO:0003676
CL1199Contig1	Phytophthora	PPTG_08353	hypothetical protein (355 aa)	1e-169	288/288 (100%)	XP_002904067.1	conserved hypothetical protein [Phytophthora infestans T30-4]	1e-139	240/269 (89%)	GO:0008270
CL119Contig1	Phytophthora	PPTG_03934	annexin (Annexin) family (335 aa)	0	333/334 (99%)	XP_002900778.1	Annexin (Annexin) Family [Phytophthora infestans T30-4]	1e-166	297/334 (88%)	GO:0005509
CL11Contig1	Phytophthora	PPTG_13558	elongation factor 3 (1039 aa)	0	746/746 (100%)	XP_002906761.1	elongation factor 3, putative [Phytophthora infestans T30-4]	0	693/710 (97%)	GO:0000785
CL1200Contig1	Phytophthora	PPTG_01819	proteasome subunit beta (248 aa)	1e-140	246/247 (99%)	XP_002903311.1	proteasome subunit beta, putative [Phytophthora infestans T30-4]	1e-135	240/247 (97%)	GO:0005839
CL1201Contig1	Phytophthora	PPTG_14990	calcineurin-like phosphoesterase (907 aa)	1e-170	296/301 (98%)	XP_002897389.1	calcineurin-like phosphoesterase [Phytophthora infestans T30-4]	1e-103	201/300 (67%)	GO:0016787
CL1202Contig1	Phytophthora	PPTG_09525	hypothetical protein (475 aa)	1e-137	232/232 (100%)	XP_002997376.1	conserved hypothetical protein [Phytophthora infestans T30-4]	1e-128	225/244 (92%)	GO:0016491
CL1203Contig1	Phytophthora	PPTG_04040	rRNA-processing protein (232 aa)	1e-128	230/231 (99%)	XP_002900895.1	rRNA-processing protein, putative [Phytophthora infestans T30-4]	1e-102	193/214 (90%)
CL1204Contig1	Phytophthora	PPTG_00299	hypothetical protein (793 aa)	1e-126	221/222 (99%)	XP_002998095.1	conserved hypothetical protein [Phytophthora infestans T30-4]	8e-97	179/222 (80%)	GO:0006629
CL1205Contig1	Phytophthora	PPTG_16997	myosin-like protein (829 aa)	1e-121	235/239 (98%)	XP_002903703.1	myosin-like protein [Phytophthora infestans T30-4]	2e-78	167/239 (69%)
CL1206Contig1	Phytophthora	PPTG_10267	hypothetical protein (447 aa)	1e-123	226/226 (100%)	CBJ31312.1	expressed unknown protein [Ectocarpus siliculosus]	8e-44	94/203 (46%)	GO:0051436
CL1207Contig1	Phytophthora	PPTG_00098	hypothetical protein (318 aa)	1e-149	266/275 (96%)	XP_002997759.1	conserved hypothetical protein [Phytophthora infestans T30-4] ref	1e-140	251/275 (91%)
CL1208Contig1	Phytophthora	PPTG_02940	metalloprotease family M12A (400 aa)	0	398/399 (99%)	XP_002902389.1	metalloprotease family M12A, putative [Phytophthora infestans T30-4]	0	328/380 (86%)	GO:0004222
CL120Contig1	Phytophthora	PPTG_11356	60S acidic ribosomal protein P0 (318 aa)	1e-178	317/317 (100%)	XP_002896775.1	60S acidic ribosomal protein P0 [Phytophthora infestans T30-4]	1e-145	265/270 (98%)	GO:0005840
CL1210Contig1	Phytophthora	PPTG_02501	hypothetical protein (460 aa)	5e-92	168/178 (94%)	XP_002997925.1	conserved hypothetical protein [Phytophthora infestans T30-4]	3e-72	142/169 (84%)	GO:0009231
CL1211Contig1	Phytophthora	PPTG_14134	hypothetical protein (981 aa)	1e-131	231/232 (99%)	XP_002998435.1	conserved hypothetical protein [Phytophthora infestans T30-4]	1e-123	219/232 (94%)	GO:0003824
CL1212Contig1	Phytophthora	PPTG_06144	glycoside hydrolase (454 aa)	1e-120	203/204 (99%)	XP_002903030.1	glycoside hydrolase, putative [Phytophthora infestans T30-4]	1e-100	174/201 (86%)	GO:0016787
CL1213Contig1	Phytophthora	PPTG_04709	RNA binding protein (344 aa)	4e-83	151/157 (96%)	XP_002905565.1	RNA binding protein, putative [Phytophthora infestans T30-4]	2e-56	113/132 (85%)	GO:0003676
CL1214Contig1	Phytophthora	PPTG_02310	T-complex protein 1 subunit eta (581 aa)	0	286/286 (100%)	XP_002901832.1	T-complex protein 1 subunit eta [Phytophthora infestans T30-4]	1e-178	282/286 (98%)	GO:0005737
CL1215Contig1	Phytophthora
CL1216Contig1	Phytophthora	PPTG_01179	dynein 1 light intermediate chain (436 aa)	1e-148	266/266 (100%)	XP_002908582.1	dynein 1 light intermediate chain, putative [Phytophthora infestans T30-4]	1e-130	245/267 (91%)	GO:0005488
CL1217Contig1	Phytophthora	PPTG_13505	hypothetical protein (369 aa)	0	368/368 (100%)	XP_002906725.1	conserved hypothetical protein [Phytophthora infestans T30-4]	1e-138	257/369 (69%)	GO:0003677
CL1218Contig1	Phytophthora
CL1219Contig1	Phytophthora	PPTG_05195	translocation protein SEC63 (607 aa)	1e-123	220/222 (99%)	XP_002907392.1	translocation protein SEC63 [Phytophthora infestans T30-4]	1e-97	187/222 (84%)	GO:0006457
CL121Contig1	Phytophthora	PPTG_10687	formate dehydrogenase (387 aa)	0	386/386 (100%)	XP_002899678.1	formate dehydrogenase [Phytophthora infestans T30-4]	0	367/386 (95%)	GO:0055114
CL1220Contig1	Phytophthora	PPTG_09279	hypothetical protein (392 aa)	1e-112	208/210 (99%)	XP_002899462.1	conserved hypothetical protein [Phytophthora infestans T30-4]	3e-78	165/227 (72%)
CL1221Contig1	Phytophthora	PPTG_05916	F-actin-capping protein subunit alpha (289 aa)	1e-129	225/230 (97%)	XP_002898828.1	F-actin-capping protein subunit alpha, putative [Phytophthora infestans T30-4]	4e-77	152/217 (70%)	GO:0030036
CL1222Contig1	Phytophthora	PPTG_11994	hypothetical protein (200 aa)	1e-114	198/199 (99%)	XP_002997969.1	conserved hypothetical protein [Phytophthora infestans T30-4] ref	4e-81	143/163 (87%)
CL1223Contig1	Phytophthora	PPTG_03497	hypothetical protein (180 aa)	1e-102	179/179 (100%)	XP_002903487.1	conserved hypothetical protein [Phytophthora infestans T30-4]	1e-79	150/178 (84%)
CL1224Contig1	Phytophthora	PPTG_09724	hypothetical protein (327 aa)	1e-142	252/256 (98%)	XP_002897131.1	conserved hypothetical protein [Phytophthora infestans T30-4]	1e-127	225/256 (87%)	GO:0018024
CL1225Contig1	Phytophthora	PPTG_05009	hypothetical protein (532 aa)	1e-148	260/260 (100%)	XP_002907190.1	conserved hypothetical protein [Phytophthora infestans T30-4]	4e-70	143/206 (69%)
CL1226Contig1	Phytophthora	PPTG_08708	hypothetical protein (385 aa)	1e-157	156/156 (100%)	XP_002908637.1	conserved hypothetical protein [Phytophthora infestans T30-4]	3e-38	72/77 (93%)
CL1228Contig1	Phytophthora	PPTG_15388	methylmalonate-semialdehyde dehydrogenase (acylating) (506 aa)	1e-148	264/266 (99%)	XP_002898248.1	methylmalonate semialdehyde dehydrogenase [acylating], putative [Phytophthora infestans T30-4]	1e-136	249/260 (95%)	GO:0004491
CL1229Contig1	Phytophthora	PPTG_01055	hypothetical protein (367 aa)	0	318/338 (94%)	XP_002904677.1	Crinkler (CRN) family protein [Phytophthora infestans T30-4]	2e-31	70/152 (46%)	GO:0051808
CL122Contig1	Phytophthora	PPTG_19868	elicitin INF2A-like protein (195 aa)	1e-104	194/194 (100%)	AAB94814.1	surface glycoprotein elicitor [Phytophthora infestans]	4e-48	98/115 (85%)	GO:0005576
CL1230Contig1	Phytophthora	PPTG_13564	hypothetical protein (351 aa)	1e-140	245/246 (99%)	XP_002906767.1	conserved hypothetical protein [Phytophthora infestans T30-4]	1e-121	215/246 (87%)	GO:0005216
CL1231Contig1	Phytophthora	PPTG_14794	mitochondrial Carrier (MC) family (322 aa)	1e-155	272/272 (100%)	XP_002906487.1	Mitochondrial Carrier (MC) Family [Phytophthora infestans T30-4]	1e-128	233/272 (85%)	GO:0005488
CL1232Contig1	Phytophthora	PPTG_03864	serine protease family S09A (744 aa)	1e-131	226/227 (99%)	XP_002900725.1	serine protease family S09A, putative [Phytophthora infestans T30-4]	1e-125	218/227 (96%)	GO:0004252
CL1233Contig1	Phytophthora	PPTG_09919	calcium-transporting ATPase sarcoplasmic/endoplasmic reticulum type (936 aa)	0	512/515 (99%)	XP_002899328.1	calcium-transporting ATPase sarcoplasmic/endoplasmic reticulum type, putative [Phytophthora infestans T30-4]	0	491/515 (95%)	GO:0009851
CL1234Contig1	Phytophthora	PPTG_04590	hypothetical protein (579 aa)	2e-78	180/371 (48%)	XP_002905664.1	conserved hypothetical protein [Phytophthora infestans T30-4]	4e-11	74/264 (28%)
CL1236Contig1	Phytophthora	PPTG_08593	hypothetical protein (285 aa)	1e-107	186/199 (93%)
CL1238Contig1	Phytophthora	PPTG_08863	hypothetical protein (359 aa)	1e-150	263/265 (99%)	XP_002902332.1	conserved hypothetical protein [Phytophthora infestans T30-4]	1e-92	186/266 (69%)	GO:0003700
CL1239Contig1	Phytophthora	PPTG_09427	ATP-binding Cassette (ABC) superfamily protein (815 aa)	1e-140	238/241 (98%)	XP_002904652.1	ATP-binding Cassette (ABC) superfamily [Phytophthora infestans T30-4]	1e-132	227/241 (94%)	GO:0009851
CL123Contig1	Phytophthora	PPTG_08286	cytochrome c peroxidase (338 aa)	0	326/326 (100%)	XP_002909090.1	cytochrome c peroxidase, mitochondrial precursor [Phytophthora infestans T30-4]	1e-166	290/324 (89%)	GO:0006979
CL1241Contig1	Phytophthora	PPTG_02260	leucyl-tRNA synthetase (1086 aa)	1e-172	288/289 (99%)	XP_002901884.1	leucyl-tRNA synthetase, cytoplasmic, putative [Phytophthora infestans T30-4]	1e-152	260/289 (89%)	GO:0040010
CL1242Contig1	Phytophthora	PPTG_10585	hypothetical protein (273 aa)	4e-57	103/105 (98%)	XP_002904554.1	conserved hypothetical protein [Phytophthora infestans T30-4]	4e-59	79/117 (67%)
CL1243Contig1	Phytophthora	PPTG_17199	hypothetical protein (759 aa)	1e-140	243/244 (99%)	XP_002905837.1	conserved hypothetical protein [Phytophthora infestans T30-4]	1e-120	211/227 (92%)	GO:0004842
CL1244Contig1	Phytophthora	PPTG_15690	SCO1 family protein (248 aa)	1e-142	246/247 (99%)	XP_002903102.1	SCO1 family protein [Phytophthora infestans T30-4]	1e-105	194/228 (85%)	GO:0006091
CL1245Contig1	Phytophthora	PPTG_03672	major facilitator superfamily transporter (MFS) (557 aa)	1e-142	209/210 (99%)	XP_002903614.1	Major Facilitator Superfamily (MFS) [Phytophthora infestans T30-4]	1e-112	175/210 (83%)	GO:0055085
CL1246Contig1	Phytophthora	PPTG_15405	hypothetical protein (393 aa)	1e-146	254/254 (100%)	XP_002898228.1	conserved hypothetical protein [Phytophthora infestans T30-4]	1e-137	242/254 (95%)
CL1247Contig1	Phytophthora	PPTG_10338	pectinesterase (339 aa)	1e-150	253/256 (98%)	XP_002909554.1	pectinesterase, putative [Phytophthora infestans T30-4]	1e-136	230/256 (89%)	GO:0042545
CL1248Contig1	Phytophthora	PPTG_01548	transmembrane protein (741 aa)	1e-151	258/258 (100%)	XP_002907906.1	transmembrane protein, putative [Phytophthora infestans T30-4]	1e-143	245/258 (94%)	GO:0006548
CL1249Contig1	Phytophthora	PPTG_12075	ubiquitin-specific protease (2914 aa)	1e-109	187/187 (100%)	XP_002908118.1	ubiquitin-specific protease, putative [Phytophthora infestans T30-4]	7e-79	147/187 (78%)	GO:0006511
CL124Contig1	Phytophthora	PPTG_00522	12-oxophytodienoate reductase (397 aa)	0	396/396 (100%)	XP_002997149.1	12-oxophytodienoate reductase, putative [Phytophthora infestans T30-4]	0	333/385 (86%)	GO:0010181
CL124Contig2	Phytophthora	PPTG_00521	12-oxophytodienoate reductase (397 aa)	1e-114	200/200 (100%)	XP_002997149.1	12-oxophytodienoate reductase, putative [Phytophthora infestans T30-4]	5e-98	172/200 (86%)	GO:0010181
CL1250Contig1	Phytophthora	PPTG_02897	guanine nucleotide-binding protein (489 aa)	1e-165	287/290 (98%)	XP_002896723.1	guanine nucleotide-binding protein [Phytophthora infestans T30-4]	1e-143	254/268 (94%)	GO:0005816
CL1251Contig1	Phytophthora	PPTG_04272	serine protease family S10 (494 aa)	1e-139	234/237 (98%)	XP_002905113.1	serine protease family S10, putative [Phytophthora infestans T30-4]	1e-110	196/240 (81%)	GO:0004185
CL1252Contig1	Phytophthora	PPTG_10310	amino Acid-Polyamine-Organocation (APC) family (557 aa)	0	322/322 (100%)	XP_002909573.1	Amino Acid-Polyamine-Organocation (APC) Family [Phytophthora infestans T30-4]	1e-161	286/322 (88%)	GO:0016021
CL1253Contig1	Phytophthora	PPTG_18911	translation elongation factor Ts (332 aa)	0	331/331 (100%)	XP_002896486.1	elongation factor Ts, putative [Phytophthora infestans T30-4]	1e-156	292/329 (88%)	GO:0003746
CL1254Contig1	Phytophthora	PPTG_10896	ubiquitin carboxyl-terminal hydrolase (505 aa)	1e-180	318/318 (100%)	XP_002908898.1	ubiquitin carboxyl-terminal hydrolase, putative [Phytophthora infestans T30-4]	1e-156	282/321 (87%)	GO:0004843
CL1255Contig1	Phytophthora	PPTG_17767	hypothetical protein (116 aa)	3e-59	113/114 (99%)	XP_002906011.1	hypothetical protein PITG_04380 [Phytophthora infestans T30-4]	2e-31	74/114 (64%)
CL1256Contig1	Phytophthora	PPTG_16655	mitoferrin-like protein (343 aa)	0	340/342 (99%)	XP_002908658.1	mitoferrin-like protein [Phytophthora infestans T30-4]	1e-169	307/357 (85%)	GO:0016021
CL1257Contig1	Phytophthora	PPTG_00862	anthranilate synthase component I (505 aa)	1e-153	270/271 (99%)	XP_002908331.1	anthranilate synthase component I, putative [Phytophthora infestans T30-4]	1e-144	258/271 (95%)	GO:0000162
CL1258Contig1	Phytophthora	PPTG_05217	3-ketodihydrosphingosine reductase (338 aa)	0	334/334 (100%)	XP_002907407.1	3-ketodihydrosphingosine reductase, putative [Phytophthora infestans T30-4]	1e-163	294/334 (88%)	GO:0005488
CL1259Contig1	Phytophthora	PPTG_16327	transcriptional adapter 2-alpha (597 aa)	0	409/410 (99%)	XP_002998984.1	transcriptional adapter 2-alpha, putative [Phytophthora infestans T30-4]	0	338/412 (82%)	GO:0003677
CL125Contig1	Phytophthora	PPTG_06192	40S ribosomal protein (247 aa)	1e-136	246/246 (100%)	XP_002902999.1	40S ribosomal protein S3-3 [Phytophthora infestans T30-4]	1e-119	225/246 (91%)	GO:0003735
CL1260Contig1	Phytophthora	PPTG_18189	hypothetical protein (251 aa)	1e-150	248/250 (99%)	YP_001631530.1	GNAT family acetyltransferase [Bordetella petrii DSM 12804] emb	3e-66	119/225 (52%)	GO:0008080
CL1261Contig1	Phytophthora	PPTG_17915	hypothetical protein (934 aa)	1e-157	279/279 (100%)	XP_002897223.1	conserved hypothetical protein [Phytophthora infestans T30-4]	1e-108	207/285 (72%)
CL1264Contig1	Phytophthora	PPTG_00241	hypothetical protein (291 aa)	1e-146	253/253 (100%)	XP_002998047.1	conserved hypothetical protein [Phytophthora infestans T30-4]	1e-132	235/253 (92%)
CL1265Contig1	Phytophthora	PPTG_19075	twinfilin-like protein (341 aa)	0	340/340 (100%)	XP_002908514.1	twinfilin-like protein [Phytophthora infestans T30-4]	1e-139	263/298 (88%)	GO:0003779
CL1266Contig1	Phytophthora	PPTG_13887	hypothetical protein (557 aa)	1e-138	239/240 (99%)	XP_002898534.1	conserved hypothetical protein [Phytophthora infestans T30-4]	1e-111	201/240 (83%)	GO:0008270
CL1267Contig1	Phytophthora	PPTG_14383	dimethyladenosine transferase (313 aa)	1e-140	244/244 (100%)	XP_002904235.1	dimethyladenosine transferase [Phytophthora infestans T30-4]	1e-135	239/244 (97%)	GO:0005737
CL1268Contig1	Phytophthora	PPTG_16493	serine/threonine-protein phosphatase 6 catalytic subunit (321 aa)	1e-124	206/210 (98%)	XP_002905004.1	serine/threonine-protein phosphatase ppe1 [Phytophthora infestans T30-4]	1e-121	204/210 (97%)	GO:0005737
CL1269Contig1	Phytophthora	PPTG_08469	hypothetical protein (293 aa)	1e-156	264/265 (99%)	XP_002904170.1	conserved hypothetical protein [Phytophthora infestans T30-4]	1e-131	226/265 (85%)	GO:0016846
CL126Contig1	Phytophthora	PPTG_09516	GTP-binding nuclear protein Ran (215 aa)	1e-124	214/214 (100%)	XP_002997367.1	GTP-binding nuclear protein spi1 [Phytophthora infestans T30-4]	1e-112	198/214 (92%)	GO:0005525
CL1270Contig1	Phytophthora	PPTG_02496	hypothetical protein (655 aa)	1e-109	190/190 (100%)	XP_002997929.1	conserved hypothetical protein [Phytophthora infestans T30-4]	6e-49	107/190 (56%)
CL1271Contig1	Phytophthora	PPTG_05103	polysaccharide lyase (544 aa)	0	396/399 (99%)	XP_002907309.1	polysaccharide lyase, putative [Phytophthora infestans T30-4]	1e-162	309/399 (77%)	GO:0030246
CL1272Contig1	Phytophthora	PPTG_11055	glycerol-3-phosphate dehydrogenase (616 aa)	1e-150	266/266 (100%)	XP_002904714.1	glycerol-3-phosphate dehydrogenase, mitochondrial precursor [Phytophthora infestans T30-4]	1e-132	242/266 (90%)	GO:0006072
CL1273Contig1	Phytophthora	PPTG_13514	hypothetical protein (327 aa)	6e-88	160/163 (98%)	XP_002906734.1	conserved hypothetical protein [Phytophthora infestans T30-4]	2e-51	110/163 (67%)
CL1274Contig1	Phytophthora	PPTG_17848	ATP-binding Cassette (ABC) superfamily (1260 aa)	1e-162	288/317 (90%)	XP_002897253.1	ATP-binding Cassette (ABC) Superfamily [Phytophthora infestans T30-4]	1e-171	310/317 (97%)	GO:0009851
CL1275Contig1	Phytophthora	PPTG_17891	hypothetical protein (2403 aa)	1e-164	287/288 (99%)	XP_002897233.1	conserved hypothetical protein [Phytophthora infestans T30-4]	1e-110	207/265 (78%)
CL1276Contig1	Phytophthora	PPTG_00713	protoporphyrinogen oxidase (493 aa)	1e-152	273/276 (98%)	XP_002908171.1	protoporphyrinogen oxidase, putative [Phytophthora infestans T30-4]	1e-118	222/276 (80%)	GO:0055114
CL1277Contig1	Phytophthora	PPTG_13825	protein kinase (426 aa)	1e-172	288/289 (99%)	XP_002998669.1	protein kinase [Phytophthora infestans T30-4]	1e-139	244/326 (74%)	GO:0016020
CL1278Contig1	Phytophthora	PPTG_13991	cytochrome P450 (528 aa)	1e-156	270/270 (100%)	XP_002894857.1	cytochrome P450, putative [Phytophthora infestans T30-4]	1e-109	187/271 (69%)	GO:0020037
CL1279Contig1	Phytophthora	PPTG_07825	pre-rRNA-processing protein ESF2 (244 aa)	1e-137	241/243 (99%)	XP_002907063.1	pre-rRNA-processing protein ESF2 [Phytophthora infestans T30-4]	1e-125	225/242 (92%)	GO:0005730
CL127Contig1	Phytophthora	PPTG_08772	carbamoyl-phosphate synthase [ammonia] (1500 aa)	1e-127	228/228 (100%)	XP_002902242.1	carbamoyl-phosphate synthase [ammonia], putative [Phytophthora infestans T30-4]	1e-123	225/228 (98%)	GO:0006541
CL1280Contig1	Phytophthora	PPTG_01595	hypothetical protein (643 aa)	1e-108	193/193 (100%)	XP_002907955.1	conserved hypothetical protein [Phytophthora infestans T30-4]	2e-81	158/193 (81%)	GO:0008270
CL1281Contig1	Phytophthora	PPTG_10895	hypothetical protein (437 aa)	1e-163	282/285 (98%)	XP_002908899.1	conserved hypothetical protein [Phytophthora infestans T30-4]	1e-134	242/285 (84%)	GO:0008270
CL1282Contig1	Phytophthora	PPTG_04366	short chain dehydrogenase (232 aa)	1e-127	228/230 (99%)	XP_002905038.1	short chain dehydrogenase, putative [Phytophthora infestans T30-4]	1e-116	211/230 (91%)	GO:0005488
CL1283Contig1	Phytophthora	PPTG_07127	short chain dehydrogenase (233 aa)	1e-129	231/232 (99%)	XP_002900182.1	short chain dehydrogenase, putative [Phytophthora infestans T30-4]	1e-105	193/232 (83%)	GO:0016491
CL1284Contig1	Phytophthora	PPTG_16326	tryptophan biosynthesis protein TRP1 (562 aa)	0	321/323 (99%)	P24920.1	TRPC_PHYPR RecName: Full=Tryptophan biosynthesis protein TRP1; Includes: RecName: Full=Indole-3-glycerol phosphate synthase; Short=IGPS; Includes: RecName: Full=N-(5'-phospho-ribosyl)anthranilate isomerase; Short=PRAI	1e-164	298/323 (92%)	GO:0004640
CL1285Contig1	Phytophthora	PPTG_05295	hypothetical protein (380 aa)	1e-165	292/293 (99%)	XP_002907478.1	conserved hypothetical protein [Phytophthora infestans T30-4]	1e-143	259/289 (89%)
CL1286Contig1	Phytophthora	PPTG_03836	secretory protein OPEL (557 aa)	1e-113	199/230 (86%)	AAP85258.1	secretory protein OPEL [Phytophthora parasitica]	5e-92	164/179 (91%)
CL1288Contig1	Phytophthora	PPTG_03121	hsp70-like protein (787 aa)	7e-36	75/88 (85%)	XP_002901385.1	heat shock cognate 70 kDa protein [Phytophthora infestans T30-4]	4e-42	74/88 (84%)	GO:0006457
CL1289Contig1	Phytophthora	PPTG_18669	serine carboxypeptidase-like family S10 (554 aa)	0	334/336 (99%)	XP_002904049.1	serine carboxypeptidase-like family S10, putative [Phytophthora infestans T30-4]	1e-148	262/338 (77%)	GO:0004185
CL128Contig1	Phytophthora	PPTG_13186	hypothetical protein (319 aa)	2e-92	136/138 (98%)	ACL11873.1	metallothionein [Phytophthora cinnamomi]	9e-48	86/109 (78%)
CL1290Contig1	Phytophthora	PPTG_08407	acyltransferase family protein (492 aa)	1e-164	229/230 (99%)	XP_002998954.1	acyltransferase family [Phytophthora infestans T30-4]	3e-84	100/112 (89%)	GO:0008415
CL1291Contig1	Phytophthora	PPTG_16640	aldehyde dehydrogenase (548 aa)	1e-145	249/250 (99%)	XP_002989905.1	hypothetical protein SELMODRAFT_184908 [Selaginella moellendorffii]	2e-99	174/245 (71%)	GO:0016491
CL1292Contig1	Phytophthora	PPTG_13220	hypothetical protein (2145 aa)	1e-68	124/124 (100%)	XP_002998514.1	conserved hypothetical protein [Phytophthora infestans T30-4]	2e-48	98/124 (79%)	GO:0016020
CL1293Contig1	Phytophthora	PPTG_07731	calcium-binding protein (347 aa)	1e-166	294/294 (100%)	XP_002901285.1	calcium-binding protein, putative [Phytophthora infestans T30-4]	1e-155	279/294 (94%)	GO:0005515
CL1294Contig1	Phytophthora	PPTG_16975	hypothetical protein (193 aa)	1e-108	192/192 (100%)	XP_002899876.1	conserved hypothetical protein [Phytophthora infestans T30-4] ref	5e-89	164/190 (86%)
CL1295Contig1	Phytophthora	PPTG_18447	hypothetical protein (303 aa)	3e-24	60/195 (30%)	XP_002307747.1	predicted protein [Populus trichocarpa]	7e-62	115/191 (60%)	GO:0016023
CL1296Contig1	Phytophthora	PPTG_15104	programmed cell death 6-interacting protein (884 aa)	0	335/338 (99%)	XP_002908775.1	programmed cell death 6-interacting protein, putative [Phytophthora infestans T30-4]	1e-152	280/318 (88%)	GO:0005768
CL1297Contig1	Phytophthora	PPTG_02137	hypothetical protein (250 aa)	1e-132	246/247 (99%)	XP_002901990.1	conserved hypothetical protein [Phytophthora infestans T30-4]	9e-72	151/210 (71%)
CL1299Contig1	Phytophthora	PPTG_03644	hypothetical protein (266 aa)	1e-125	217/218 (99%)	XP_002903583.1	conserved hypothetical protein [Phytophthora infestans T30-4]	1e-109	196/218 (89%)
CL12Contig1	Phytophthora	PPTG_13414	60S ribosomal protein L3 (390 aa)	0	389/389 (100%)	XP_002997686.1	60S ribosomal protein L3 [Phytophthora infestans T30-4]	0	384/389 (98%)	GO:0005840
CL1300Contig1	Phytophthora	PPTG_10615	sphingosine kinase (556 aa)	0	323/328 (98%)	XP_002899755.1	sphingosine kinase, putative [Phytophthora infestans T30-4]	1e-155	278/332 (83%)	GO:0007205
CL1302Contig1	Phytophthora	PPTG_02462	hypothetical protein (1361 aa)	0	378/379 (99%)	XP_002997955.1	fatty acid synthase subunit alpha, putative [Phytophthora infestans T30-4]	0	342/379 (90%)	GO:0005835
CL1303Contig1	Phytophthora	PPTG_14760	hypothetical protein (202 aa)	2e-97	160/165 (96%)	XP_002906519.1	conserved hypothetical protein [Phytophthora infestans T30-4]	6e-17	41/45 (91%)
CL1304Contig1	Phytophthora	PPTG_16534	glucosidase 2 subunit beta (594 aa)	1e-138	232/233 (99%)	XP_002904965.1	glucosidase 2 subunit beta, putative [Phytophthora infestans T30-4]	1e-109	188/236 (79%)	GO:0005515
CL1305Contig1	Phytophthora	PPTG_11936	clathrin heavy chain (1720 aa)	1e-172	302/304 (99%)	XP_002908601.1	clathrin heavy chain [Phytophthora infestans T30-4]	1e-168	299/304 (98%)	GO:0030130
CL1306Contig1	Phytophthora	PPTG_14460	ubiquitin family protein (463 aa)	1e-146	255/255 (100%)	XP_002906247.1	ubiquitin family protein, putative [Phytophthora infestans T30-4]	1e-121	220/255 (86%)
CL1307Contig1	Phytophthora	PPTG_11625	protein-L-isoaspartate O-methyltransferase (242 aa)	1e-135	241/241 (100%)	XP_002901056.1	protein-L-isoaspartate O-methyltransferase [Phytophthora infestans T30-4]	5e-91	185/241 (76%)	GO:0006464
CL1308Contig1	Phytophthora	PPTG_02292	villin-like protein (882 aa)	1e-131	229/229 (100%)	XP_002901851.1	villin-like protein [Phytophthora infestans T30-4]	3e-83	166/230 (72%)
CL1309Contig1	Phytophthora	PPTG_04324	hypothetical protein (159 aa)	2e-89	158/158 (100%)	XP_002905070.1	conserved hypothetical protein [Phytophthora infestans T30-4]	2e-56	109/132 (82%)
CL130Contig1	Phytophthora	PPTG_00353	40S ribosomal protein S14 (151 aa)	2e-80	150/150 (100%)	XP_002895724.1	40S ribosomal protein S14 [Phytophthora infestans T30-4]	1e-70	138/139 (99%)	GO:0005730
CL1310Contig1	Phytophthora	PPTG_03960	26S proteasome regulatory subunit 4 like B (446 aa)	1e-115	211/211 (100%)	XP_002900803.1	26S protease regulatory subunit 4 [Phytophthora infestans T30-4]	1e-104	199/211 (94%)	GO:0005737
CL1311Contig1	Phytophthora	PPTG_07198	rab protein geranylgeranyltransferase component A (664 aa)	1e-142	253/255 (99%)	XP_002900220.1	rab proteins geranylgeranyltransferase component A, putative [Phytophthora infestans T30-4]	7e-36	80/114 (70%)
CL1313Contig1	Phytophthora	PPTG_13919	hypothetical protein (89 aa)	3e-47	88/88 (100%)	XP_002898507.1	hypothetical protein PITG_14604 [Phytophthora infestans T30-4]	6e-39	76/81 (93%)
CL1314Contig1	Phytophthora	PPTG_01552	hypothetical protein (113 aa)	9e-59	62/63 (98%)	XP_002907910.1	conserved hypothetical protein [Phytophthora infestans T30-4]	8e-78	86/91 (94%)
CL1315Contig1	Phytophthora	PPTG_08233	ubiquitin-conjugating enzyme E2 (171 aa)	5e-98	170/170 (100%)	XP_002909127.1	ubiquitin-conjugating enzyme E2, putative [Phytophthora infestans T30-4]	2e-86	153/156 (98%)	GO:0004842
CL1316Contig1	Phytophthora	PPTG_19533	hypothetical protein (329 aa)	1e-117	211/213 (99%)	XP_002896836.1	conserved hypothetical protein [Phytophthora infestans T30-4]	7e-29	64/136 (47%)
CL1317Contig1	Phytophthora	PPTG_06857	hypothetical protein (1765 aa)	0	442/444 (99%)	XP_002896094.1	conserved hypothetical protein [Phytophthora infestans T30-4]	0	425/444 (95%)
CL1318Contig1	Phytophthora	PPTG_15542	MtN3-like protein (251 aa)	1e-86	145/235 (61%)	XP_002897985.1	MtN3-like protein [Phytophthora infestans T30-4]	1e-135	237/279 (84%)	GO:0016021
CL131Contig1	Phytophthora	PPTG_04350	isocitrate dehydrogenase [NADP], mitochondrial (428 aa)	0	426/427 (99%)	XP_002905022.1	isocitrate dehydrogenase, mitochondrial precursor [Phytophthora infestans T30-4]	0	419/427 (98%)	GO:0004450
CL1320Contig1	Phytophthora	PPTG_07329	thioredoxin-like protein (364 aa)	1e-115	197/198 (99%)	XP_002998735.1	thioredoxin-like protein [Phytophthora infestans T30-4]	1e-96	169/198 (85%)	GO:0045454
CL1321Contig1	Phytophthora	PPTG_02738	catalase/peroxidase HPI (688 aa)	0	500/503 (99%)	XP_002999205.1	catalase-peroxidase, putative [Phytophthora infestans T30-4]	0	399/503 (79%)	GO:0006979
CL1322Contig1	Phytophthora	PPTG_15713	pectin lyase (401 aa)	1e-139	237/241 (98%)	XP_002895010.1	pectin lyase, putative [Phytophthora infestans T30-4]	3e-83	135/222 (60%)	GO:0016829
CL1323Contig1	Phytophthora	PPTG_08459	xaa-Pro dipeptidase, metalloprotease family M24B (554 aa)	1e-125	217/221 (98%)	XP_002904161.1	xaa-Pro dipeptidase, metalloprotease family M24B, putative [Phytophthora infestans T30-4]	1e-121	214/221 (96%)	GO:0030145
CL1324Contig1	Phytophthora	PPTG_01996	hypothetical protein (734 aa)	1e-127	224/224 (100%)	XP_002899108.1	conserved hypothetical protein [Phytophthora infestans T30-4]	3e-86	165/224 (73%)
CL1325Contig1	Phytophthora	PPTG_04106	hypothetical protein (399 aa)	1e-151	274/275 (99%)	XP_002905263.1	conserved hypothetical protein [Phytophthora infestans T30-4]	1e-108	214/274 (78%)
CL1326Contig1	Phytophthora	PPTG_09620	glyoxylate/hydroxypyruvate reductase A (392 aa)	0	231/233 (99%)	XP_002897851.1	glyoxylate/hydroxypyruvate reductase A, putative [Phytophthora infestans T30-4]	1e-179	219/233 (93%)	GO:0048037
CL1328Contig1	Phytophthora	PPTG_01268	hypothetical protein (435 aa)	1e-167	179/186 (96%)	XP_002899585.1	N-terminal acetyltransferase A complex subunit nat1-like protein [Phytophthora infestans T30-4]	2e-65	121/127 (95%)	GO:0005488
CL1329Contig1	Phytophthora					XP_002909663.1	hypothetical protein PITG_01145 [Phytophthora infestans T30-4]	3e-16	46/58 (79%)
CL132Contig1	Phytophthora	PPTG_11905	V-type proton ATPase proteolipid subunit (172 aa)	1e-91	171/171 (100%)	XP_002908626.1	V-type proton ATPase 16 kDa proteolipid subunit, putative [Phytophthora infestans T30-4] ref	9e-69	141/171 (82%)	GO:0015078
CL132Contig2	Phytophthora	PPTG_11905	V-type proton ATPase proteolipid subunit (172 aa)	1e-91	171/171 (100%)	XP_002908626.1	V-type proton ATPase 16 kDa proteolipid subunit, putative [Phytophthora infestans T30-4] ref	9e-69	141/171 (82%)	GO:0015078
CL132Contig3	Phytophthora	PPTG_11905	V-type proton ATPase proteolipid subunit (172 aa)	1e-91	171/171 (100%)	XP_002908626.1	V-type proton ATPase 16 kDa proteolipid subunit, putative [Phytophthora infestans T30-4] ref	1e-68	141/171 (82%)	GO:0015078
CL1330Contig1	Phytophthora	PPTG_10266	hypothetical protein (334 aa)	1e-138	243/243 (100%)	XP_001635943.1	predicted protein [Nematostella vectensis]	2e-20	69/211 (32%)
CL1331Contig1	Phytophthora	PPTG_07614	3-oxo-5-alpha-steroid 4-dehydrogenase (283 aa)	1e-144	252/258 (97%)	XP_002905973.1	3-oxo-5-alpha-steroid 4-dehydrogenase, putative [Phytophthora infestans T30-4]	1e-135	239/249 (95%)	GO:0016021
CL1333Contig1	Phytophthora	PPTG_15541	hypothetical protein (1017 aa)	1e-140	243/243 (100%)	XP_002897968.1	conserved hypothetical protein [Phytophthora infestans T30-4]	1e-114	210/250 (84%)
CL1334Contig1	Phytophthora	PPTG_09425	ATP-binding Cassette (ABC) superfamily protein (557 aa)	1e-128	219/219 (100%)	XP_002904652.1	ATP-binding Cassette (ABC) superfamily [Phytophthora infestans T30-4]	1e-113	196/219 (89%)	GO:0009851
CL1335Contig1	Phytophthora	PPTG_12252	suppressor-necrosis 1 (257 aa)	2e-74	132/133 (99%)
CL1336Contig1	Phytophthora	PPTG_03668	hypothetical protein (351 aa)	1e-108	196/199 (98%)	XP_002903618.1	conserved hypothetical protein [Phytophthora infestans T30-4]	2e-77	158/212 (74%)
CL1337Contig1	Phytophthora
CL1338Contig1	Phytophthora	PPTG_05234	hypothetical protein (130 aa)	1e-69	125/125 (100%)	XP_002907418.1	conserved hypothetical protein [Phytophthora infestans T30-4]	3e-66	123/125 (98%)
CL1339Contig1	Phytophthora	PPTG_15679	hypothetical protein (504 aa)	1e-129	235/237 (99%)	XP_002903092.1	conserved hypothetical protein [Phytophthora infestans T30-4]	1e-105	199/236 (84%)	GO:0005634
CL1340Contig1	Phytophthora	PPTG_15752	prohibitin-2 (300 aa)	2e-85	166/166 (100%)	XP_002903156.1	prohibitin-2 [Phytophthora infestans T30-4]	4e-82	164/166 (98%)	GO:0016020
CL1341Contig1	Phytophthora	PPTG_07285	hypothetical protein (151 aa)	2e-69	130/130 (100%)	XP_002897938.1	conserved hypothetical protein [Phytophthora infestans T30-4]	1e-62	123/130 (94%)	GO:0043565
CL1342Contig1	Phytophthora	PPTG_06643	ferrochelatase (370 aa)	1e-133	227/227 (100%)	XP_002899013.1	ferrochelatase, mitochondrial precursor [Phytophthora infestans T30-4]	1e-127	220/227 (96%)	GO:0004325
CL1343Contig1	Phytophthora	PPTG_14011	hypothetical protein (134 aa)	4e-77	132/133 (99%)	XP_002896008.1	conserved hypothetical protein [Phytophthora infestans T30-4]	1e-62	116/126 (92%)
CL1344Contig1	Phytophthora	PPTG_07340	U3 small nucleolar RNA-associated protein (713 aa)	1e-162	283/283 (100%)	XP_002998745.1	U3 small nucleolar RNA-associated protein, putative [Phytophthora infestans T30-4]	1e-129	242/283 (85%)	GO:0043229
CL1345Contig1	Phytophthora	PPTG_07818	neutral alpha-glucosidase (1023 aa)	1e-138	241/243 (99%)	XP_002901238.1	neutral alpha-glucosidase, putative [Phytophthora infestans T30-4]	1e-128	228/243 (93%)	GO:0004553
CL1346Contig1	Phytophthora	PPTG_13237	hypothetical protein (469 aa)	2e-62	111/111 (100%)	XP_002998529.1	conserved hypothetical protein [Phytophthora infestans T30-4]	7e-25	61/94 (64%)
CL1347Contig1	Phytophthora	PPTG_14440	GPN-loop GTPase (676 aa)	0	430/434 (99%)	XP_002906256.1	GPN-loop GTPase, putative [Phytophthora infestans T30-4]	1e-170	320/439 (72%)	GO:0046872
CL1348Contig1	Phytophthora	PPTG_01815	hypothetical protein (559 aa)	1e-132	246/247 (99%)	XP_002903307.1	conserved hypothetical protein [Phytophthora infestans T30-4]	2e-52	107/112 (95%)	GO:0003723
CL134Contig1	Phytophthora	PPTG_15134	40S ribosomal protein S12 (139 aa)	2e-75	138/138 (100%)	XP_002908804.1	40S ribosomal protein S12, putative [Phytophthora infestans T30-4]	6e-67	126/126 (100%)	GO:0003735
CL1350Contig1	Phytophthora	PPTG_11081	hypothetical protein (417 aa)	0	391/391 (100%)	XP_002904705.1	conserved hypothetical protein [Phytophthora infestans T30-4]	0	336/373 (90%)	GO:0009058
CL1352Contig1	Phytophthora	PPTG_05936	ATP-dependent protease La (916 aa)	1e-157	281/284 (98%)	CAI72282.1	Lon protease, putative [Phytophthora infestans]	1e-153	277/284 (97%)	GO:0009851
CL1354Contig1	Phytophthora	PPTG_18572	transmembrane protein (166 aa)	2e-89	164/165 (99%)	XP_002900462.1	transmembrane protein, putative [Phytophthora infestans T30-4]	6e-78	151/166 (90%)	GO:0016021
CL1355Contig1	Phytophthora	PPTG_12287	cysteine protease family C01A (256 aa)	1e-155	254/255 (99%)	XP_002900609.1	cysteine protease family C01A, putative [Phytophthora infestans T30-4]	0	340/369 (92%)	GO:0004197
CL1356Contig1	Phytophthora	PPTG_10094	serine/threonine-protein phosphatase PP-X isozyme 2 (309 aa)	2e-57	102/103 (99%)	XP_002906634.1	serine/threonine-protein phosphatase 4 catalytic subunit [Phytophthora infestans T30-4]	1e-54	101/103 (98%)	GO:0004721
CL1357Contig1	Phytophthora	PPTG_06079	hypothetical protein (474 aa)	1e-137	238/251 (94%)	XP_002904847.1	conserved hypothetical protein [Phytophthora infestans T30-4]	5e-90	170/251 (67%)	GO:0044444
CL1358Contig1	Phytophthora	PPTG_12336	zinc transporter (405 aa)	1e-150	253/257 (98%)	XP_002908615.1	zinc transporter, putative [Phytophthora infestans T30-4]	4e-95	171/180 (95%)	GO:0016020
CL1359Contig1	Phytophthora	PPTG_05753	protein kinase (846 aa)	1e-159	272/273 (99%)	XP_002897494.1	protein kinase, putative [Phytophthora infestans T30-4]	1e-143	250/273 (91%)	GO:0004674
CL135Contig1	Phytophthora	PPTG_08273	ubiquitin-conjugating enzyme E2-16 kDa (148 aa)	5e-86	147/147 (100%)	XP_002909101.1	ubiquitin-conjugating enzyme E2, putative [Phytophthora infestans T30-4]	5e-75	136/147 (92%)	GO:0005829
CL1360Contig1	Phytophthora	PPTG_01483	glucan 1,3-beta-glucosidase (374 aa)	0	372/373 (99%)	AAM18484.1	AF494015_1 putative exo-1,3-beta-glucanase [Phytophthora infestans]	0	357/370 (96%)	GO:0004553
CL1361Contig1	Phytophthora	PPTG_05786	cell 5A endo-1,4-betaglucanase (646 aa)	0	305/306 (99%)	ABG80554.1	cell 5A endo-1,4-betaglucanase [Phytophthora ramorum]	1e-165	270/296 (91%)	GO:0005975
CL1362Contig1	Phytophthora	PPTG_20004	hypothetical protein (588 aa)	7e-49	107/178 (60%)	XP_002906326.1	conserved hypothetical protein [Phytophthora infestans T30-4]	4e-74	150/189 (79%)
CL1363Contig1	Phytophthora	PPTG_08034	hypothetical protein (215 aa)	2e-54	106/107 (99%)	XP_002909300.1	conserved hypothetical protein [Phytophthora infestans T30-4]	5e-40	87/107 (81%)
CL1364Contig1	Phytophthora	PPTG_13081	hypothetical protein (68 aa)	3e-36	67/67 (100%)	XP_002899863.1	hypothetical protein PITG_13682 [Phytophthora infestans T30-4]	6e-28	56/58 (96%)	GO:0008121
CL1365Contig1	Phytophthora	PPTG_15118	hypothetical protein (356 aa)	4e-92	166/168 (98%)	XP_002908790.1	conserved hypothetical protein [Phytophthora infestans T30-4]	2e-30	85/167 (50%)
CL1367Contig1	Phytophthora	PPTG_02383	drug/Metabolite transporter (DMT) superfamily (359 aa)	1e-155	279/280 (99%)	XP_002901777.1	Drug/Metabolite Transporter (DMT) Superfamily [Phytophthora infestans T30-4]	1e-148	266/280 (95%)	GO:0016021
CL1368Contig1	Phytophthora	PPTG_02600	Epi6-like protease inhibitor (327 aa)	1e-111	193/199 (96%)	AAT00505.1	Kazal-like serine protease inhibitor EPI6 [Phytophthora infestans]	5e-49	108/190 (56%)	GO:0008233
CL1369Contig1	Phytophthora	PPTG_02754	hypothetical protein (220 aa)	1e-116	217/219 (99%)	XP_002999218.1	conserved hypothetical protein [Phytophthora infestans T30-4]	1e-99	191/197 (96%)	GO:0006886
CL136Contig1	Phytophthora	PPTG_12021	D-isomer specific 2-hydroxyacid dehydrogenase (334 aa)	0	333/333 (100%)	XP_002908075.1	D-isomer specific 2-hydroxyacid dehydrogenase, putative [Phytophthora infestans T30-4]	1e-178	317/333 (95%)	GO:0016616
CL1370Contig1	Phytophthora	PPTG_18771	hypothetical protein (156 aa)	9e-85	154/155 (99%)	XP_002902433.1	conserved hypothetical protein [Phytophthora infestans T30-4]	1e-71	133/141 (94%)
CL1371Contig1	Phytophthora	PPTG_08972	amino Acid/Auxin Permease (AAAP) family (485 aa)	2e-84	149/150 (99%)	XP_002996969.1	Amino Acid/Auxin Permease (AAAP) Family [Phytophthora infestans T30-4]	6e-60	114/128 (89%)	GO:0016021
CL1372Contig1	Phytophthora	PPTG_04363	serine protease family S33 (305 aa)	0	302/303 (99%)	XP_002905035.1	serine protease family S33, putative [Phytophthora infestans T30-4]	1e-157	263/303 (86%)	GO:0008233
CL1373Contig1	Phytophthora	PPTG_19310	hypothetical protein (119 aa)	4e-62	117/118 (99%)	XP_002902786.1	conserved hypothetical protein [Phytophthora infestans T30-4]	9e-44	95/125 (76%)	GO:0005737
CL1374Contig1	Phytophthora	PPTG_18768	AP-4 complex subunit mu-1 (448 aa)	1e-130	224/225 (99%)	XP_002902430.1	AP-4 complex subunit mu-1, putative [Phytophthora infestans T30-4]	1e-128	224/225 (99%)	GO:0005515
CL1375Contig1	Phytophthora	PPTG_11290	hypothetical protein (391 aa)	1e-171	297/297 (100%)	XP_002896843.1	cleavage induced hypothetical protein [Phytophthora infestans T30-4]	1e-103	199/253 (78%)
CL1376Contig1	Phytophthora	PPTG_04055	hypothetical protein (440 aa)	1e-157	282/282 (100%)	XP_002900905.1	conserved hypothetical protein [Phytophthora infestans T30-4]	2e-85	177/270 (65%)
CL1377Contig1	Phytophthora	PPTG_09215	glucosylceramidase (604 aa)	1e-151	267/268 (99%)	AAK19754.1	AF352032_1 beta-glucosidase/xylosidase [Phytophthora infestans]	3e-90	164/203 (80%)	GO:0005975
CL1378Contig1	Phytophthora	PPTG_07988	hypothetical protein (213 aa)	1e-111	181/182 (99%)	XP_002901222.1	conserved hypothetical protein [Phytophthora infestans T30-4]	1e-94	160/183 (87%)	GO:0005576
CL1379Contig1	Phytophthora	PPTG_16621	mitochondrial Carrier (MC) family (303 aa)	1e-113	198/198 (100%)	XP_002904887.1	Mitochondrial Carrier (MC) Family [Phytophthora infestans T30-4]	9e-93	171/197 (86%)	GO:0005488
CL137Contig1	Phytophthora	PPTG_16923	glutathione transferase, theta class (466 aa)	1e-129	226/226 (100%)	CAK02792.1	glutathione transferase, theta class [Phytophthora infestans]	1e-116	207/226 (91%)	GO:0004364
CL1380Contig1	Phytophthora	PPTG_01838	phosphoribosylaminoimidazole carboxylase (596 aa)	1e-105	196/200 (98%)	XP_002903327.1	phosphoribosylaminoimidazole carboxylase [Phytophthora infestans T30-4]	4e-96	184/199 (92%)	GO:0004638
CL1381Contig1	Phytophthora	PPTG_02043	60S ribosome subunit biogenesis protein NIP7 (181 aa)	1e-74	135/135 (100%)	XP_002899086.1	60S ribosome subunit biogenesis protein NIP7 [Phytophthora infestans T30-4]	5e-72	134/135 (99%)	GO:0040010
CL1382Contig1	Phytophthora	PPTG_12350	purine-cytosine permease (519 aa)	0	367/368 (99%)	XP_002900598.1	purine-cytosine permease, putative [Phytophthora infestans T30-4]	1e-159	293/368 (79%)	GO:0016020
CL1383Contig1	Phytophthora	PPTG_02228	fumarate reductase flavoprotein subunit (523 aa)	0	386/390 (98%)	XP_002901911.1	fumarate reductase flavoprotein subunit, putative [Phytophthora infestans T30-4]	0	348/390 (89%)	GO:0000104
CL1384Contig1	Phytophthora	PPTG_17097	large subunit GTPase 1 (603 aa)	1e-100	174/174 (100%)	XP_002896354.1	large subunit GTPase 1 [Phytophthora infestans T30-4]	2e-68	134/177 (75%)
CL1385Contig1	Phytophthora	PPTG_01390	hypothetical protein (276 aa)	1e-125	228/230 (99%)	XP_002896994.1	conserved hypothetical protein [Phytophthora infestans T30-4]	8e-13	48/66 (72%)
CL1386Contig1	Phytophthora	PPTG_00914	negative elongation factor (823 aa)	4e-97	177/190 (93%)	XP_002908372.1	negative elongation factor, putative [Phytophthora infestans T30-4]	3e-91	170/190 (89%)	GO:0003746
CL1387Contig1	Phytophthora	PPTG_13520	2-amino-3-ketobutyrate coenzyme A ligase, mitochondrial (414 aa)	1e-109	195/197 (98%)	XP_002906740.1	2-amino-3-ketobutyrate coenzyme A ligase, mitochondrial precursor [Phytophthora infestans T30-4]	1e-105	192/197 (97%)	GO:0030170
CL1388Contig1	Phytophthora	PPTG_16395	hypothetical protein (420 aa)	1e-125	224/225 (99%)	XP_002996904.1	conserved hypothetical protein [Phytophthora infestans T30-4] ref	1e-108	200/225 (88%)	GO:0016021
CL1389Contig1	Phytophthora	PPTG_02655	non-selective Cation Channel-2 (NSCC2) family (335 aa)	1e-156	266/267 (99%)	XP_002999138.1	Non-selective Cation Channel-2 (NSCC2) Family [Phytophthora infestans T30-4]	1e-137	236/267 (88%)	GO:0015031
CL138Contig1	Phytophthora	PPTG_05021	histone H1 (181 aa)	6e-95	180/180 (100%)	XP_002907205.1	histone H1, putative [Phytophthora infestans T30-4]	2e-38	83/84 (98%)	GO:0000786
CL1390Contig1	Phytophthora	PPTG_11286	hypothetical protein (1167 aa)	1e-70	138/187 (73%)	XP_002896852.1	conserved hypothetical protein [Phytophthora infestans T30-4]	5e-57	118/156 (75%)
CL1391Contig1	Phytophthora	PPTG_14397	4-nitrophenylphosphatase (304 aa)	1e-153	264/265 (99%)	XP_002894960.1	4-nitrophenylphosphatase, putative [Phytophthora infestans T30-4]	1e-144	252/265 (95%)	GO:0008152
CL1392Contig1	Phytophthora	PPTG_12664	peptide-methionine (S)-S-oxide reductase (168 aa)	1e-67	117/155 (75%)	XP_002898108.1	nucleolar protein, putative [Phytophthora infestans T30-4]	5e-95	166/191 (86%)	GO:0055114
CL1393Contig1	Phytophthora	PPTG_14006	hypothetical protein (81 aa)	1e-45	80/80 (100%)	XP_002896012.1	hypothetical protein PITG_19772 [Phytophthora infestans T30-4]	7e-35	69/70 (98%)
CL1394Contig1	Phytophthora	PPTG_00719	myosin-like protein (1258 aa)	1e-128	233/238 (97%)	XP_002908185.1	myosin-like protein [Phytophthora infestans T30-4]	1e-122	229/239 (95%)	GO:0016459
CL1396Contig1	Phytophthora	PPTG_13661	ankyrin-like protein (642 aa)	1e-124	221/221 (100%)	XP_002903836.1	ankyrin-like protein [Phytophthora infestans T30-4]	1e-86	170/221 (76%)
CL1397Contig1	Phytophthora	PPTG_02942	hypothetical protein (453 aa)	1e-111	208/217 (95%)	XP_002904000.1	conserved hypothetical protein [Phytophthora infestans T30-4]	1e-92	182/217 (83%)	GO:0055114
CL1398Contig1	Phytophthora	PPTG_01475	hypothetical protein (351 aa)	0	323/326 (99%)	XP_002275006.1	PREDICTED: hypothetical protein [Vitis vinifera] emb	4e-08	77/292 (26%)
CL139Contig1	Phytophthora	PPTG_18995	40S ribosomal protein S15a (131 aa)	6e-72	130/130 (100%)	XP_002897096.1	40S ribosomal protein S15a [Phytophthora infestans T30-4]	1e-69	130/130 (100%)	GO:0005840
CL13Contig1	Phytophthora	PPTG_13841	ATP synthase subunit beta, mitochondrial (502 aa)	0	501/501 (100%)	ACJ09360.1	ATP1 [Phytophthora sojae]	0	460/485 (94%)	GO:0045261
CL1400Contig1	Phytophthora	PPTG_07036	hypothetical protein (468 aa)	1e-131	236/243 (97%)	XP_002900079.1	conserved hypothetical protein [Phytophthora infestans T30-4]	3e-83	156/218 (71%)
CL1401Contig1	Phytophthora	PPTG_05481	Cullin family protein (749 aa)	0	330/330 (100%)	XP_002907623.1	Cullin family protein, putative [Phytophthora infestans T30-4]	0	324/328 (98%)	GO:0031461
CL1402Contig1	Phytophthora	PPTG_13113	DNA polymerase delta catalytic subunit (1090 aa)	1e-173	299/299 (100%)	XP_002895592.1	DNA polymerase delta catalytic subunit [Phytophthora infestans T30-4]	1e-167	293/298 (98%)	GO:0003887
CL1403Contig1	Phytophthora	PPTG_01387	60S ribosomal protein L24 (152 aa)	3e-25	55/55 (100%)	XP_002896997.1	60S ribosomal protein L24, putative [Phytophthora infestans T30-4]	4e-08	32/55 (58%)
CL1404Contig1	Phytophthora	PPTG_00913	hypothetical protein (185 aa)	1e-105	184/184 (100%)	XP_002908371.1	conserved hypothetical protein [Phytophthora infestans T30-4]	6e-96	168/184 (91%)	GO:0005737
CL1405Contig1	Phytophthora	PPTG_13582	2-isopropylmalate synthase (577 aa)	1e-106	194/194 (100%)	XP_002906784.1	2-isopropylmalate synthase [Phytophthora infestans T30-4]	2e-87	167/183 (91%)	GO:0003852
CL1406Contig1	Phytophthora	PPTG_18024	hypothetical protein (194 aa)	2e-94	168/170 (98%)	ABG23232.1	putative N-acetyltransferase-like protein [Hyaloperonospora parasitica]	3e-49	97/166 (58%)	GO:0008415
CL1407Contig1	Phytophthora	PPTG_10841	dihydroflavonol-4-reductase (1089 aa)	1e-164	288/289 (99%)	XP_002908946.1	dihydroflavonol-4-reductase, putative [Phytophthora infestans T30-4]	1e-159	286/292 (97%)	GO:0050896
CL1408Contig1	Phytophthora	PPTG_00017	amino Acid/Auxin Permease (AAAP) family (515 aa)	1e-155	273/275 (99%)	XP_002896645.1	Amino Acid/Auxin Permease (AAAP) Family [Phytophthora infestans T30-4]	1e-134	239/275 (86%)	GO:0016021
CL1409Contig1	Phytophthora	PPTG_05015	D-2-hydroxyglutarate dehydrogenase (506 aa)	0	437/451 (96%)	XP_002907195.1	D-2-hydroxyglutarate dehydrogenase, mitochondrial precursor [Phytophthora infestans T30-4]	0	382/451 (84%)	GO:0050660
CL140Contig1	Phytophthora	PPTG_13482	cellulose binding elicitor lectin (CBEL) (340 aa)	1e-177	285/286 (99%)	CAA65843.1	CBEL protein, formerly GP34 [Phytophthora parasitica]	1e-141	238/268 (88%)	GO:0005529
CL140Contig2	Phytophthora	PPTG_13482	cellulose binding elicitor lectin (CBEL) (340 aa)	1e-168	276/286 (96%)	CAA65843.1	CBEL protein, formerly GP34 [Phytophthora parasitica]	1e-141	239/268 (89%)	GO:0005529
CL1410Contig1	Phytophthora	PPTG_02256	hypothetical protein (308 aa)	1e-171	305/307 (99%)	XP_002901880.1	conserved hypothetical protein [Phytophthora infestans T30-4]	1e-91	182/237 (76%)	GO:0005488
CL1411Contig1	Phytophthora	PPTG_11928	succinyl-CoA ligase subunit alpha (319 aa)	1e-146	255/255 (100%)	XP_002908607.1	succinyl-CoA ligase subunit alpha, mitochondrial precursor [Phytophthora infestans T30-4]	1e-115	210/255 (82%)	GO:0045244
CL1413Contig1	Phytophthora	PPTG_00771	serine palmitoyltransferase (484 aa)	1e-132	226/226 (100%)	XP_002908237.1	serine palmitoyltransferase, putative [Phytophthora infestans T30-4]	1e-101	179/181 (98%)	GO:0009555
CL1414Contig1	Phytophthora	PPTG_10860	hypothetical protein (185 aa)	1e-100	184/184 (100%)	XP_002908932.1	conserved hypothetical protein [Phytophthora infestans T30-4]	2e-85	160/182 (87%)	GO:0003824
CL1415Contig1	Phytophthora	PPTG_08028	aspartyl protease family A22B (371 aa)	1e-132	237/239 (99%)	XP_002909306.1	aspartyl protease family A22B, putative [Phytophthora infestans T30-4]	3e-96	181/202 (89%)	GO:0016021
CL1416Contig1	Phytophthora	PPTG_08250	hypothetical protein (202 aa)	1e-109	201/201 (100%)	XP_002909114.1	conserved hypothetical protein [Phytophthora infestans T30-4]	1e-102	193/201 (96%)	GO:0003735
CL1417Contig1	Phytophthora	PPTG_07126	short chain dehydrogenase (251 aa)	1e-141	249/250 (99%)	XP_002900181.1	short chain dehydrogenase, putative [Phytophthora infestans T30-4]	7e-72	138/175 (78%)	GO:0008667
CL1418Contig1	Phytophthora	PPTG_01312	ATP-binding Cassette (ABC) superfamily (1339 aa)	1e-139	251/252 (99%)	XP_002899665.1	ATP-binding Cassette (ABC) Superfamily [Phytophthora infestans T30-4]	1e-133	246/252 (97%)	GO:0009851
CL1419Contig1	Phytophthora	PPTG_15001	tRNA-specific adenosine deaminase (192 aa)	1e-109	191/191 (100%)	XP_002897398.1	tRNA-specific adenosine deaminase, putative [Phytophthora infestans T30-4]	4e-55	107/127 (84%)	GO:0016787
CL141Contig1	Phytophthora	PPTG_00853	inositol-3-phosphate synthase (518 aa)	0	517/517 (100%)	XP_002908320.1	inositol-3-phosphate synthase, putative [Phytophthora infestans T30-4]	0	509/519 (98%)	GO:0006021
CL1420Contig1	Phytophthora	PPTG_16698	amino Acid/Auxin Permease (AAAP) family (495 aa)	1e-130	232/233 (99%)	XP_002902040.1	Amino Acid/Auxin Permease (AAAP) Family [Phytophthora infestans T30-4]	1e-109	200/233 (85%)	GO:0016021
CL1422Contig1	Phytophthora	PPTG_06069	ATP-binding Cassette (ABC) superfamily (1366 aa)	1e-180	307/308 (99%)	XP_002904844.1	ATP-binding Cassette (ABC) Superfamily [Phytophthora infestans T30-4]	1e-165	286/308 (92%)	GO:0009851
CL1423Contig1	Phytophthora	PPTG_00489	DNA-dependent RNA polymerase (1025 aa)	0	357/358 (99%)	XP_002902111.1	DNA-dependent RNA polymerase, putative [Phytophthora infestans T30-4]	0	322/358 (89%)	GO:0003899
CL1424Contig1	Phytophthora	PPTG_16306	hypothetical protein (231 aa)	1e-124	229/230 (99%)	XP_002998964.1	conserved hypothetical protein [Phytophthora infestans T30-4]	1e-102	196/229 (85%)
CL1425Contig1	Phytophthora	PPTG_04404	splicing factor, arginine/serine-rich (211 aa)	1e-117	210/210 (100%)	XP_002901302.1	splicing factor, arginine/serine-rich, putative [Phytophthora infestans T30-4]	2e-82	152/161 (94%)	GO:0003676
CL1426Contig1	Phytophthora	PPTG_13971	hypothetical protein (347 aa)	1e-135	230/231 (99%)	XP_002898460.1	conserved hypothetical protein [Phytophthora infestans T30-4]	7e-69	143/231 (61%)
CL1427Contig1	Phytophthora	PPTG_02612	palmitoyltransferase (336 aa)	1e-159	262/267 (98%)	XP_002999092.1	palmitoyltransferase, putative [Phytophthora infestans T30-4]	1e-134	231/267 (86%)	GO:0008270
CL1428Contig1	Phytophthora	PPTG_05308	T-complex protein 1 subunit alpha (547 aa)	1e-149	272/273 (99%)	XP_002907483.1	T-complex protein 1 subunit alpha [Phytophthora infestans T30-4]	1e-144	268/273 (98%)	GO:0005737
CL1429Contig1	Phytophthora	PPTG_12757	hypothetical protein (397 aa)	1e-122	217/252 (86%)	XP_002114865.1	hypothetical protein TRIADDRAFT_58805 [Trichoplax adhaerens]	5e-18	60/230 (26%)
CL142Contig1	Phytophthora	PPTG_12927	actin-depolymerizing factor (144 aa)	9e-77	143/143 (100%)	XP_002903953.1	actin-depolymerizing factor, putative [Phytophthora infestans T30-4]	3e-73	141/143 (98%)	GO:0003779
CL1431Contig1	Phytophthora	PPTG_00903	mitochondrial inner membrane protein OXA1 (380 aa)	1e-124	221/221 (100%)	XP_002908364.1	mitochondrial inner membrane protein OXA1 [Phytophthora infestans T30-4]	3e-94	175/209 (83%)	GO:0051205
CL1432Contig1	Phytophthora	PPTG_11717	hypothetical protein (1790 aa)	1e-133	241/241 (100%)	XP_002902523.1	tRNA pseudouridine synthase, putative [Phytophthora infestans T30-4]	1e-114	207/227 (91%)	GO:0004386
CL1433Contig1	Phytophthora	PPTG_08304	tetratricopeptide repeat protein (1027 aa)	1e-147	258/260 (99%)	XP_002909072.1	tetratricopeptide repeat protein, putative [Phytophthora infestans T30-4]	1e-113	213/260 (81%)	GO:0005488
CL1434Contig1	Phytophthora	PPTG_17691	plasma-membrane proton-efflux P-type ATPase (794 aa)	1e-171	297/297 (100%)	ABF85690.1	plasma membrane H+-ATPase 1a [Phytophthora nicotianae]	1e-160	283/297 (95%)	GO:0009851
CL1435Contig1	Phytophthora	PPTG_16624	regulator-chromosome condensation (RCC1)-like protein (529 aa)	1e-140	235/241 (97%)	XP_002904884.1	regulator of chromosome condensation (RCC1)-like protein [Phytophthora infestans T30-4]	1e-127	216/241 (89%)
CL1436Contig1	Phytophthora	PPTG_07737	T-complex protein 1 subunit beta (527 aa)	1e-174	315/315 (100%)	XP_002997539.1	T-complex protein 1 subunit beta [Phytophthora infestans T30-4]	1e-159	296/315 (93%)	GO:0009851
CL1437Contig1	Phytophthora	PPTG_02295	26S proteasome non-ATPase regulatory subunit 7 (325 aa)	1e-159	276/276 (100%)	XP_002901847.1	26S proteasome non-ATPase regulatory subunit 7 [Phytophthora infestans T30-4]	1e-141	251/265 (94%)	GO:0009965
CL1438Contig1	Phytophthora					XP_002999081.1	importin subunit beta, putative [Phytophthora infestans T30-4]	3e-06	29/42 (69%)
CL1439Contig1	Phytophthora	PPTG_03943	twinkle protein (800 aa)	1e-149	261/262 (99%)	XP_002900786.1	twinkle protein, putative [Phytophthora infestans T30-4]	1e-123	224/247 (90%)	GO:0043139
CL143Contig1	Phytophthora	PPTG_09132	40S ribosomal protein S13 (152 aa)	6e-83	151/151 (100%)	XP_002895552.1	40S ribosomal protein S13 [Phytophthora infestans T30-4]	7e-76	141/142 (99%)	GO:0005840
CL1440Contig1	Phytophthora	PPTG_06098	peptidase (463 aa)	1e-115	215/224 (95%)	XP_002904867.1	peptidase, putative [Phytophthora infestans T30-4]	1e-98	190/224 (84%)
CL1441Contig1	Phytophthora	PPTG_07067	protein transporter SEC13 (286 aa)	1e-137	231/231 (100%)	XP_002900105.1	protein transport protein SEC13 [Phytophthora infestans T30-4]	1e-133	226/231 (97%)	GO:0031080
CL1442Contig1	Phytophthora	PPTG_18520	hypothetical protein (431 aa)	1e-169	298/298 (100%)	AAY43401.1	CRN-like CRN7 [Phytophthora infestans]	2e-75	156/301 (51%)	GO:0051808
CL1443Contig1	Phytophthora	PPTG_06500	hypothetical protein (209 aa)	1e-118	202/202 (100%)	XP_002902783.1	conserved hypothetical protein [Phytophthora infestans T30-4]	1e-49	93/121 (76%)
CL1444Contig1	Phytophthora	PPTG_10769	ribosome maturation protein SBDS (350 aa)	1e-128	231/233 (99%)	XP_002909004.1	ribosome maturation protein SBDS, putative [Phytophthora infestans T30-4]	1e-123	224/233 (96%)	GO:0007612
CL1445Contig1	Phytophthora	PPTG_12169	protein kinase (532 aa)	1e-170	292/292 (100%)	XP_002897337.1	protein kinase, putative [Phytophthora infestans T30-4]	1e-154	265/265 (100%)	GO:0009851
CL1446Contig1	Phytophthora	PPTG_08088	hypothetical protein (186 aa)	1e-102	185/185 (100%)	XP_002909257.1	conserved hypothetical protein [Phytophthora infestans T30-4]	2e-82	153/174 (87%)	GO:0016986
CL1447Contig1	Phytophthora	PPTG_12383	RecA protein (424 aa)	1e-148	209/214 (97%)	XP_002901651.1	protein recA [Phytophthora infestans T30-4]	4e-97	179/214 (83%)	GO:0003684
CL1448Contig1	Phytophthora	PPTG_02436	hypothetical protein (131 aa)	1e-68	129/130 (99%)	XP_002901741.1	conserved hypothetical protein [Phytophthora infestans T30-4]	2e-54	112/130 (86%)
CL1449Contig1	Phytophthora	PPTG_08075	plasma-membrane proton-efflux P-type ATPase (966 aa)	1e-133	236/236 (100%)	XP_002909267.1	plasma membrane H+-ATPase, putative [Phytophthora infestans T30-4]	1e-129	229/236 (97%)	GO:0009851
CL144Contig1	Phytophthora	PPTG_13425	ubiquitin-like protein/ribosomal protein (87 aa)	5e-44	86/86 (100%)	XP_002896225.1	ubiquitin-like protein/ribosomal protein [Phytophthora infestans T30-4]	1e-39	82/82 (100%)	GO:0005840
CL1450Contig1	Phytophthora	PPTG_18320	hypothetical protein (283 aa)	1e-155	282/282 (100%)	XP_002896067.1	conserved hypothetical protein [Phytophthora infestans T30-4]	2e-75	171/281 (60%)
CL1451Contig1	Phytophthora	PPTG_01871	secreted RxLR effector peptide (196 aa)	1e-108	193/195 (98%)					GO:0051808
CL1452Contig1	Phytophthora	PPTG_05477	hypothetical protein (448 aa)	0	363/366 (99%)	XP_002907619.1	conserved hypothetical protein [Phytophthora infestans T30-4]	1e-144	281/366 (76%)
CL1453Contig1	Phytophthora	PPTG_00930	monothiol glutaredoxin-5 (172 aa)	2e-93	167/169 (98%)	XP_002908382.1	monothiol glutaredoxin-5, mitochondrial precursor [Phytophthora infestans T30-4]	9e-86	157/169 (92%)	GO:0045454
CL1454Contig1	Phytophthora	PPTG_13010	hypothetical protein (274 aa)	1e-150	267/273 (97%)	XP_002997033.1	putative GPI-anchored serine-rich hypothetical protein [Phytophthora infestans T30-4]	1e-117	222/274 (81%)
CL1455Contig1	Phytophthora	PPTG_09401	protein kinase (805 aa)	0	344/347 (99%)	XP_002904668.1	protein kinase, putative [Phytophthora infestans T30-4]	1e-124	246/347 (70%)	GO:0004672
CL1456Contig1	Phytophthora	PPTG_03631	eukaryotic translation initiation factor 3 subunit F (280 aa)	1e-154	279/279 (100%)	XP_002903574.1	eukaryotic translation initiation factor 3 subunit F, putative [Phytophthora infestans T30-4]	1e-147	268/279 (96%)	GO:0003743
CL1457Contig1	Phytophthora	PPTG_04900	Ras protein let-60 (197 aa)	6e-87	156/157 (99%)	XP_002896076.1	ras protein let-60 [Phytophthora infestans T30-4] ref	5e-71	139/157 (88%)	GO:0007165
CL1458Contig1	Phytophthora	PPTG_02554	methylenetetrahydrofolate reductase (592 aa)	1e-160	271/272 (99%)	XP_002999032.1	methylenetetrahydrofolate reductase, putative [Phytophthora infestans T30-4]	1e-156	267/272 (98%)	GO:0008015
CL1459Contig1	Phytophthora	PPTG_04732	cytosol aminopeptidase (520 aa)	1e-151	262/263 (99%)	XP_002905541.1	cytosol aminopeptidase, putative [Phytophthora infestans T30-4]	1e-147	258/263 (98%)	GO:0005737
CL145Contig1	Phytophthora	PPTG_18274	chaperone dnaK (649 aa)	0	648/648 (100%)	XP_002898043.1	heat shock 70 kDa protein, mitochondrial precursor [Phytophthora infestans T30-4]	0	598/633 (94%)	GO:0006457
CL1460Contig1	Phytophthora	PPTG_03935	annexin (Annexin) family (352 aa)	1e-130	231/235 (98%)	XP_002900779.1	Annexin (Annexin) Family [Phytophthora infestans T30-4]	1e-110	204/235 (86%)	GO:0005509
CL1461Contig1	Phytophthora	PPTG_07909	proteasome subunit beta type-6 (427 aa)	3e-94	165/165 (100%)	XP_002895920.1	conserved hypothetical protein [Phytophthora infestans T30-4]	8e-75	138/154 (89%)	GO:0005737
CL1462Contig1	Phytophthora	PPTG_07554	GPI-anchored acidic serine-threonine rich HAM34-like protein (142 aa)	7e-66	139/141 (98%)
CL1463Contig1	Phytophthora	PPTG_17947	hypothetical protein (422 aa)	0	370/371 (99%)	XP_002997443.1	conserved hypothetical protein [Phytophthora infestans T30-4]	0	364/371 (98%)	GO:0006457
CL1464Contig1	Phytophthora	PPTG_12917	isoleucyl-tRNA synthetase (1176 aa)	1e-114	213/214 (99%)	XP_002903941.1	isoleucyl-tRNA synthetase [Phytophthora infestans T30-4]	1e-101	195/215 (90%)	GO:0005737
CL1465Contig1	Phytophthora	PPTG_10203	hypothetical protein (420 aa)	1e-109	197/198 (99%)	XP_002902381.1	conserved hypothetical protein [Phytophthora infestans T30-4]	1e-90	175/198 (88%)	GO:0043565
CL1466Contig1	Phytophthora	PPTG_10222	hypothetical protein (263 aa)	1e-144	261/262 (99%)	XP_002909657.1	conserved hypothetical protein [Phytophthora infestans T30-4]	4e-92	179/202 (88%)	GO:0005515
CL1467Contig1	Phytophthora	PPTG_13614	50S ribosomal protein L4 (278 aa)	1e-150	270/270 (100%)	XP_002906814.1	50S ribosomal protein L4 [Phytophthora infestans T30-4]	1e-141	254/270 (94%)	GO:0005840
CL1468Contig1	Phytophthora	PPTG_00615	hypothetical protein (117 aa)	3e-60	115/115 (100%)	XP_002900028.1	conserved hypothetical protein [Phytophthora infestans T30-4]	2e-48	97/101 (96%)	GO:0045454
CL1469Contig1	Phytophthora	PPTG_01494	hypothetical protein (502 aa)	1e-127	222/231 (96%)	XP_002907859.1	conserved hypothetical protein [Phytophthora infestans T30-4]	1e-103	187/231 (80%)	GO:0045454
CL146Contig1	Phytophthora	PPTG_01022	glucose-6-phosphate isomerase, cytosolic 1 (557 aa)	0	556/556 (100%)	XP_002908462.1	glucose-6-phosphate isomerase [Phytophthora infestans T30-4]	0	531/556 (95%)	GO:0005737
CL1470Contig1	Phytophthora	PPTG_07017	exoglucanase 1 (461 aa)	1e-143	234/235 (99%)	XP_002902727.1	exoglucanase 1, putative [Phytophthora infestans T30-4]	4e-82	144/237 (60%)	GO:0004553
CL1471Contig1	Phytophthora	PPTG_15102	glucose-6-phosphate dehydrogenase (553 aa)	1e-133	233/234 (99%)	XP_002908773.1	glucose-6-phosphate 1-dehydrogenase [Phytophthora infestans T30-4]	1e-110	201/234 (85%)	GO:0006006
CL1473Contig1	Phytophthora	PPTG_10777	serine protease family S33 (304 aa)	1e-152	268/272 (98%)	XP_002908995.1	serine protease family S33, putative [Phytophthora infestans T30-4]	1e-128	232/272 (85%)	GO:0008233
CL1474Contig1	Phytophthora	PPTG_19214	cutinase (202 aa)	3e-89	162/162 (100%)	AAY43367.1	cutinase [Phytophthora infestans]	3e-78	144/173 (83%)	GO:0008152
CL1475Contig1	Phytophthora	PPTG_01976	50S ribosomal protein L17 (147 aa)	4e-77	145/146 (99%)	XP_002996979.1	50S ribosomal protein L17, putative [Phytophthora infestans T30-4]	2e-73	140/146 (95%)	GO:0005840
CL1476Contig1	Phytophthora	PPTG_07691	hypothetical protein (598 aa)	0	315/315 (100%)	XP_002905873.1	conserved hypothetical protein [Phytophthora infestans T30-4]	1e-177	291/315 (92%)
CL1477Contig1	Phytophthora	PPTG_13924	prolyl endopeptidase (753 aa)	0	318/321 (99%)	XP_002898501.1	prolyl endopeptidase, putative [Phytophthora infestans T30-4]	0	307/321 (95%)	GO:0006508
CL1478Contig1	Phytophthora	PPTG_05274	hypothetical protein (318 aa)	1e-112	197/197 (100%)	XP_002907456.1	conserved hypothetical protein [Phytophthora infestans T30-4]	7e-76	147/197 (74%)
CL1479Contig1	Phytophthora	PPTG_13678	tRNA (uracil-5-)-methyltransferase (815 aa)	1e-137	238/240 (99%)	XP_002903823.1	tRNA (uracil-5-)-methyltransferase [Phytophthora infestans T30-4]	1e-127	223/240 (92%)	GO:0008173
CL147Contig1	Phytophthora	PPTG_02042	40S ribosomal protein S16 (164 aa)	6e-82	153/153 (100%)	XP_002899087.1	40S ribosomal protein S16 [Phytophthora infestans T30-4]	3e-76	147/149 (98%)	GO:0008759
CL1480Contig1	Phytophthora	PPTG_15137	dynamin-2 (706 aa)	1e-165	292/292 (100%)	XP_002908808.1	dynamin-2 [Phytophthora infestans T30-4]	1e-150	274/292 (93%)	GO:0005085
CL1483Contig1	Phytophthora	PPTG_08773	hypothetical protein (695 aa)	0	380/384 (98%)	XP_002902243.1	conserved hypothetical protein [Phytophthora infestans T30-4]	1e-167	321/355 (90%)	GO:0031305
CL1484Contig1	Phytophthora	PPTG_06825	hypothetical protein (507 aa)	1e-137	236/241 (97%)	XP_002896111.1	conserved hypothetical protein [Phytophthora infestans T30-4]	1e-127	222/241 (92%)	GO:0006066
CL1485Contig1	Phytophthora	PPTG_06939	short/branched chain specific acyl-CoA dehydrogenase (424 aa)	1e-138	249/250 (99%)	XP_002897750.1	short/branched chain specific acyl-CoA dehydrogenase, putative [Phytophthora infestans T30-4]	1e-125	229/250 (91%)	GO:0006629
CL1486Contig1	Phytophthora	PPTG_00604	DNA-directed RNA polymerase II subunit RPB2 (1203 aa)	1e-109	189/190 (99%)	XP_002900039.1	DNA-directed RNA polymerase II 135 kDa polypeptide [Phytophthora infestans T30-4]	1e-106	187/190 (98%)	GO:0006350
CL1487Contig1	Phytophthora	PPTG_01406	hypothetical protein (558 aa)	1e-170	298/300 (99%)	XP_002896981.1	conserved hypothetical protein [Phytophthora infestans T30-4]	1e-150	269/300 (89%)	GO:0035091
CL1488Contig1	Phytophthora	PPTG_01761	nucleoside diphosphate kinase B (152 aa)	3e-86	151/151 (100%)	XP_002903220.1	nucleoside diphosphate kinase B [Phytophthora infestans T30-4]	3e-81	146/150 (97%)	GO:0004550
CL1489Contig1	Phytophthora	PPTG_08066	hypothetical protein (154 aa)	1e-83	153/153 (100%)	XP_002909271.1	conserved hypothetical protein [Phytophthora infestans T30-4]	6e-78	145/153 (94%)
CL148Contig1	Phytophthora	PPTG_20362	12-oxophytodienoate reductase (252 aa)	1e-146	251/251 (100%)	XP_002900175.1	12-oxophytodienoate reductase, putative [Phytophthora infestans T30-4]	0	328/342 (95%)	GO:0010181
CL1490Contig1	Phytophthora	PPTG_08779	hypothetical protein (303 aa)	1e-123	227/228 (99%)	XP_002902247.1	conserved hypothetical protein [Phytophthora infestans T30-4]	3e-26	59/80 (73%)
CL1491Contig1	Phytophthora	PPTG_00923	proline oxidase (572 aa)	1e-106	195/195 (100%)	XP_002908376.1	proline oxidase, putative [Phytophthora infestans T30-4]	6e-75	148/195 (75%)	GO:0009064
CL1492Contig1	Phytophthora	PPTG_04241	AP-4 complex subunit sigma (145 aa)	3e-78	144/144 (100%)	XP_002905143.1	AP-4 complex subunit sigma, putative [Phytophthora infestans T30-4]	7e-76	144/144 (100%)	GO:0030125
CL1493Contig1	Phytophthora	PPTG_08320	dihydrolipoyllysine-residue acetyltransferase component-pyruvate dehydrogenase complex (252 aa)	1e-131	239/246 (97%)	XP_002909057.1	dihydrolipoyllysine-residue acetyltransferase component of pyruvate dehydrogenase complex, putative [Phytophthora infestans T30-4]	8e-94	181/240 (75%)	GO:0045254
CL1495Contig1	Phytophthora	PPTG_14986	hypothetical protein (641 aa)	1e-104	177/177 (100%)	XP_002897385.1	conserved hypothetical protein [Phytophthora infestans T30-4]	6e-40	99/177 (55%)
CL1498Contig1	Phytophthora	PPTG_03240	ferredoxin-dependent glutamate synthase (1583 aa)	1e-102	185/188 (98%)	XP_002901469.1	ferredoxin-dependent glutamate synthase, putative [Phytophthora infestans T30-4]	1e-95	175/187 (93%)	GO:0006537
CL1499Contig1	Phytophthora	PPTG_04784	hypothetical protein (546 aa)	8e-35	70/71 (98%)	XP_002905435.1	cleavage induced conserved hypothetical protein [Phytophthora infestans T30-4]	2e-28	62/72 (86%)	GO:0043565
CL149Contig1	Phytophthora	PPTG_00988	50S ribosomal protein L13 (204 aa)	1e-113	203/203 (100%)	XP_002908436.1	60S ribosomal protein L13, putative [Phytophthora infestans T30-4]	1e-108	199/203 (98%)	GO:0003735
CL14Contig1	Phytophthora	PPTG_16130	60S ribosomal protein L27 (145 aa)	3e-78	144/144 (100%)	XP_002906319.1	60S ribosomal protein L27 [Phytophthora infestans T30-4]	8e-75	142/144 (98%)	GO:0005840
CL1500Contig1	Phytophthora	PPTG_11476	hypothetical protein (473 aa)	1e-117	211/212 (99%)	XP_002895052.1	conserved hypothetical protein [Phytophthora infestans T30-4]	6e-93	172/212 (81%)	GO:0008080
CL1501Contig1	Phytophthora	PPTG_10399	mannitol dehydrogenase (354 aa)	0	317/320 (99%)	XP_002909505.1	mannitol dehydrogenase, putative [Phytophthora infestans T30-4]	1e-162	287/320 (89%)	GO:0055114
CL1502Contig1	Phytophthora	PPTG_06193	protein kinase (354 aa)	1e-132	229/230 (99%)	XP_002902998.1	protein kinase [Phytophthora infestans T30-4]	3e-21	47/56 (83%)	GO:0016301
CL1503Contig1	Phytophthora	PPTG_09624	alcohol dehydrogenase (343 aa)	1e-172	299/299 (100%)	XP_002897848.1	alcohol dehydrogenase, putative [Phytophthora infestans T30-4]	1e-155	273/299 (91%)	GO:0055114
CL1504Contig1	Phytophthora	PPTG_08061	hypothetical protein (108 aa)	1e-60	107/107 (100%)	XP_002909276.1	conserved hypothetical protein [Phytophthora infestans T30-4]	3e-55	101/107 (94%)
CL1505Contig1	Phytophthora	PPTG_08993	ATP-binding Cassette (ABC) superfamily (866 aa)	1e-159	274/285 (96%)	XP_002895485.1	ATP-binding Cassette (ABC) superfamily [Phytophthora infestans T30-4]	1e-136	237/270 (87%)	GO:0009851
CL1506Contig1	Phytophthora	PPTG_17123	hypothetical protein (216 aa)	8e-87	146/147 (99%)	XP_002896377.1	thioredoxin reductase 1 [Phytophthora infestans T30-4]	1e-78	135/147 (91%)	GO:0005737
CL1507Contig1	Phytophthora	PPTG_00901	HECT E3 ubiquitin ligase (638 aa)	1e-144	255/258 (98%)	XP_002908362.1	HECT E3 ubiquitin ligase, putative [Phytophthora infestans T30-4] ref	1e-109	207/258 (80%)	GO:0005622
CL1508Contig1	Phytophthora	PPTG_12190	carbohydrate-binding protein (358 aa)	3e-85	151/158 (95%)	XP_002895797.1	carbohydrate-binding protein, putative [Phytophthora infestans T30-4]	7e-36	88/158 (55%)
CL1509Contig1	Phytophthora	PPTG_08623	hypothetical protein (374 aa)	1e-109	182/187 (97%)	XP_002904402.1	conserved hypothetical protein [Phytophthora infestans T30-4]	2e-49	104/204 (50%)	GO:0005488
CL150Contig1	Phytophthora	PPTG_12691	hypothetical protein (194 aa)	1e-107	188/188 (100%)	XP_002898136.1	phosphoethanolamine N-methyltransferase [Phytophthora infestans T30-4]	0	466/498 (93%)	GO:0008152
CL1510Contig1	Phytophthora	PPTG_03562	polysaccharide lyase (262 aa)	6e-72	130/132 (98%)	XP_002903544.1	polysaccharide lyase, putative [Phytophthora infestans T30-4]	9e-67	126/132 (95%)	GO:0005576
CL1511Contig1	Phytophthora	PPTG_05251	hypothetical protein (595 aa)	1e-157	268/269 (99%)	XP_002907430.1	conserved hypothetical protein [Phytophthora infestans T30-4]	1e-120	213/269 (79%)	GO:0006629
CL1512Contig1	Phytophthora	PPTG_11181	protein kinase (360 aa)	1e-114	202/206 (98%)	XP_002905363.1	protein kinase [Phytophthora infestans T30-4]	1e-106	193/206 (93%)	GO:0006468
CL1513Contig1	Phytophthora	PPTG_12902	pectin lyase (432 aa)	1e-107	187/187 (100%)	XP_002903927.1	pectin lyase, putative [Phytophthora infestans T30-4]	2e-61	115/131 (87%)	GO:0016829
CL1514Contig1	Phytophthora	PPTG_12659	NADH-cytochrome b5 reductase (316 aa)	0	314/315 (99%)	XP_002898110.1	NADH-cytochrome b5 reductase [Phytophthora infestans T30-4]	1e-172	297/315 (94%)	GO:0043531
CL1515Contig1	Phytophthora	PPTG_11053	hypothetical protein (181 aa)	5e-98	173/180 (96%)	XP_002904716.1	conserved hypothetical protein [Phytophthora infestans T30-4]	2e-66	120/156 (76%)
CL1517Contig1	Phytophthora	PPTG_07910	proteasome subunit beta type-6 (219 aa)	1e-123	217/218 (99%)	XP_002907149.1	proteasome subunit beta type-6, putative [Phytophthora infestans T30-4]	1e-120	216/225 (96%)	GO:0051436
CL1518Contig1	Phytophthora	PPTG_18076	drug/Metabolite transporter (DMT) superfamily (347 aa)	0	346/346 (100%)	XP_002906092.1	Drug/Metabolite Transporter (DMT) Superfamily [Phytophthora infestans T30-4]	1e-101	194/255 (76%)	GO:0008643
CL1519Contig1	Phytophthora	PPTG_07283	H/ACA ribonucleoprotein complex subunit (204 aa)	1e-120	201/203 (99%)	XP_002897936.1	H/ACA ribonucleoprotein complex subunit, putative [Phytophthora infestans T30-4]	1e-50	99/104 (95%)	GO:0009982
CL151Contig1	Phytophthora	PPTG_10197	30S ribosomal protein S28e (68 aa)	3e-33	67/67 (100%)	CBJ30820.1	40S ribosomal protein S28 [Ectocarpus siliculosus]	2e-14	41/47 (87%)	GO:0005840
CL1520Contig1	Phytophthora	PPTG_09518	hypothetical protein (232 aa)	3e-60	66/66 (100%)	XP_002997369.1	conserved hypothetical protein [Phytophthora infestans T30-4]	5e-11	24/39 (61%)	GO:0005622
CL1521Contig1	Phytophthora	PPTG_12274	nucleolar complex protein (743 aa)	9e-88	161/161 (100%)	XP_002900654.1	nucleolar complex protein, putative [Phytophthora infestans T30-4]	4e-58	123/161 (76%)
CL1522Contig1	Phytophthora	PPTG_14412	ubiquitin-conjugating enzyme E2 (148 aa)	1e-85	147/147 (100%)	XP_002906281.1	ubiquitin-conjugating enzyme E2, putative [Phytophthora infestans T30-4]	2e-65	117/118 (99%)	GO:0051246
CL1523Contig1	Phytophthora	PPTG_01478	hypothetical protein (236 aa)	1e-133	226/227 (99%)
CL1524Contig1	Phytophthora	PPTG_07735	hypothetical protein (244 aa)	1e-120	228/232 (98%)	ABB55958.1	elicitin-like protein RAL1B [Phytophthora ramorum]	3e-43	105/192 (54%)	GO:0005576
CL1525Contig1	Phytophthora	PPTG_10909	mitochondrial Carrier (MC) family (291 aa)	1e-169	289/290 (99%)	XP_002908886.1	Mitochondrial Carrier (MC) Family [Phytophthora infestans T30-4]	1e-137	238/290 (82%)	GO:0005488
CL1526Contig1	Phytophthora	PPTG_04021	hypothetical protein (542 aa)	1e-101	180/181 (99%)	XP_002900873.1	conserved hypothetical protein [Phytophthora infestans T30-4]	8e-86	158/170 (92%)	GO:0008270
CL1527Contig1	Phytophthora	PPTG_09333	Rab18 family GTPase (203 aa)	9e-95	109/109 (100%)	XP_002899496.1	Rab18 family GTPase, putative [Phytophthora infestans T30-4]	3e-85	99/100 (99%)	GO:0015031
CL1528Contig1	Phytophthora	PPTG_12422	proteasome subunit beta type-6 (428 aa)	0	343/345 (99%)	XP_002895920.1	conserved hypothetical protein [Phytophthora infestans T30-4]	1e-161	277/332 (83%)	GO:0005737
CL1529Contig1	Phytophthora	PPTG_04844	eukaryotic translation initiation factor 3 subunit H (367 aa)	4e-81	144/144 (100%)	XP_002895393.1	eukaryotic translation initiation factor 3 subunit H, putative [Phytophthora infestans T30-4]	1e-74	138/144 (95%)	GO:0003743
CL152Contig1	Phytophthora	PPTG_01682	hypothetical protein (184 aa)	1e-98	183/183 (100%)	XP_002903186.1	conserved hypothetical protein [Phytophthora infestans T30-4]	2e-94	179/186 (96%)
CL1530Contig1	Phytophthora	PPTG_14842	endomembrane protein 70-like protein (646 aa)	9e-92	161/162 (99%)	XP_002906448.1	endomembrane protein 70-like protein, putative [Phytophthora infestans T30-4]	9e-75	142/162 (87%)	GO:0016023
CL1531Contig1	Phytophthora	PPTG_06146	ATP-dependent RNA helicase DBP5 (459 aa)	0	458/458 (100%)	XP_002903028.1	ATP-dependent RNA helicase DBP5, putative [Phytophthora infestans T30-4]	0	427/458 (93%)	GO:0005829
CL1533Contig1	Phytophthora
CL1534Contig1	Phytophthora	PPTG_08251	nucleoredoxin (147 aa)	2e-83	146/146 (100%)	XP_002909112.1	nucleoredoxin, putative [Phytophthora infestans T30-4]	9e-74	131/146 (89%)	GO:0045454
CL1535Contig1	Phytophthora	PPTG_18137	hypothetical protein (361 aa)	1e-155	269/269 (100%)	XP_002900283.1	conserved hypothetical protein [Phytophthora infestans T30-4]	1e-141	246/256 (96%)	GO:0016787
CL1536Contig1	Phytophthora	PPTG_04941	protein translocase SEC61 complex gamma subunit (72 aa)	5e-36	71/71 (100%)	XP_002896502.1	Type II (General) Secretory Pathway (IISP) Family [Phytophthora infestans T30-4]	2e-33	71/71 (100%)	GO:0030176
CL1537Contig1	Phytophthora	PPTG_15635	iron-sulfur cluster assembly protein (147 aa)	2e-80	146/146 (100%)	XP_002997584.1	iron-sulfur cluster assembly protein, putative [Phytophthora infestans T30-4]	3e-56	115/146 (78%)	GO:0046872
CL1538Contig1	Phytophthora	PPTG_12135	hypothetical protein (234 aa)	1e-123	231/231 (100%)	XP_002998301.1	conserved hypothetical protein [Phytophthora infestans T30-4]	1e-49	108/163 (66%)
CL1539Contig1	Phytophthora	PPTG_11571	transcriptional repressor TUP1-like protein (726 aa)	1e-101	174/174 (100%)	XP_002901007.1	transcriptional repressor TUP1-like protein [Phytophthora infestans T30-4]	1e-90	162/174 (93%)
CL153Contig1	Phytophthora	PPTG_12754	60S ribosomal protein L38 (70 aa)	5e-34	69/69 (100%)	AAY43415.1	ribosomal protein L38 [Phytophthora infestans]	7e-22	54/69 (78%)	GO:0030529
CL1541Contig1	Phytophthora	PPTG_05245	T-complex protein 1, zeta subunit (540 aa)	1e-135	241/242 (99%)	XP_002907426.1	T-complex protein 1 subunit zeta [Phytophthora infestans T30-4]	1e-117	218/230 (94%)	GO:0009851
CL1542Contig1	Phytophthora	PPTG_05412	ubiquitin family protein (284 aa)	1e-154	191/194 (98%)	XP_002907569.1	ubiquitin family protein, putative [Phytophthora infestans T30-4]	1e-132	170/194 (87%)
CL1543Contig1	Phytophthora	PPTG_15563	glycoside hydrolase (385 aa)	0	382/384 (99%)	AAM18482.1	AF494013_1 putative endo-1,3-beta-glucanase [Phytophthora infestans]	1e-146	265/332 (79%)	GO:0005975
CL1544Contig1	Phytophthora	PPTG_09379	hypothetical protein (573 aa)	1e-136	241/243 (99%)	XP_002904691.1	conserved hypothetical protein [Phytophthora infestans T30-4]	2e-58	106/125 (84%)
CL1545Contig1	Phytophthora	PPTG_17588	40S ribosomal protein S11 (291 aa)	8e-65	119/120 (99%)	XP_002901699.1	40S ribosomal protein S11 [Phytophthora infestans T30-4]	2e-62	119/120 (99%)	GO:0005840
CL1546Contig1	Phytophthora	PPTG_18350	hypothetical protein (210 aa)	1e-108	197/210 (93%)	XP_002894885.1	conserved hypothetical protein [Phytophthora infestans T30-4] ref	2e-97	180/210 (85%)
CL1547Contig1	Phytophthora	PPTG_09717	ATP-binding Cassette (ABC) superfamily (1012 aa)	0	372/372 (100%)	XP_002897125.1	ATP-binding Cassette (ABC) Superfamily [Phytophthora infestans T30-4]	0	362/373 (97%)	GO:0055085
CL1548Contig1	Phytophthora	PPTG_15145	hypothetical protein (343 aa)	1e-162	280/280 (100%)	XP_002908816.1	conserved hypothetical protein [Phytophthora infestans T30-4]	1e-117	215/281 (76%)	GO:0003824
CL1549Contig1	Phytophthora	PPTG_14059	transmembrane protein (1125 aa)	1e-172	309/309 (100%)	XP_002998363.1	transmembrane protein, putative [Phytophthora infestans T30-4]	1e-157	290/309 (93%)	GO:0016021
CL1550Contig1	Phytophthora	PPTG_12213	hypothetical protein (170 aa)	1e-93	168/169 (99%)	XP_002897354.1	conserved hypothetical protein [Phytophthora infestans T30-4]	4e-62	124/167 (74%)
CL155Contig1	Phytophthora	PPTG_10937	hypothetical protein (417 aa)	0	345/346 (99%)	XP_002908858.1	conserved hypothetical protein [Phytophthora infestans T30-4]	1e-173	299/333 (89%)	GO:0005488
CL156Contig1	Phytophthora	PPTG_19125	cytochrome c1 (271 aa)	1e-157	270/270 (100%)	XP_002997257.1	cytochrome c1, mitochondrial precursor [Phytophthora infestans T30-4]	1e-117	212/270 (78%)	GO:0005750
CL157Contig1	Phytophthora	PPTG_06762	hypothetical protein (598 aa)	1e-176	304/304 (100%)	XP_002898661.1	conserved hypothetical protein [Phytophthora infestans T30-4]	1e-156	277/305 (90%)	GO:0008270
CL158Contig1	Phytophthora	PPTG_16312	translation elongation factor 1-alpha (564 aa)	0	563/563 (100%)	XP_002998970.1	translation elongation factor 1-alpha, putative [Phytophthora infestans T30-4]	0	405/427 (94%)	GO:0016779
CL159Contig1	Phytophthora	PPTG_16532	60S ribosomal protein L4 (388 aa)	0	387/387 (100%)	XP_002904967.1	60S ribosomal protein L4 [Phytophthora infestans T30-4]	1e-174	318/381 (83%)	GO:0005840
CL15Contig1	Phytophthora	PPTG_18717	40S ribosomal protein S23 (146 aa)	4e-79	145/145 (100%)	CBJ31696.1	Ribosomal protein S23, component of cytosolic 80S ribosome and 40S small subunit [Ectocarpus siliculosus]	9e-67	126/145 (86%)	GO:0003735
CL160Contig1	Phytophthora	PPTG_14724	hypothetical protein (118 aa)	1e-60	117/117 (100%)	XP_002906554.1	conserved hypothetical protein [Phytophthora infestans T30-4]	2e-29	74/96 (77%)	GO:0003735
CL161Contig1	Phytophthora	PPTG_12167	ATP-binding Cassette (ABC) superfamily (614 aa)	0	580/610 (95%)	XP_002897335.1	ATP-binding Cassette (ABC) Superfamily [Phytophthora infestans T30-4]	0	514/604 (85%)	GO:0009851
CL162Contig1	Phytophthora	PPTG_14823	Rab1 family GTPase (PiYpt1) (202 aa)	1e-113	201/201 (100%)	XP_002906462.1	Rab1 family GTPase (PiYpt1) [Phytophthora infestans T30-4] sp	1e-110	201/201 (100%)	GO:0005625
CL164Contig1	Phytophthora	PPTG_01033	hypothetical protein (100 aa)	1e-50	98/99 (98%)	XP_002903599.1	secreted RxLR effector peptide protein, putative [Phytophthora infestans T30-4]	2e-27	69/169 (40%)	GO:0051808
CL165Contig1	Phytophthora	PPTG_17152	ribonucleoprotein-associated protein (129 aa)	1e-66	128/128 (100%)	XP_002997221.1	13 kDa ribonucleoprotein-associated protein [Phytophthora infestans T30-4]	8e-56	116/128 (90%)	GO:0005840
CL166Contig1	Phytophthora	PPTG_16899	proliferation-associated protein, metalloprotease family M24X (394 aa)	0	392/393 (99%)	XP_002900555.1	proliferation-associated protein, metalloprotease family M24X, putative [Phytophthora infestans T30-4]	0	347/366 (94%)	GO:0008235
CL167Contig1	Phytophthora	PPTG_10972	mitochondrial-processing peptidase subunit beta (467 aa)	0	466/466 (100%)	XP_002908827.1	mitochondrial-processing peptidase subunit beta [Phytophthora infestans T30-4]	0	439/457 (96%)	GO:0004222
CL168Contig1	Phytophthora	PPTG_03015	acyl-CoA desaturase (320 aa)	0	319/319 (100%)	XP_002902718.1	acyl-CoA desaturase [Phytophthora infestans T30-4]	1e-128	217/318 (68%)	GO:0006633
CL169Contig1	Phytophthora	PPTG_07152	crinkler (CRN) family protein, pseudogene (584 aa)	0	390/585 (66%)	XP_002904681.1	Crinkler (CRN) family protein [Phytophthora infestans T30-4]	3e-99	213/460 (46%)	GO:0007186
CL16Contig1	Phytophthora	PPTG_02434	elongation factor 2 (859 aa)	0	858/858 (100%)	XP_002901743.1	elongation factor 2 [Phytophthora infestans T30-4]	0	814/859 (94%)	GO:0003746
CL170Contig1	Phytophthora					XP_002908858.1	conserved hypothetical protein [Phytophthora infestans T30-4]	2e-12	31/39 (79%)
CL171Contig1	Phytophthora	PPTG_18786	hypothetical protein (280 aa)	1e-147	258/259 (99%)	XP_002902444.1	conserved hypothetical protein [Phytophthora infestans T30-4]	1e-109	200/260 (76%)	GO:0006810
CL172Contig1	Phytophthora	PPTG_07773	hypothetical protein (514 aa)	0	513/513 (100%)	XP_002901266.1	putative GPI-anchored serine-threonine rich hypothetical protein [Phytophthora infestans T30-4]	0	357/429 (83%)
CL173Contig1	Phytophthora	PPTG_10901	phosphatidylinositol kinase (446 aa)	0	445/445 (100%)	XP_002908893.1	phosphatidylinositol kinase [Phytophthora infestans T30-4]	0	407/445 (91%)	GO:0016301
CL174Contig1	Phytophthora	PPTG_15127	proteasome subunit alpha type-4 (251 aa)	1e-142	250/250 (100%)	XP_002908797.1	proteasome subunit alpha, putative [Phytophthora infestans T30-4]	1e-127	232/250 (92%)	GO:0019773
CL175Contig1	Phytophthora	PPTG_05319	60S ribosomal protein (207 aa)	1e-119	206/206 (100%)	XP_002907494.1	60S ribosomal protein L15-1 [Phytophthora infestans T30-4]	1e-105	189/206 (91%)	GO:0005840
CL176Contig1	Phytophthora	PPTG_12173	hypothetical protein (157 aa)	7e-90	156/156 (100%)	XP_002897342.1	conserved hypothetical protein [Phytophthora infestans T30-4]	8e-61	138/238 (57%)	GO:0046872
CL177Contig1	Phytophthora	PPTG_17498	carbohydrate-binding protein (580 aa)	0	461/464 (99%)	XP_002909421.1	carbohydrate-binding protein, putative [Phytophthora infestans T30-4]	1e-156	292/464 (62%)
CL178Contig1	Phytophthora	PPTG_08299	Ser/Thr kinase (619 aa)	3e-80	153/153 (100%)	XP_002367186.1	60S ribosomal protein L26, putative [Toxoplasma gondii ME49]	3e-34	83/144 (57%)	GO:0005840
CL179Contig1	Phytophthora	PPTG_07253	hypothetical protein (186 aa)	1e-107	185/185 (100%)	XP_002900255.1	conserved hypothetical protein [Phytophthora infestans T30-4]	1e-53	116/185 (62%)
CL17Contig1	Phytophthora	PPTG_14112	60S ribosomal protein L8 (257 aa)	1e-148	256/256 (100%)	XP_002998398.1	60S ribosomal protein L8, putative [Phytophthora infestans T30-4]	1e-144	251/256 (98%)	GO:0005730
CL180Contig1	Phytophthora	PPTG_14822	autophagy-like protein (117 aa)	2e-62	116/116 (100%)	XP_002906463.1	autophagy-related protein, putative [Phytophthora infestans T30-4] sp	7e-60	116/116 (100%)	GO:0000421
CL181Contig1	Phytophthora	PPTG_16940	hypothetical protein (223 aa)	1e-129	222/222 (100%)	XP_002900508.1	conserved hypothetical protein [Phytophthora infestans T30-4]	1e-119	208/219 (94%)
CL182Contig1	Phytophthora	PPTG_11756	serine palmitoyltransferase (534 aa)	0	531/533 (99%)	XP_002902564.1	serine palmitoyltransferase, putative [Phytophthora infestans T30-4]	0	498/533 (93%)	GO:0030170
CL183Contig1	Phytophthora	PPTG_16233	transglutaminase elicitor (911 aa)	0	459/459 (100%)	XP_002897183.1	transglutaminase elicitor M81C [Phytophthora infestans T30-4]	1e-142	240/309 (77%)	GO:0003810
CL184Contig1	Phytophthora	PPTG_04918	alcohol dehydrogenase (333 aa)	1e-115	112/170 (65%)	XP_002899193.1	alcohol dehydrogenase, putative [Phytophthora infestans T30-4]	1e-170	158/170 (92%)	GO:0055114
CL185Contig1	Phytophthora	PPTG_13439	6-phosphofructokinase (505 aa)	0	504/504 (100%)	XP_002906655.1	6-phosphofructokinase, putative [Phytophthora infestans T30-4]	0	464/504 (92%)	GO:0003872
CL186Contig1	Phytophthora	PPTG_07733	elicitin-like protein (200 aa)	1e-102	199/199 (100%)	ABB55957.1	elicitin-like protein RAL1A [Phytophthora ramorum]	1e-23	54/58 (93%)	GO:0005576
CL187Contig1	Phytophthora	PPTG_01995	ATP synthase subunit gamma (305 aa)	1e-165	302/304 (99%)	XP_002899107.1	ATP synthase subunit gamma, putative [Phytophthora infestans T30-4]	1e-140	264/304 (86%)	GO:0045261
CL188Contig1	Phytophthora	PPTG_03256	hypothetical protein (85 aa)	2e-48	84/84 (100%)	XP_002901479.1	conserved hypothetical protein [Phytophthora infestans T30-4]	5e-43	78/84 (92%)	GO:0004129
CL189Contig1	Phytophthora	PPTG_06127	NADH ubiquinone oxidoreductase (206 aa)	1e-115	205/205 (100%)	XP_002903043.1	NADH ubiquinone oxidoreductase, putative [Phytophthora infestans T30-4]	3e-95	175/193 (90%)	GO:0048038
CL18Contig1	Phytophthora	PPTG_05552	fructose-bisphosphate aldolase (359 aa)	0	358/358 (100%)	XP_002907677.1	fructose-bisphosphate aldolase [Phytophthora infestans T30-4]	0	351/366 (95%)	GO:0006096
CL190Contig1	Phytophthora	PPTG_17323	hypothetical protein (178 aa)	2e-97	177/177 (100%)	XP_002900371.1	conserved hypothetical protein [Phytophthora infestans T30-4] ref	9e-92	170/177 (96%)	GO:0016874
CL191Contig1	Phytophthora	PPTG_04494	NADH-cytochrome b5 reductase (297 aa)	1e-168	295/296 (99%)	XP_002997509.1	NADH-cytochrome b5 reductase, putative [Phytophthora infestans T30-4]	1e-139	252/296 (85%)	GO:0005758
CL192Contig1	Phytophthora					ZP_07663463.1	conserved hypothetical protein [Vibrio parahaemolyticus K5030]	2e-14	46/75 (61%)
CL193Contig1	Phytophthora	PPTG_19306	fatty acid desaturase (399 aa)	0	397/398 (99%)	XP_002902788.1	fatty acid desaturase, putative [Phytophthora infestans T30-4]	0	385/398 (96%)	GO:0016020
CL195Contig1	Phytophthora	PPTG_04051	40S ribosomal protein S20 (121 aa)	3e-63	120/120 (100%)	CBJ29892.1	conserved unknown protein [Ectocarpus siliculosus]	1e-48	97/120 (80%)	GO:0003735
CL196Contig1	Phytophthora	PPTG_16900	nitrite reductase [NAD(P)H] (1045 aa)	0	758/763 (99%)	XP_002900554.1	nitrite reductase [NAD(P)H], putative [Phytophthora infestans T30-4]	0	675/763 (88%)	GO:0020037
CL197Contig1	Phytophthora	PPTG_16133	50S ribosomal protein L35Ae (112 aa)	4e-59	111/111 (100%)	XP_002906315.1	60S ribosomal protein L35a-4 [Phytophthora infestans T30-4]	1e-55	109/111 (98%)	GO:0005840
CL198Contig1	Phytophthora	PPTG_15910	proteasome subunit beta (232 aa)	1e-137	231/231 (100%)	XP_002997003.1	proteasome subunit beta, putative [Phytophthora infestans T30-4]	1e-129	219/231 (94%)	GO:0005737
CL199Contig1	Phytophthora	PPTG_09714	elongation- long chain fatty acids protein (279 aa)	1e-166	277/278 (99%)	XP_002897099.1	elongation of very long chain fatty acids protein, putative [Phytophthora infestans T30-4]	1e-160	269/278 (96%)	GO:0016021
CL19Contig1	Phytophthora	PPTG_02122	hsp70-like protein (658 aa)	0	656/657 (99%)	AAR21576.1	heat shock protein 70 [Phytophthora nicotianae]	0	606/657 (92%)	GO:0005524
CL1Contig1	Phytophthora	PPTG_11052	elongation factor 1-alpha (444 aa)	0	443/443 (100%)	ABA00716.1	translation elongation factor 1 alpha [Phytophthora parasitica]	0	430/430 (100%)	GO:0005737
CL1Contig2	Phytophthora	PPTG_11052	elongation factor 1-alpha (444 aa)	1e-145	251/251 (100%)	ABA00716.1	translation elongation factor 1 alpha [Phytophthora parasitica]	1e-136	238/238 (100%)	GO:0005737
CL200Contig1	Phytophthora	PPTG_03714	phosphoglycerate kinase 1 (415 aa)	0	371/374 (99%)	AAN31474.1	phosphoglycerate kinase [Phytophthora infestans]	0	336/362 (92%)	GO:0005737
CL201Contig1	Phytophthora	PPTG_15943	ketol-acid reductoisomerase (516 aa)	0	515/515 (100%)	XP_002907783.1	ketol-acid reductoisomerase [Phytophthora infestans T30-4]	0	490/508 (96%)	GO:0004455
CL202Contig1	Phytophthora	PPTG_18619	NADH dehydrogenase flavoprotein 1 (500 aa)	0	499/499 (100%)	XP_002904800.1	NADH dehydrogenase flavoprotein 1, mitochondrial precursor [Phytophthora infestans T30-4]	0	449/489 (91%)	GO:0055114
CL203Contig1	Phytophthora	PPTG_05458	60S ribosomal protein L23a (151 aa)	3e-79	150/150 (100%)	XP_002907598.1	60S ribosomal protein L23a [Phytophthora infestans T30-4]	2e-67	136/150 (90%)	GO:0003735
CL204Contig1	Phytophthora	PPTG_02311	creatine kinase B-type (436 aa)	0	435/435 (100%)	XP_002901831.1	creatine kinase B-type [Phytophthora infestans T30-4]	0	393/431 (91%)	GO:0016301
CL205Contig1	Phytophthora	PPTG_00731	succinate semialdehyde dehydrogenase (508 aa)	0	440/442 (99%)	XP_002908195.1	succinate semialdehyde dehydrogenase, mitochondrial precursor [Phytophthora infestans T30-4]	0	417/442 (94%)	GO:0055114
CL206Contig1	Phytophthora	PPTG_07760	phosphoacetylglucosamine mutase (562 aa)	0	557/561 (99%)	XP_002901277.1	phosphoacetylglucosamine mutase, putative [Phytophthora infestans T30-4]	0	507/561 (90%)	GO:0004610
CL207Contig1	Phytophthora	PPTG_07665	glucosylceramidase (541 aa)	0	386/387 (99%)	XP_002895735.1	glucosylceramidase, putative [Phytophthora infestans T30-4]	0	341/386 (88%)	GO:0005975
CL208Contig1	Phytophthora	PPTG_02400	thioredoxin-like protein (363 aa)	0	362/362 (100%)	XP_002901765.1	thioredoxin-like protein [Phytophthora infestans T30-4]	0	321/362 (88%)	GO:0045454
CL209Contig1	Phytophthora	PPTG_02557	argininosuccinate synthase (422 aa)	0	421/421 (100%)	XP_002999029.1	argininosuccinate synthase [Phytophthora infestans T30-4]	0	426/436 (97%)	GO:0009851
CL20Contig1	Phytophthora	PPTG_11874	40S ribosomal protein S2 (262 aa)	1e-151	260/261 (99%)	XP_002902672.1	40S ribosomal protein S2 [Phytophthora infestans T30-4]	1e-125	229/263 (87%)	GO:0003735
CL210Contig1	Phytophthora	PPTG_11386	hypothetical protein (242 aa)	1e-127	220/246 (89%)	XP_002909387.1	conserved hypothetical protein [Phytophthora infestans T30-4]	7e-69	148/257 (57%)
CL211Contig1	Phytophthora	PPTG_04590	hypothetical protein (579 aa)	6e-90	180/253 (71%)
CL212Contig1	Phytophthora	PPTG_13120	annexin (Annexin) family (330 aa)	0	329/329 (100%)	XP_002895099.1	Annexin (Annexin) Family [Phytophthora infestans T30-4]	1e-145	267/330 (80%)	GO:0005509
CL213Contig1	Phytophthora	PPTG_18195	60S ribosomal protein L44 (105 aa)	1e-58	104/104 (100%)	XP_002998859.1	60S ribosomal protein L44 [Phytophthora infestans T30-4]	2e-55	102/104 (98%)	GO:0005840
CL214Contig1	Phytophthora	PPTG_01305	hypothetical protein (515 aa)	0	511/511 (100%)	XP_002899660.1	conserved hypothetical protein [Phytophthora infestans T30-4]	0	355/483 (73%)
CL215Contig1	Phytophthora	PPTG_01105	60S ribosomal protein L23 (142 aa)	4e-78	141/141 (100%)	XP_002908532.1	60S ribosomal protein L23 [Phytophthora infestans T30-4]	2e-75	140/141 (99%)	GO:0005840
CL216Contig1	Phytophthora	PPTG_10031	hypothetical protein (81 aa)	8e-40	80/80 (100%)	XP_002896319.1	conserved hypothetical protein [Phytophthora infestans T30-4]	6e-23	54/65 (83%)
CL217Contig1	Phytophthora	PPTG_01268	hypothetical protein (435 aa)	1e-57	107/107 (100%)	XP_002899586.1	conserved hypothetical protein [Phytophthora infestans T30-4]	1e-68	128/156 (82%)	GO:0005515
CL218Contig1	Phytophthora	PPTG_16510	inosine-5'-monophosphate dehydrogenase (509 aa)	0	253/253 (100%)	XP_002904990.1	inosine-5'-monophosphate dehydrogenase 2 [Phytophthora infestans T30-4]	0	246/250 (98%)	GO:0006511
CL219Contig1	Phytophthora	PPTG_10101	DEAD-box ATP-dependent RNA helicase 56 (429 aa)	0	406/406 (100%)	XP_002906628.1	DEAD/DEAH box RNA helicase, putative [Phytophthora infestans T30-4]	0	389/389 (100%)	GO:0009851
CL21Contig1	Phytophthora	PPTG_01949	adenosylhomocysteinase (482 aa)	0	481/481 (100%)	XP_002902721.1	adenosylhomocysteinase [Phytophthora infestans T30-4]	0	440/481 (91%)	GO:0004013
CL220Contig1	Phytophthora	PPTG_14025	hypothetical protein (112 aa)	2e-57	111/111 (100%)	XP_002895415.1	ribosomal protein [Phytophthora infestans T30-4]	5e-28	65/66 (98%)	GO:0005840
CL221Contig1	Phytophthora	PPTG_12738	epoxide hydrolase (334 aa)	0	320/320 (100%)	XP_002898171.1	epoxide hydrolase, putative [Phytophthora infestans T30-4]	1e-167	285/320 (89%)	GO:0016787
CL222Contig1	Phytophthora	PPTG_12644	hypothetical protein (299 aa)	1e-165	297/298 (99%)	XP_002898100.1	conserved hypothetical protein [Phytophthora infestans T30-4]	1e-22	61/108 (56%)
CL223Contig1	Phytophthora	PPTG_07299	hypothetical protein (121 aa)	1e-63	120/120 (100%)	XP_002897925.1	conserved hypothetical protein [Phytophthora infestans T30-4]	4e-29	65/68 (95%)	GO:0005840
CL224Contig1	Phytophthora	PPTG_09574	hypothetical protein (211 aa)	1e-122	210/210 (100%)	XP_002897889.1	conserved hypothetical protein [Phytophthora infestans T30-4]	2e-92	169/193 (87%)	GO:0005634
CL225Contig1	Phytophthora	PPTG_12099	CBL-interacting serine/threonine-protein kinase (520 aa)	0	447/447 (100%)	XP_002908142.1	CBL-interacting serine/threonine-protein kinase, putative [Phytophthora infestans T30-4]	0	378/453 (83%)	GO:0006468
CL227Contig1	Phytophthora	PPTG_03148	hypothetical protein (284 aa)	1e-168	283/283 (100%)	XP_002901405.1	conserved hypothetical protein [Phytophthora infestans T30-4]	4e-93	155/188 (82%)
CL228Contig1	Phytophthora	PPTG_13130	calmodulin (150 aa)	6e-81	149/149 (100%)	XP_002998616.1	calmodulin [Phytophthora infestans T30-4] sp	2e-78	149/149 (100%)	GO:0055114
CL229Contig1	Phytophthora	PPTG_11417	peroxiredoxin-2 (199 aa)	1e-114	198/198 (100%)	XP_002898434.1	peroxiredoxin-2 [Phytophthora infestans T30-4]	1e-110	196/198 (98%)	GO:0010671
CL229Contig2	Phytophthora	PPTG_11416	peroxiredoxin-2 (199 aa)	1e-114	197/198 (99%)	XP_002898434.1	peroxiredoxin-2 [Phytophthora infestans T30-4]	1e-109	193/198 (97%)	GO:0010671
CL22Contig1	Phytophthora	PPTG_16020	ribonucleoside-diphosphate reductase small chain (380 aa)	0	379/379 (100%)	XP_002906420.1	ribonucleoside-diphosphate reductase small chain [Phytophthora infestans T30-4]	0	356/379 (93%)	GO:0046914
CL230Contig1	Phytophthora	PPTG_08137	40S ribosomal protein S29 (55 aa)	1e-28	54/54 (100%)	XP_002909210.1	conserved hypothetical protein [Phytophthora infestans T30-4]	5e-24	50/53 (94%)	GO:0005840
CL231Contig1	Phytophthora	PPTG_16543	short chain dehydrogenase (232 aa)	1e-127	230/231 (99%)	XP_002905038.1	short chain dehydrogenase, putative [Phytophthora infestans T30-4]	2e-71	138/231 (59%)	GO:0016491
CL232Contig1	Phytophthora	PPTG_16550	hypothetical protein (416 aa)	0	395/395 (100%)	XP_002904949.1	conserved hypothetical protein [Phytophthora infestans T30-4]	1e-168	286/353 (81%)
CL233Contig1	Phytophthora	PPTG_14382	hypothetical protein (384 aa)	0	358/359 (99%)	XP_002904234.1	conserved hypothetical protein [Phytophthora infestans T30-4]	1e-143	268/360 (74%)
CL234Contig1	Phytophthora	PPTG_10318	60S ribosomal protein L22 (126 aa)	8e-69	125/125 (100%)	XP_002909565.1	60S ribosomal protein L22, putative [Phytophthora infestans T30-4]	3e-38	85/114 (74%)	GO:0005840
CL234Contig2	Phytophthora	PPTG_10318	60S ribosomal protein L22 (126 aa)	5e-67	122/124 (98%)	XP_002909565.1	60S ribosomal protein L22, putative [Phytophthora infestans T30-4]	3e-39	83/101 (82%)	GO:0005840
CL235Contig1	Phytophthora	PPTG_16906	glucose transporter (488 aa)	1e-126	228/234 (97%)	XP_002900545.1	glucose transporter, putative [Phytophthora infestans T30-4]	1e-111	206/234 (88%)	GO:0022891
CL236Contig1	Phytophthora	PPTG_15113	tubulin beta chain (447 aa)	0	262/263 (99%)	XP_002908783.1	beta-tubulin [Phytophthora infestans T30-4]	0	246/247 (99%)	GO:0005737
CL237Contig1	Phytophthora	PPTG_07085	ribosomal S17 (132 aa)	1e-71	131/131 (100%)	XP_002900135.1	40S ribosomal protein S17, putative [Phytophthora infestans T30-4]	3e-61	119/131 (90%)	GO:0005840
CL238Contig1	Phytophthora	PPTG_06043	60S ribosomal protein L37a (96 aa)	8e-51	95/95 (100%)	XP_002902090.1	60S ribosomal protein L37a, putative [Phytophthora infestans T30-4]	2e-48	95/95 (100%)	GO:0005840
CL239Contig1	Phytophthora	PPTG_15632	voltage-dependent anion-selective channel protein (283 aa)	1e-159	282/282 (100%)	XP_002997581.1	voltage-dependent anion-selective channel protein, putative [Phytophthora infestans T30-4]	1e-149	266/282 (94%)	GO:0006820
CL240Contig1	Phytophthora	PPTG_00108	phospholipid hydroperoxide glutathione peroxidase (289 aa)	1e-165	285/286 (99%)	XP_002997769.1	phospholipid hydroperoxide glutathione peroxidase, putative [Phytophthora infestans T30-4]	1e-159	279/286 (97%)	GO:0004602
CL241Contig1	Phytophthora	PPTG_00372	voltage-gated potassium channel subunit beta (354 aa)	0	346/347 (99%)	XP_002901181.1	voltage-gated potassium channel subunit beta, putative [Phytophthora infestans T30-4]	1e-121	213/348 (61%)	GO:0005216
CL242Contig1	Phytophthora	PPTG_12775	aquaporin (301 aa)	1e-177	300/300 (100%)	XP_002903695.1	aquaporin, putative [Phytophthora infestans T30-4]	1e-138	247/300 (82%)	GO:0055085
CL243Contig1	Phytophthora	PPTG_09934	glycoside hydrolase (621 aa)	2e-69	125/126 (99%)	XP_002899331.1	glycoside hydrolase, putative [Phytophthora infestans T30-4]	3e-51	100/123 (81%)	GO:0005975
CL243Contig2	Phytophthora	PPTG_09934	glycoside hydrolase (621 aa)	1e-146	256/261 (98%)	XP_002899331.1	glycoside hydrolase, putative [Phytophthora infestans T30-4]	1e-129	234/264 (88%)	GO:0005975
CL244Contig1	Phytophthora	PPTG_02765	anamorsin (277 aa)	1e-157	276/276 (100%)	XP_002999227.1	conserved hypothetical protein [Phytophthora infestans T30-4] sp	1e-122	228/277 (82%)	GO:0005737
CL245Contig1	Phytophthora	PPTG_06763	Solute:Sodium Symporter (SSS) family (397 aa)	0	323/393 (82%)	XP_002898660.1	Solute:Sodium Symporter (SSS) Family [Phytophthora infestans T30-4]	1e-161	285/347 (82%)	GO:0016021
CL246Contig1	Phytophthora	PPTG_01302	hypothetical protein (513 aa)	0	512/512 (100%)	XP_002899657.1	conserved hypothetical protein [Phytophthora infestans T30-4]	0	444/513 (86%)
CL247Contig1	Phytophthora	PPTG_03156	hypothetical protein (446 aa)	0	445/445 (100%)	XP_002901412.1	conserved hypothetical protein [Phytophthora infestans T30-4]	3e-74	137/166 (82%)
CL248Contig1	Phytophthora	PPTG_07906	eukaryotic translation initiation factor 1A (140 aa)	3e-78	139/139 (100%)	XP_002901172.1	eukaryotic translation initiation factor 1A, putative [Phytophthora infestans T30-4]	1e-46	93/93 (100%)	GO:0003723
CL249Contig1	Phytophthora	PPTG_01922	phosphoenolpyruvate carboxykinase (ATP) (570 aa)	0	569/569 (100%)	XP_002902731.1	phosphoenolpyruvate carboxykinase [Phytophthora infestans T30-4]	0	547/569 (96%)	GO:0005737
CL24Contig1	Phytophthora	PPTG_10646	40S ribosomal protein S4 (262 aa)	1e-151	261/261 (100%)	XP_002899720.1	40S ribosomal protein S4 [Phytophthora infestans T30-4]	1e-147	256/261 (98%)	GO:0005840
CL24Contig2	Phytophthora	PPTG_10646	40S ribosomal protein S4 (262 aa)	5e-52	99/103 (96%)	XP_002899720.1	40S ribosomal protein S4 [Phytophthora infestans T30-4]	3e-48	96/103 (93%)	GO:0005840
CL250Contig1	Phytophthora	PPTG_14749	seryl-tRNA synthetase (455 aa)	0	454/454 (100%)	XP_002906528.1	seryl-tRNA synthetase [Phytophthora infestans T30-4]	0	419/438 (95%)	GO:0005524
CL251Contig1	Phytophthora	PPTG_08045	thioredoxin (106 aa)	2e-56	105/105 (100%)	XP_002909289.1	thioredoxin, putative [Phytophthora infestans T30-4] ref	3e-53	104/105 (99%)	GO:0045454
CL252Contig1	Phytophthora	PPTG_17946	ATP-dependent RNA helicase eIF4A (412 aa)	0	411/411 (100%)	XP_002997444.1	ATP-dependent RNA helicase eIF4A, putative [Phytophthora infestans T30-4]	0	408/411 (99%)	GO:0005737
CL253Contig1	Phytophthora	PPTG_08101	hypothetical protein (366 aa)	0	361/365 (98%)	XP_002909244.1	conserved hypothetical protein [Phytophthora infestans T30-4]	1e-134	267/369 (72%)
CL254Contig1	Phytophthora	PPTG_04797	pyridine nucleotide-disulphide oxidoreductase (394 aa)	1e-162	284/285 (99%)	XP_002905426.1	pyridine nucleotide-disulphide oxidoreductase, putative [Phytophthora infestans T30-4]	1e-129	232/284 (81%)	GO:0055114
CL255Contig1	Phytophthora	PPTG_02874	glycerol kinase 1 (513 aa)	1e-157	269/269 (100%)	XP_002896751.1	glycerol kinase 1 [Phytophthora infestans T30-4]	1e-131	232/269 (86%)	GO:0004370
CL256Contig1	Phytophthora	PPTG_15526	60S ribosomal protein L5 (302 aa)	1e-168	229/229 (100%)	XP_002895688.1	60S ribosomal protein L5 [Phytophthora infestans T30-4]	1e-138	215/236 (91%)	GO:0005840
CL257Contig1	Phytophthora	PPTG_00147	alcohol dehydrogenase (328 aa)	0	326/327 (99%)	XP_002895346.1	alcohol dehydrogenase, putative [Phytophthora infestans T30-4]	1e-157	284/318 (89%)	GO:0055114
CL258Contig1	Phytophthora	PPTG_07817	hypothetical protein (507 aa)	0	340/340 (100%)	XP_002899184.1	conserved hypothetical protein [Phytophthora infestans T30-4]	7e-84	137/148 (92%)
CL259Contig1	Phytophthora	PPTG_14774	malate synthase A (536 aa)	0	425/443 (95%)	XP_002906508.1	malate synthase [Phytophthora infestans T30-4]	0	395/443 (89%)	GO:0006099
CL25Contig1	Phytophthora	PPTG_18927	glucokinase (353 aa)	1e-127	217/217 (100%)	XP_002998230.1	glucokinase, putative [Phytophthora infestans T30-4]	1e-119	208/216 (96%)	GO:0004340
CL25Contig2	Phytophthora	PPTG_18927	glucokinase (353 aa)	0	320/348 (91%)	XP_002998228.1	glucokinase, putative [Phytophthora infestans T30-4]	0	342/352 (97%)	GO:0004340
CL260Contig1	Phytophthora	PPTG_12286	triosephosphate isomerase (251 aa)	1e-139	250/250 (100%)	XP_002900641.1	triosephosphate isomerase [Phytophthora infestans T30-4]	1e-133	240/249 (96%)	GO:0005829
CL261Contig1	Phytophthora	PPTG_07300	hypothetical protein (76 aa)	7e-41	75/75 (100%)	XP_002897926.1	hypothetical protein PITG_15639 [Phytophthora infestans T30-4]	2e-36	70/75 (93%)
CL262Contig1	Phytophthora	PPTG_14679	glycine-rich cell wall structural protein (278 aa)	5e-57	109/111 (98%)
CL263Contig1	Phytophthora	PPTG_06869	threonyl-tRNA synthetase (745 aa)	0	742/744 (99%)	XP_002895146.1	threonyl-tRNA synthetase [Phytophthora infestans T30-4]	0	716/744 (96%)	GO:0005737
CL264Contig1	Phytophthora	PPTG_15683	30S ribosomal protein S21e (80 aa)	6e-41	79/79 (100%)	XP_002903095.1	40S ribosomal protein S21 [Phytophthora infestans T30-4]	1e-38	79/79 (100%)	GO:0005840
CL265Contig1	Phytophthora	PPTG_01678	ubiquitin-60S ribosomal protein L40 (129 aa)	2e-37	76/76 (100%)	P22589.2	UBIQP_PHYIN RecName: Full=Polyubiquitin; Contains: RecName: Full=Ubiquitin; Flags: Precursor emb	1e-124	229/229 (100%)	GO:0005634
CL266Contig1	Phytophthora	PPTG_15414	trans-2-enoyl-CoA reductase (349 aa)	0	348/348 (100%)	XP_002898221.1	trans-2-enoyl-CoA reductase, putative [Phytophthora infestans T30-4]	1e-173	319/348 (91%)	GO:0016491
CL267Contig1	Phytophthora	PPTG_08221	nucleoredoxin (151 aa)	1e-84	150/150 (100%)	XP_002909134.1	nucleoredoxin, putative [Phytophthora infestans T30-4]	7e-79	143/150 (95%)	GO:0045454
CL268Contig1	Phytophthora	PPTG_17103	urate oxidase (362 aa)	0	331/331 (100%)	ABD03938.1	urate oxidase [Phytophthora parasitica]	1e-174	302/302 (100%)	GO:0006144
CL269Contig1	Phytophthora	PPTG_12179	hypothetical protein (58 aa)	4e-28	57/57 (100%)	Q9Y068.1	RIC1_PHYIN RecName: Full=Protein Ric1 emb	1e-25	57/57 (100%)	GO:0016021
CL26Contig1	Phytophthora	PPTG_09874	glutamine synthetase (358 aa)	0	357/357 (100%)	AAN31463.1	glutamine synthetase [Phytophthora infestans]	0	349/357 (97%)	GO:0005737
CL270Contig1	Phytophthora	PPTG_17494	60S ribosomal protein L30 (113 aa)	1e-59	112/112 (100%)	XP_002909425.1	60S ribosomal protein L30, putative [Phytophthora infestans T30-4]	1e-51	103/112 (91%)	GO:0005840
CL271Contig1	Phytophthora	PPTG_15933	valyl-tRNA synthetase (1053 aa)	0	714/716 (99%)	XP_002907779.1	valyl-tRNA synthetase [Phytophthora infestans T30-4]	0	697/716 (97%)	GO:0005737
CL272Contig1	Phytophthora	PPTG_04926	ribosomal protein L28e (140 aa)	5e-73	139/139 (100%)	XP_002906950.1	ribosomal protein L28, putative [Phytophthora infestans T30-4]	1e-62	122/128 (95%)	GO:0005840
CL273Contig1	Phytophthora	PPTG_10779	hypothetical protein (329 aa)	0	326/327 (99%)	XP_002908993.1	conserved hypothetical protein [Phytophthora infestans T30-4]	0	403/479 (84%)
CL274Contig1	Phytophthora	PPTG_03134	dihydrolipoyllysine-residue acetyltransferase component-pyruvate dehydrogenase complex (481 aa)	0	476/480 (99%)	XP_002901396.1	dihydrolipoyllysine-residue acetyltransferase component of pyruvate dehydrogenase complex, putative [Phytophthora infestans T30-4]	1e-128	156/216 (72%)	GO:0009583
CL275Contig1	Phytophthora	PPTG_00145	alcohol dehydrogenase (375 aa)	0	360/362 (99%)	XP_002997791.1	alcohol dehydrogenase, putative [Phytophthora infestans T30-4]	1e-156	281/350 (80%)	GO:0008270
CL276Contig1	Phytophthora	PPTG_10943	26S protease regulatory subunit 10B like A (395 aa)	0	364/364 (100%)	XP_002908853.1	26S protease regulatory subunit S10B [Phytophthora infestans T30-4]	0	361/364 (99%)	GO:0008233
CL277Contig1	Phytophthora	PPTG_01894	hypothetical protein (143 aa)	8e-54	99/99 (100%)	XP_002903362.1	hypothetical protein PITG_09769 [Phytophthora infestans T30-4]	1e-41	80/82 (97%)	GO:0008121
CL278Contig1	Phytophthora	PPTG_09993	sulfite reductase [NADPH] flavoprotein component (1149 aa)	0	482/484 (99%)	XP_002997199.1	sulfite reductase [NADPH] flavoprotein component, putative [Phytophthora infestans T30-4]	0	425/484 (87%)	GO:0016903
CL279Contig1	Phytophthora	PPTG_18230	T-complex protein 1 subunit delta (534 aa)	0	216/223 (96%)	XP_002909364.1	T-complex protein 1 subunit delta [Phytophthora infestans T30-4]	0	212/223 (95%)	GO:0005737
CL27Contig1	Phytophthora	PPTG_00630	60S ribosomal protein L31 (121 aa)	9e-64	120/120 (100%)	XP_002900007.1	60S ribosomal protein L31, putative [Phytophthora infestans T30-4]	8e-50	103/120 (85%)	GO:0005840
CL280Contig1	Phytophthora	PPTG_09495	NADP-specific glutamate dehydrogenase (495 aa)	0	494/494 (100%)	XP_002904619.1	NADP-specific glutamate dehydrogenase, putative [Phytophthora infestans T30-4]	0	476/494 (96%)	GO:0055114
CL281Contig1	Phytophthora	PPTG_09984	hypothetical protein (252 aa)	1e-144	251/251 (100%)	XP_002997211.1	conserved hypothetical protein [Phytophthora infestans T30-4]	1e-137	242/251 (96%)	GO:0016740
CL282Contig1	Phytophthora	PPTG_13569	pyruvate, phosphate dikinase (901 aa)	0	465/465 (100%)	XP_002906770.1	pyruvate, phosphate dikinase, putative [Phytophthora infestans T30-4]	0	421/465 (90%)	GO:0016301
CL283Contig1	Phytophthora	PPTG_17182	sorbitol dehydrogenase (360 aa)	1e-145	257/298 (86%)	XP_002905826.1	sorbitol dehydrogenase, putative [Phytophthora infestans T30-4]	1e-120	220/295 (74%)	GO:0055114
CL284Contig1	Phytophthora	PPTG_03627	actin-like protein 2 (390 aa)	0	389/389 (100%)	XP_002903569.1	actin, putative [Phytophthora infestans T30-4]	0	383/389 (98%)	GO:0042995
CL285Contig1	Phytophthora	PPTG_03681	aquaporin (295 aa)	1e-172	292/294 (99%)	XP_002903625.1	aquaporin, putative [Phytophthora infestans T30-4]	1e-122	215/283 (75%)	GO:0055085
CL286Contig1	Phytophthora	PPTG_04186	60S ribosomal protein L7 (245 aa)	1e-135	243/244 (99%)	XP_002905202.1	60S ribosomal protein L7 [Phytophthora infestans T30-4]	1e-111	210/244 (86%)	GO:0030528
CL287Contig1	Phytophthora	PPTG_03353	hypothetical protein (565 aa)	0	417/420 (99%)	XP_002903419.1	conserved hypothetical protein [Phytophthora infestans T30-4]	0	332/427 (77%)	GO:0008270
CL288Contig1	Phytophthora	PPTG_15717	hypothetical protein (163 aa)	1e-92	162/162 (100%)	XP_002903122.1	conserved hypothetical protein [Phytophthora infestans T30-4]	2e-89	160/162 (98%)	GO:0005739
CL289Contig1	Phytophthora	PPTG_11914	EF-1 guanine nucleotide exchange domain-containing protein (229 aa)	1e-124	227/228 (99%)	XP_002908620.1	EF-1 guanine nucleotide exchange domain-containing protein, putative [Phytophthora infestans T30-4]	1e-66	146/227 (64%)	GO:0003746
CL28Contig1	Phytophthora	PPTG_01945	hypothetical protein (64 aa)	7e-34	63/63 (100%)	XP_002902725.1	hypothetical protein PITG_10202 [Phytophthora infestans T30-4]	9e-21	46/46 (100%)	GO:0005840
CL28Contig2	Phytophthora	PPTG_01945	hypothetical protein (64 aa)	6e-34	63/63 (100%)	XP_002902725.1	hypothetical protein PITG_10202 [Phytophthora infestans T30-4]	7e-21	46/46 (100%)	GO:0005840
CL290Contig1	Phytophthora	PPTG_05377	hypothetical protein (241 aa)	4e-93	169/169 (100%)	XP_002907542.1	conserved hypothetical protein [Phytophthora infestans T30-4]	1e-83	157/169 (92%)
CL291Contig1	Phytophthora	PPTG_00486	alcohol dehydrogenase (450 aa)	1e-150	258/258 (100%)	XP_002902114.1	alcohol dehydrogenase, putative [Phytophthora infestans T30-4]	1e-148	257/258 (99%)	GO:0008270
CL292Contig1	Phytophthora	PPTG_04873	hypothetical protein (351 aa)	0	333/347 (95%)	XP_002906994.1	conserved hypothetical protein [Phytophthora infestans T30-4]	1e-177	311/342 (90%)	GO:0044237
CL293Contig1	Phytophthora	PPTG_19098	hypothetical protein (613 aa)	0	238/241 (98%)	XP_002896294.1	conserved hypothetical protein [Phytophthora infestans T30-4]	0	210/242 (86%)
CL294Contig1	Phytophthora	PPTG_19450	hypothetical protein (476 aa)	1e-122	220/221 (99%)	XP_002997716.1	conserved hypothetical protein [Phytophthora infestans T30-4]	1e-63	140/221 (63%)	GO:0005789
CL295Contig1	Phytophthora	PPTG_20132	hypothetical protein (331 aa)	0	327/330 (99%)	XP_002908994.1	conserved hypothetical protein [Phytophthora infestans T30-4]	2e-90	171/250 (68%)	GO:0008270
CL296Contig1	Phytophthora	PPTG_00605	sphingolipid delta(4)-desaturase DES1-like protein (351 aa)	0	350/350 (100%)	XP_002900038.1	sphingolipid delta(4)-desaturase DES1-like protein [Phytophthora infestans T30-4]	1e-177	296/350 (84%)	GO:0006633
CL297Contig1	Phytophthora	PPTG_03499	mannan endo-1,4-beta-mannosidase (493 aa)	0	354/355 (99%)	XP_002903489.1	mannan endo-1,4-beta-mannosidase, putative [Phytophthora infestans T30-4]	1e-135	249/350 (71%)	GO:0004553
CL298Contig1	Phytophthora	PPTG_19683	proteasome subunit alpha type-6 (150 aa)	3e-77	108/109 (99%)	XP_002902293.1	proteasome subunit alpha type-6, putative [Phytophthora infestans T30-4]	1e-128	231/242 (95%)	GO:0005737
CL299Contig1	Phytophthora	PPTG_01517	trifunctional enzyme subunit beta (447 aa)	0	349/350 (99%)	XP_002907884.1	trifunctional enzyme subunit beta, mitochondrial precursor [Phytophthora infestans T30-4]	1e-178	323/350 (92%)	GO:0006629
CL29Contig1	Phytophthora	PPTG_17690	hypothetical protein (474 aa)	0	353/354 (99%)	ABF85690.1	plasma membrane H+-ATPase 1a [Phytophthora nicotianae]	0	353/354 (99%)	GO:0009851
CL2Contig1	Phytophthora	PPTG_05184	hypothetical protein (407 aa)	8e-95	167/171 (97%)	XP_002907383.1	conserved hypothetical protein [Phytophthora infestans T30-4]	3e-79	142/171 (83%)	GO:0034053
CL300Contig1	Phytophthora	PPTG_02109	hypothetical protein (431 aa)	0	387/399 (96%)	XP_002901137.1	hypothetical cleavage-induced protein [Phytophthora infestans T30-4]	5e-79	183/351 (52%)	GO:0005488
CL301Contig1	Phytophthora	PPTG_05026	cyclopropane-fatty-acyl-phospholipid synthase (411 aa)	0	410/410 (100%)	XP_002907227.1	cyclopropane-fatty-acyl-phospholipid synthase [Phytophthora infestans T30-4]	0	373/410 (90%)	GO:0008610
CL302Contig1	Phytophthora	PPTG_02760	hypothetical protein (286 aa)	1e-168	285/285 (100%)	XP_002999224.1	conserved hypothetical protein [Phytophthora infestans T30-4]	1e-108	192/285 (67%)	GO:0008198
CL303Contig1	Phytophthora	PPTG_09511	Ras-like protein Rab-6A (243 aa)	1e-135	242/242 (100%)	XP_002997362.1	Rab6 family GTPase, putative [Phytophthora infestans T30-4]	1e-116	221/242 (91%)	GO:0004767
CL304Contig1	Phytophthora	PPTG_02424	succinate dehydrogenase [ubiquinone] iron-sulfur subunit, mitochondrial (272 aa)	1e-165	271/271 (100%)	XP_002901751.1	succinate dehydrogenase iron-sulfur protein, mitochondrial precursor [Phytophthora infestans T30-4]	1e-161	267/271 (98%)	GO:0006810
CL305Contig1	Phytophthora	PPTG_18368	mannan endo-1,4-beta-mannosidase (420 aa)	0	391/394 (99%)	XP_002903489.1	mannan endo-1,4-beta-mannosidase, putative [Phytophthora infestans T30-4]	1e-177	299/383 (78%)	GO:0004553
CL306Contig1	Phytophthora	PPTG_06687	hypothetical protein (389 aa)	0	325/325 (100%)	XP_002898718.1	conserved hypothetical protein [Phytophthora infestans T30-4]	1e-146	249/311 (80%)
CL308Contig1	Phytophthora	PPTG_02328	NADH dehydrogenase [ubiquinone] 1 alpha subcomplex subunit (345 aa)	0	343/344 (99%)	XP_002901823.1	NADH dehydrogenase [ubiquinone] 1 alpha subcomplex subunit, putative [Phytophthora infestans T30-4]	0	326/344 (94%)	GO:0005743
CL309Contig1	Phytophthora	PPTG_08475	hypothetical protein (477 aa)	0	472/476 (99%)	XP_002904175.1	conserved hypothetical protein [Phytophthora infestans T30-4]	0	379/478 (79%)	GO:0031072
CL30Contig1	Phytophthora	PPTG_03121	hsp70-like protein (787 aa)	0	478/478 (100%)	XP_002901385.1	heat shock cognate 70 kDa protein [Phytophthora infestans T30-4]	0	474/478 (99%)	GO:0005524
CL310Contig1	Phytophthora	PPTG_10282	ran-specific GTPase-activating protein (205 aa)	1e-115	204/204 (100%)	XP_002909602.1	ran-specific GTPase-activating protein, putative [Phytophthora infestans T30-4]	2e-73	142/174 (81%)	GO:0046907
CL311Contig1	Phytophthora	PPTG_08783	hypothetical protein (257 aa)	1e-143	256/256 (100%)	XP_002902251.1	conserved hypothetical protein [Phytophthora infestans T30-4]	1e-125	229/256 (89%)	GO:0006457
CL312Contig1	Phytophthora	PPTG_11894	26S protease regulatory subunit 7 (439 aa)	0	438/438 (100%)	XP_002902696.1	26S protease regulatory subunit 7 [Phytophthora infestans T30-4]	0	437/438 (99%)	GO:0005737
CL313Contig1	Phytophthora	PPTG_10908	40S ribosomal protein S10 (145 aa)	2e-82	144/144 (100%)	XP_002908887.1	40S ribosomal protein S10 [Phytophthora infestans T30-4]	1e-79	143/144 (99%)	GO:0005840
CL314Contig1	Phytophthora	PPTG_06297	mannitol dehydrogenase (355 aa)	1e-178	300/355 (84%)	XP_002902905.1	mannitol dehydrogenase, putative [Phytophthora infestans T30-4]	1e-177	309/355 (87%)	GO:0048037
CL315Contig1	Phytophthora	PPTG_18784	alternative oxidase (326 aa)	1e-163	270/270 (100%)	XP_002902445.1	alternative oxidase, mitochondrial precursor [Phytophthora infestans T30-4]	1e-136	233/272 (85%)	GO:0007585
CL316Contig1	Phytophthora	PPTG_12451	beta-glucan synthesis-associated protein (727 aa)	0	414/415 (99%)	XP_002901596.1	beta-glucan synthesis-associated protein, putative [Phytophthora infestans T30-4]	0	319/407 (78%)
CL317Contig1	Phytophthora	PPTG_04803	hypothetical protein (300 aa)	1e-170	288/290 (99%)	XP_002901401.1	conserved hypothetical protein [Phytophthora infestans T30-4]	7e-26	70/172 (40%)
CL318Contig1	Phytophthora	PPTG_10299	hypothetical protein (244 aa)	1e-133	242/243 (99%)	XP_002909937.1	conserved hypothetical protein [Phytophthora infestans T30-4]	2e-98	192/243 (79%)	GO:0008537
CL319Contig1	Phytophthora	PPTG_08245	luminal-binding protein 5 (659 aa)	1e-157	278/278 (100%)	XP_002909118.1	luminal-binding protein 3 precursor [Phytophthora infestans T30-4]	1e-143	260/278 (93%)	GO:0009851
CL31Contig1	Phytophthora	PPTG_07051	cytochrome c (113 aa)	2e-61	112/112 (100%)	XP_002900095.1	cytochrome c [Phytophthora infestans T30-4]	3e-48	93/96 (96%)	GO:0070469
CL320Contig1	Phytophthora	PPTG_08316	mitochondrial Carrier (MC) family (293 aa)	1e-169	292/292 (100%)	XP_002909060.1	Mitochondrial Carrier (MC) Family [Phytophthora infestans T30-4]	1e-152	269/292 (92%)	GO:0016021
CL321Contig1	Phytophthora	PPTG_05702	hypothetical protein (272 aa)	1e-113	196/257 (76%)
CL322Contig1	Phytophthora	PPTG_09110	DNA binding protein (366 aa)	0	322/323 (99%)	XP_002900454.1	DNA binding protein, putative [Phytophthora infestans T30-4]	1e-155	281/324 (86%)	GO:0030528
CL323Contig1	Phytophthora	PPTG_16504	isocitrate lyase (538 aa)	0	413/415 (99%)	XP_002904993.1	isocitrate lyase [Phytophthora infestans T30-4]	0	388/415 (93%)	GO:0004451
CL324Contig1	Phytophthora	PPTG_13910	NADH dehydrogenase iron-sulfur protein 8 (212 aa)	1e-122	211/211 (100%)	AAN31478.1	NADH dehydrogenase [Phytophthora infestans]	1e-118	207/211 (98%)	GO:0009055
CL325Contig1	Phytophthora	PPTG_17667	chitinase (277 aa)	1e-146	247/248 (99%)	AAN31509.1	acidic chitinase [Phytophthora infestans]	1e-106	179/191 (93%)	GO:0004568
CL326Contig1	Phytophthora	PPTG_09046	hypothetical protein (171 aa)	1e-98	170/170 (100%)	XP_002900407.1	conserved hypothetical protein [Phytophthora infestans T30-4]	4e-68	126/138 (91%)
CL327Contig1	Phytophthora	PPTG_04099	hypothetical protein (614 aa)	0	610/613 (99%)	XP_002905270.1	conserved hypothetical protein [Phytophthora infestans T30-4]	2e-34	82/123 (66%)
CL328Contig1	Phytophthora	PPTG_02786	UDP-glucose 4-epimerase (384 aa)	1e-170	297/361 (82%)	XP_002999242.1	UDP-glucose 4-epimerase, putative [Phytophthora infestans T30-4]	0	363/370 (98%)	GO:0044237
CL329Contig1	Phytophthora	PPTG_07024	ATP synthase subunit O (232 aa)	1e-123	231/231 (100%)	XP_002897682.1	ATP synthase subunit O, putative [Phytophthora infestans T30-4]	1e-119	228/231 (98%)	GO:0045261
CL32Contig1	Phytophthora	PPTG_01939	glucan 1,3-beta-glucosidase (751 aa)	0	748/750 (99%)	AAM18483.1	AF494014_1 putative exo-1,3-beta-glucanase [Phytophthora infestans]	0	629/749 (83%)	GO:0005975
CL330Contig1	Phytophthora	PPTG_14256	hypothetical protein (650 aa)	1e-141	232/233 (99%)	XP_002904340.1	conserved hypothetical protein [Phytophthora infestans T30-4]	1e-102	185/253 (73%)
CL331Contig1	Phytophthora	PPTG_00606	cystathionine beta-lyase (536 aa)	0	534/535 (99%)	XP_002900037.1	cystathionine beta-lyase [Phytophthora infestans T30-4]	0	504/523 (96%)	GO:0004121
CL332Contig1	Phytophthora	PPTG_16672	hypothetical protein (260 aa)	1e-150	259/259 (100%)	XP_002908648.1	conserved hypothetical protein [Phytophthora infestans T30-4]	3e-51	116/196 (59%)
CL333Contig1	Phytophthora	PPTG_09143	hypothetical protein (477 aa)	0	475/476 (99%)	XP_002900366.1	conserved hypothetical protein [Phytophthora infestans T30-4]	1e-172	328/452 (72%)
CL334Contig1	Phytophthora	PPTG_05956	proliferating cell nuclear antigen (pcna) (260 aa)	1e-144	258/259 (99%)	XP_002898866.1	proliferating cell nuclear antigen [Phytophthora infestans T30-4]	1e-141	258/259 (99%)	GO:0042276
CL335Contig1	Phytophthora	PPTG_15686	hypothetical protein (119 aa)	3e-60	118/118 (100%)	XP_002903098.1	conserved hypothetical protein [Phytophthora infestans T30-4]	2e-48	102/118 (86%)	GO:0006633
CL336Contig1	Phytophthora	PPTG_13000	dihydrolipoyl dehydrogenase 1, mitochondrial (388 aa)	1e-179	315/317 (99%)	XP_002898325.1	dihydrolipoyl dehydrogenase 1, mitochondrial precursor [Phytophthora infestans T30-4]	1e-172	306/317 (96%)	GO:0045454
CL337Contig1	Phytophthora	PPTG_16088	pyruvate dehydrogenase E1 component subunit alpha (403 aa)	0	402/402 (100%)	XP_002906352.1	pyruvate dehydrogenase E1 component subunit alpha [Phytophthora infestans T30-4]	0	327/371 (88%)	GO:0004739
CL338Contig1	Phytophthora	PPTG_07025	Rab21/Rab5 family GTPase (225 aa)	1e-125	224/224 (100%)	XP_002897681.1	Rab21/Rab5 family GTPase, putative [Phytophthora infestans T30-4]	1e-104	196/224 (87%)	GO:0005829
CL339Contig1	Phytophthora	PPTG_12671	proteasome subunit alpha type-2 (237 aa)	1e-132	236/236 (100%)	XP_002898125.1	threonine protease family T01A, putative [Phytophthora infestans T30-4]	1e-129	234/236 (99%)	GO:0005737
CL33Contig1	Phytophthora	PPTG_11762	6-phosphogluconate dehydrogenase (decarboxylating) (490 aa)	0	489/489 (100%)	XP_002902568.1	6-phosphogluconate dehydrogenase [Phytophthora infestans T30-4]	0	483/489 (98%)	GO:0050661
CL340Contig1	Phytophthora	PPTG_15304	glycerol-3-phosphate dehydrogenase (270 aa)	1e-152	264/264 (100%)	XP_002905779.1	glycerol-3-phosphate dehydrogenase [Phytophthora infestans T30-4]	0	331/345 (95%)	GO:0051287
CL341Contig1	Phytophthora	PPTG_16034	hypothetical protein (279 aa)	1e-159	278/278 (100%)	XP_002906406.1	conserved hypothetical protein [Phytophthora infestans T30-4]	2e-66	153/281 (54%)
CL342Contig1	Phytophthora	PPTG_06007	hypothetical protein (210 aa)	1e-127	209/209 (100%)	XP_002898903.1	conserved hypothetical protein [Phytophthora infestans T30-4]	1e-99	167/187 (89%)
CL343Contig1	Phytophthora	PPTG_03926	aspartyl-tRNA synthetase (515 aa)	0	311/311 (100%)	XP_002900771.1	aspartyl-tRNA synthetase, putative [Phytophthora infestans T30-4]	0	279/295 (94%)	GO:0005737
CL344Contig1	Phytophthora
CL345Contig1	Phytophthora	PPTG_18967	peptidyl-prolyl cis-trans isomerase (479 aa)	0	474/478 (99%)	XP_002906896.1	peptidyl-prolyl cis-trans isomerase, putative [Phytophthora infestans T30-4]	0	420/478 (87%)	GO:0003755
CL346Contig1	Phytophthora	PPTG_02823	GPI-anchored serine rich tenascin-like glycoprotein (408 aa)	0	362/362 (100%)	XP_002999280.1	putative GPI-anchored serine rich tenascin-like glycoprotein [Phytophthora infestans T30-4]	1e-122	204/227 (89%)	GO:0009987
CL347Contig1	Phytophthora	PPTG_18815	hypothetical protein (135 aa)	1e-75	134/134 (100%)	XP_002902412.1	conserved hypothetical protein [Phytophthora infestans T30-4]	2e-53	103/133 (77%)
CL348Contig1	Phytophthora	PPTG_14664	serine/threonine-protein phosphatase 2A regulatory subunit A (578 aa)	1e-114	213/213 (100%)	XP_002907105.1	serine/threonine-protein phosphatase 2A 65 kDa regulatory subunit A, putative [Phytophthora infestans T30-4]	1e-109	209/213 (98%)	GO:0005488
CL349Contig1	Phytophthora	PPTG_08026	hypothetical protein (603 aa)	0	520/521 (99%)	XP_002909307.1	conserved hypothetical protein [Phytophthora infestans T30-4]	0	455/528 (86%)	GO:0003677
CL34Contig1	Phytophthora	PPTG_08582	12-oxophytodienoate reductase (381 aa)	0	376/380 (98%)	XP_002898600.1	12-oxophytodienoate reductase, putative [Phytophthora infestans T30-4]	0	352/378 (93%)	GO:0010181
CL34Contig2	Phytophthora	PPTG_08582	12-oxophytodienoate reductase (381 aa)	6e-96	172/177 (97%)	XP_002898600.1	12-oxophytodienoate reductase, putative [Phytophthora infestans T30-4]	2e-85	156/175 (89%)	GO:0010181
CL350Contig1	Phytophthora	PPTG_13665	hypothetical protein (470 aa)	0	468/469 (99%)	XP_002903832.1	conserved hypothetical protein [Phytophthora infestans T30-4]	1e-174	323/429 (75%)
CL351Contig1	Phytophthora	PPTG_07822	hypothetical protein (223 aa)	1e-127	222/222 (100%)	XP_002901236.1	conserved hypothetical protein [Phytophthora infestans T30-4]	1e-106	195/222 (87%)	GO:0005634
CL352Contig1	Phytophthora	PPTG_16439	hypothetical protein (399 aa)	0	381/384 (99%)	XP_002904422.1	conserved hypothetical protein [Phytophthora infestans T30-4]	0	348/384 (90%)
CL353Contig1	Phytophthora	PPTG_18479	hypothetical protein (361 aa)	0	360/360 (100%)	XP_002998171.1	conserved hypothetical protein [Phytophthora infestans T30-4]	0	340/360 (94%)
CL354Contig1	Phytophthora	PPTG_07011	glutathione S-transferase (316 aa)	1e-144	246/247 (99%)	XP_002897686.1	glutathione S-transferase, putative [Phytophthora infestans T30-4]	1e-112	199/247 (80%)	GO:0016740
CL355Contig1	Phytophthora	PPTG_16668	26S proteasome non-ATPase regulatory subunit 13 (384 aa)	0	382/383 (99%)	XP_002908651.1	26S proteasome non-ATPase regulatory subunit 13, putative [Phytophthora infestans T30-4]	0	375/383 (97%)	GO:0000502
CL356Contig1	Phytophthora	PPTG_00500	electron transfer flavoprotein subunit beta (252 aa)	1e-136	251/251 (100%)	XP_002902119.1	electron transfer flavoprotein subunit beta [Phytophthora infestans T30-4]	1e-130	244/251 (97%)	GO:0009055
CL357Contig1	Phytophthora	PPTG_17609	protein kinase (382 aa)	0	381/381 (100%)	XP_002901711.1	protein kinase, putative [Phytophthora infestans T30-4]	0	375/381 (98%)	GO:0009851
CL358Contig1	Phytophthora	PPTG_10727	hypothetical protein (165 aa)	5e-92	163/164 (99%)	XP_002909054.1	conserved hypothetical protein [Phytophthora infestans T30-4]	0	321/369 (86%)
CL359Contig1	Phytophthora	PPTG_02671	glutathione S-transferase omega-like protein (355 aa)	0	352/354 (99%)	XP_002999151.1	glutathione S-transferase omega-like protein [Phytophthora infestans T30-4]	0	330/354 (93%)	GO:0046686
CL35Contig1	Phytophthora	PPTG_15390	hypothetical protein (172 aa)	5e-58	113/114 (99%)	XP_002898241.1	conserved hypothetical protein [Phytophthora infestans T30-4]	1e-27	66/81 (81%)	GO:0005840
CL360Contig1	Phytophthora	PPTG_12255	hypothetical protein (518 aa)	0	514/517 (99%)	XP_002900672.1	conserved hypothetical protein [Phytophthora infestans T30-4]	0	428/506 (84%)
CL361Contig1	Phytophthora	PPTG_01107	hypothetical protein (237 aa)	1e-135	236/236 (100%)	XP_002908534.1	conserved hypothetical protein [Phytophthora infestans T30-4]	1e-130	232/236 (98%)	GO:0016740
CL362Contig1	Phytophthora	PPTG_19350	protein kinase (387 aa)	1e-104	179/180 (99%)	XP_002908539.1	protein kinase, putative [Phytophthora infestans T30-4]	5e-95	166/170 (97%)	GO:0009851
CL363Contig1	Phytophthora	PPTG_13862	V-type ATPase, D subunit (261 aa)	1e-140	260/260 (100%)	XP_002998702.1	H - or Na -translocating F-type, V-type and A-type ATPase (F-ATPase) Superfamily [Phytophthora infestans T30-4]	1e-115	228/260 (87%)	GO:0015986
CL364Contig1	Phytophthora	PPTG_16429	glutamate synthase (543 aa)	0	340/341 (99%)	XP_002904413.1	glutamate synthase, putative [Phytophthora infestans T30-4]	1e-177	307/341 (90%)	GO:0006537
CL365Contig1	Phytophthora	PPTG_14298	oxidoreductase htatip2-like protein (215 aa)	1e-114	195/196 (99%)	XP_002904301.1	oxidoreductase htatip2-like protein [Phytophthora infestans T30-4]	8e-97	169/187 (90%)	GO:0008152
CL366Contig1	Phytophthora	PPTG_10009	hypothetical protein (134 aa)	4e-72	131/133 (98%)					GO:0051808
CL367Contig1	Phytophthora	PPTG_05866	crinkler (CRN) family protein (422 aa)	0	395/397 (99%)	XP_002997237.1	Crinkler (CRN) family protein [Phytophthora infestans T30-4]	5e-97	211/439 (48%)	GO:0051808
CL368Contig1	Phytophthora	PPTG_07933	voltage-gated potassium channel subunit beta (356 aa)	0	354/355 (99%)	XP_002901181.1	voltage-gated potassium channel subunit beta, putative [Phytophthora infestans T30-4]	1e-176	308/345 (89%)	GO:0005216
CL369Contig1	Phytophthora	PPTG_00140	glycoside hydrolase (461 aa)	1e-151	276/422 (65%)	XP_002997786.1	glycoside hydrolase, putative [Phytophthora infestans T30-4]	1e-138	241/325 (74%)	GO:0004553
CL36Contig1	Phytophthora	PPTG_01678	ubiquitin-60S ribosomal protein L40 (129 aa)	7e-70	128/128 (100%)	XP_002903188.1	ubiquitin-ribosomal fusion protein, putative [Phytophthora infestans T30-4]	1e-64	123/123 (100%)	GO:0005730
CL370Contig1	Phytophthora	PPTG_00228	hypothetical protein (613 aa)	0	611/612 (99%)	XP_002998030.1	conserved hypothetical protein [Phytophthora infestans T30-4]	0	581/612 (94%)	GO:0030042
CL371Contig1	Phytophthora	PPTG_05414	ATP-dependent RNA helicase DBP2 (544 aa)	1e-125	219/219 (100%)	ABW71831.1	putative RNA helicase [Phytophthora infestans]	1e-106	193/199 (96%)	GO:0009851
CL372Contig1	Phytophthora	PPTG_14299	oxidoreductase htatip2-like protein (224 aa)	1e-124	223/223 (100%)	XP_002904288.1	oxidoreductase htatip2-like protein [Phytophthora infestans T30-4] ref	1e-117	213/223 (95%)	GO:0005737
CL373Contig1	Phytophthora	PPTG_11335	deoxyuridine 5'-triphosphate nucleotidohydrolase (240 aa)	1e-106	195/203 (96%)	XP_002896798.1	deoxyuridine 5'-triphosphate nucleotidohydrolase [Phytophthora infestans T30-4]	5e-74	150/203 (73%)	GO:0046080
CL374Contig1	Phytophthora	PPTG_20478	annexin (Annexin) family (451 aa)	0	380/380 (100%)	XP_002900939.1	Annexin (Annexin) Family [Phytophthora infestans T30-4]	1e-132	253/328 (77%)	GO:0005509
CL375Contig1	Phytophthora	PPTG_16437	hypothetical protein (394 aa)	4e-89	149/149 (100%)	XP_002904420.1	conserved hypothetical protein [Phytophthora infestans T30-4]	3e-82	141/149 (94%)
CL376Contig1	Phytophthora	PPTG_03082	chitin-binding protein (305 aa)	1e-175	303/304 (99%)	XP_002901403.1	chitin-binding protein, putative [Phytophthora infestans T30-4]	2e-66	130/213 (61%)	GO:0019028
CL377Contig1	Phytophthora	PPTG_00137	hypothetical protein (366 aa)	0	315/327 (96%)
CL379Contig1	Phytophthora	PPTG_04240	3-ketoacyl-CoA thiolase, mitochondrial (398 aa)	0	397/397 (100%)	XP_002905144.1	3-ketoacyl-CoA thiolase, mitochondrial [Phytophthora infestans T30-4]	0	362/397 (91%)	GO:0005743
CL37Contig1	Phytophthora	PPTG_15525	60S ribosomal protein L14 (137 aa)	2e-71	136/136 (100%)	XP_002895689.1	60S ribosomal protein L14, putative [Phytophthora infestans T30-4] ref	5e-50	104/124 (83%)	GO:0005840
CL380Contig1	Phytophthora	PPTG_00121	secreted RxLR effector peptide (135 aa)	3e-70	134/134 (100%)	XP_002998010.1	secreted RxLR effector peptide protein, putative [Phytophthora infestans T30-4]	5e-19	56/107 (52%)	GO:0051808
CL381Contig1	Phytophthora	PPTG_16803	V-type proton ATPase catalytic subunit A (619 aa)	0	323/327 (98%)	XP_002899949.1	H - or Na -translocating F-type, V-type and A-type ATPase (F-ATPase) Superfamily [Phytophthora infestans T30-4]	0	320/327 (97%)	GO:0005618
CL382Contig1	Phytophthora	PPTG_07530	carbohydrate-binding protein (209 aa)	1e-115	208/208 (100%)	XP_002901148.1	carbohydrate-binding protein, putative [Phytophthora infestans T30-4]	6e-11	36/46 (78%)
CL383Contig1	Phytophthora	PPTG_11759	lysosomal alpha-mannosidase (1026 aa)	0	545/546 (99%)	XP_002902567.1	lysosomal alpha-mannosidase, putative [Phytophthora infestans T30-4]	0	497/548 (90%)	GO:0004559
CL384Contig1	Phytophthora	PPTG_11250	hypothetical protein (315 aa)	1e-174	314/314 (100%)	XP_002895752.1	conserved hypothetical protein [Phytophthora infestans T30-4]	1e-120	225/288 (78%)
CL385Contig1	Phytophthora	PPTG_00371	voltage-gated potassium channel subunit beta (364 aa)	0	359/363 (98%)	XP_002901106.1	voltage-gated potassium channel subunit, putative [Phytophthora infestans T30-4]	1e-117	211/353 (59%)	GO:0016491
CL386Contig1	Phytophthora	PPTG_15188	hypothetical protein (779 aa)	1e-140	275/664 (41%)	XP_002905341.1	conserved hypothetical protein [Phytophthora infestans T30-4]	0	597/643 (92%)	GO:0050896
CL387Contig1	Phytophthora	PPTG_06758	short chain dehydrogenase (243 aa)	1e-108	197/199 (98%)	XP_002894907.1	short chain dehydrogenase, putative [Phytophthora infestans T30-4]	1e-69	115/200 (57%)	GO:0016491
CL388Contig1	Phytophthora	PPTG_19590	calreticulin (443 aa)	0	398/399 (99%)	XP_002997040.1	calreticulin precursor [Phytophthora infestans T30-4]	1e-176	301/360 (83%)	GO:0006457
CL389Contig1	Phytophthora	PPTG_17585	26S proteasome non-ATPase regulatory subunit (357 aa)	0	355/356 (99%)	XP_002901695.1	26S proteasome non-ATPase regulatory subunit, putative [Phytophthora infestans T30-4]	1e-111	232/340 (68%)	GO:0006281
CL38Contig1	Phytophthora	PPTG_07912	hypothetical protein (129 aa)	1e-64	124/124 (100%)	XP_001989589.1	GH18885 [Drosophila grimshawi]	2e-20	66/188 (35%)
CL38Contig2	Phytophthora	PPTG_07912	hypothetical protein (129 aa)	1e-64	124/124 (100%)	XP_002904933.1	conserved hypothetical protein [Phytophthora infestans T30-4]	4e-15	54/120 (45%)
CL390Contig1	Phytophthora	PPTG_08523	proteasome subunit beta type-2 (198 aa)	1e-112	197/197 (100%)	XP_002904209.1	proteasome subunit beta type-2, putative [Phytophthora infestans T30-4]	1e-106	189/197 (95%)	GO:0005737
CL391Contig1	Phytophthora	PPTG_12032	elongation- long chain fatty acids protein (286 aa)	1e-172	284/285 (99%)	XP_002908079.1	elongation of very long chain fatty acids protein, putative [Phytophthora infestans T30-4]	1e-155	259/271 (95%)	GO:0016021
CL392Contig1	Phytophthora	PPTG_00422	DnaJ subfamily C member 2 protein (421 aa)	3e-93	174/175 (99%)	XP_002904389.1	DnaJ subfamily C member 2 protein [Phytophthora infestans T30-4]	5e-39	98/175 (56%)
CL393Contig1	Phytophthora	PPTG_17513	DEAD-box ATP-dependent RNA helicase 8 (412 aa)	1e-140	242/244 (99%)	XP_002909411.1	DEAD/DEAH box RNA helicase, putative [Phytophthora infestans T30-4]	1e-137	241/244 (98%)	GO:0009851
CL394Contig1	Phytophthora	PPTG_04566	carbohydrate-binding protein (366 aa)	0	343/365 (93%)	XP_002998388.1	carbohydrate-binding protein, putative [Phytophthora infestans T30-4]	1e-97	188/302 (62%)
CL395Contig1	Phytophthora	PPTG_19245	hypothetical protein (250 aa)	1e-138	249/249 (100%)	XP_002998007.1	conserved hypothetical protein [Phytophthora infestans T30-4]	3e-86	173/237 (72%)
CL396Contig1	Phytophthora	PPTG_07984	hypothetical protein (380 aa)	1e-171	279/410 (68%)	XP_002901219.1	putative GPI-anchored serine-rich hypothetical protein [Phytophthora infestans T30-4]	0	365/434 (84%)
CL397Contig1	Phytophthora	PPTG_14788	GTP-binding protein YchF (391 aa)	0	389/390 (99%)	XP_002906493.1	GTPase, putative [Phytophthora infestans T30-4]	0	353/390 (90%)	GO:0046686
CL398Contig1	Phytophthora	PPTG_18749	phosphatidylinositol transfer protein beta isoform (274 aa)	1e-159	272/273 (99%)	XP_002900469.1	phosphatidylinositol transfer protein beta isoform [Phytophthora infestans T30-4]	1e-153	264/272 (97%)	GO:0008526
CL39Contig1	Phytophthora	PPTG_01466	translation initiation factor eIF-5A (162 aa)	2e-91	161/161 (100%)	CBN76779.1	conserved unknown protein [Ectocarpus siliculosus]	3e-61	115/173 (66%)	GO:0003743
CL3Contig1	Phytophthora	PPTG_13544	enolase (455 aa)	0	454/454 (100%)	XP_002906750.1	enolase [Phytophthora infestans T30-4]	0	444/454 (97%)	GO:0009986
CL3Contig2	Phytophthora	PPTG_13544	enolase (455 aa)	1e-114	180/180 (100%)	AAN31479.1	enolase [Phytophthora infestans]	1e-108	175/180 (97%)	GO:0009986
CL400Contig1	Phytophthora	PPTG_13243	hypothetical protein (404 aa)	0	355/356 (99%)	XP_002998536.1	conserved hypothetical protein [Phytophthora infestans T30-4]	0	331/344 (96%)	GO:0016020
CL401Contig1	Phytophthora	PPTG_11437	malate dehydrogenase (337 aa)	0	330/336 (98%)	XP_002898420.1	malate dehydrogenase [Phytophthora infestans T30-4]	1e-173	314/336 (93%)	GO:0006107
CL402Contig1	Phytophthora	PPTG_15665	hypothetical protein (263 aa)	1e-146	262/262 (100%)	XP_002903080.1	conserved hypothetical protein [Phytophthora infestans T30-4]	1e-135	248/262 (94%)
CL403Contig1	Phytophthora	PPTG_09026	mitochondrial Carrier (MC) family (305 aa)	1e-172	304/304 (100%)	XP_002900387.1	Mitochondrial Carrier (MC) Family [Phytophthora infestans T30-4]	1e-157	283/304 (93%)	GO:0055085
CL404Contig1	Phytophthora	PPTG_04194	hypothetical protein (341 aa)	0	340/340 (100%)	XP_002905187.1	conserved hypothetical protein [Phytophthora infestans T30-4]	1e-141	247/340 (72%)
CL405Contig1	Phytophthora	PPTG_08826	L-2-hydroxyglutarate dehydrogenase (380 aa)	0	367/375 (97%)	XP_002902289.1	L-2-hydroxyglutarate dehydrogenase, putative [Phytophthora infestans T30-4]	1e-168	297/352 (84%)	GO:0016491
CL406Contig1	Phytophthora	PPTG_14787	glycoside hydrolase (584 aa)	1e-126	218/218 (100%)	XP_002906494.1	glycoside hydrolase, putative [Phytophthora infestans T30-4]	2e-83	161/214 (75%)	GO:0016787
CL407Contig1	Phytophthora	PPTG_04295	superoxide dismutase [Mn], mitochondrial (221 aa)	1e-129	219/220 (99%)	XP_002905014.1	superoxide dismutase, mitochondrial precursor [Phytophthora infestans T30-4]	1e-114	195/200 (97%)	GO:0001306
CL409Contig1	Phytophthora	PPTG_02292	villin-like protein (882 aa)	0	582/584 (99%)	XP_002901851.1	villin-like protein [Phytophthora infestans T30-4]	0	555/584 (95%)	GO:0003779
CL40Contig1	Phytophthora	PPTG_11897	40S ribosomal protein S8 (206 aa)	1e-115	205/205 (100%)	XP_002908634.1	40S ribosomal protein S8-2 [Phytophthora infestans T30-4]	1e-96	180/197 (91%)	GO:0005840
CL410Contig1	Phytophthora	PPTG_08245	luminal-binding protein 5 (659 aa)	0	345/345 (100%)	XP_002909118.1	luminal-binding protein 3 precursor [Phytophthora infestans T30-4]	1e-172	313/329 (95%)	GO:0005524
CL411Contig1	Phytophthora	PPTG_08078	12-oxophytodienoate reductase (377 aa)	7e-91	156/231 (67%)	XP_002903866.1	12-oxophytodienoate reductase, putative [Phytophthora infestans T30-4]	1e-126	219/232 (94%)	GO:0010181
CL412Contig1	Phytophthora	PPTG_19366	NADP-dependent malic enzyme (539 aa)	0	410/410 (100%)	XP_002896607.1	NADP-dependent malic enzyme [Phytophthora infestans T30-4]	0	370/410 (90%)	GO:0046872
CL413Contig1	Phytophthora	PPTG_15152	casein kinase II subunit alpha-2 (349 aa)	0	312/312 (100%)	XP_002908819.1	casein kinase II subunit, putative [Phytophthora infestans T30-4]	1e-170	293/312 (93%)	GO:0009851
CL414Contig1	Phytophthora	PPTG_10455	EF-1 guanine nucleotide exchange domain-containing protein (193 aa)	1e-105	191/192 (99%)	XP_002908620.1	EF-1 guanine nucleotide exchange domain-containing protein, putative [Phytophthora infestans T30-4]	2e-30	71/91 (78%)	GO:0006412
CL415Contig1	Phytophthora	PPTG_07809	myb-like DNA-binding protein (375 aa)	1e-148	258/258 (100%)	XP_002896162.1	myb-like DNA-binding protein, putative [Phytophthora infestans T30-4]	1e-126	229/258 (88%)	GO:0005634
CL416Contig1	Phytophthora	PPTG_13893	hypothetical protein (151 aa)	1e-82	150/150 (100%)	XP_002898529.1	conserved hypothetical protein [Phytophthora infestans T30-4]	3e-73	138/150 (92%)
CL417Contig1	Phytophthora	PPTG_09339	hypothetical protein (714 aa)	0	456/457 (99%)	XP_002899491.1	conserved hypothetical protein [Phytophthora infestans T30-4]	0	364/457 (79%)
CL418Contig1	Phytophthora	PPTG_00139	alcohol dehydrogenase (333 aa)	0	332/332 (100%)	XP_002997785.1	alcohol dehydrogenase, putative [Phytophthora infestans T30-4]	1e-170	298/331 (90%)	GO:0008270
CL419Contig1	Phytophthora	PPTG_19377	endoglucanase (242 aa)	1e-137	241/241 (100%)	ABB22029.1	cell 12A endoglucanase [Phytophthora sojae]	1e-117	209/241 (86%)	GO:0008810
CL41Contig1	Phytophthora	PPTG_11004	40S ribosomal protein (138 aa)	3e-73	137/137 (100%)	XP_002904762.1	40S ribosomal protein S24, putative [Phytophthora infestans T30-4]	5e-70	135/137 (98%)	GO:0005840
CL420Contig1	Phytophthora	PPTG_11876	hypothetical protein (266 aa)	1e-134	231/231 (100%)	XP_002902674.1	conserved hypothetical protein [Phytophthora infestans T30-4]	1e-105	194/231 (83%)
CL421Contig1	Phytophthora	PPTG_17798	hypothetical protein (166 aa)	9e-94	163/165 (98%)	XP_002998942.1	conserved hypothetical protein [Phytophthora infestans T30-4]	6e-72	126/137 (91%)
CL422Contig1	Phytophthora	PPTG_16175	hypothetical protein (358 aa)	0	357/357 (100%)	XP_002896472.1	conserved hypothetical protein [Phytophthora infestans T30-4]	1e-177	312/357 (87%)
CL423Contig1	Phytophthora	PPTG_05936	ATP-dependent protease La (916 aa)	1e-115	203/204 (99%)	CAI72282.1	Lon protease, putative [Phytophthora infestans]	1e-100	190/219 (86%)	GO:0009851
CL424Contig1	Phytophthora	PPTG_10319	60S acidic ribosomal protein P2 (114 aa)	4e-58	113/113 (100%)	AAN31511.1	ribosomal protein [Phytophthora infestans]	5e-31	56/62 (90%)	GO:0005840
CL425Contig1	Phytophthora	PPTG_15143	hypothetical protein (507 aa)	0	399/399 (100%)	XP_002908814.1	conserved hypothetical protein [Phytophthora infestans T30-4]	0	361/399 (90%)	GO:0003993
CL426Contig1	Phytophthora	PPTG_14242	hypothetical protein (489 aa)	0	419/423 (99%)	XP_002904349.1	conserved hypothetical protein [Phytophthora infestans T30-4]	0	394/423 (93%)
CL427Contig1	Phytophthora	PPTG_17319	eukaryotic translation initiation factor 3 (552 aa)	0	432/434 (99%)	XP_002900368.1	eukaryotic translation initiation factor 3, putative [Phytophthora infestans T30-4]	1e-175	303/320 (94%)	GO:0006413
CL428Contig1	Phytophthora	PPTG_03625	calcium-transporting ATPase 1, endoplasmic reticulum-type (1046 aa)	0	416/417 (99%)	XP_002903567.1	calcium-transporting ATPase 1, endoplasmic reticulum-type, putative [Phytophthora infestans T30-4]	0	390/397 (98%)	GO:0005388
CL429Contig1	Phytophthora	PPTG_09838	programmed cell death protein (470 aa)	1e-150	206/207 (99%)	XP_002899252.1	programmed cell death protein, putative [Phytophthora infestans T30-4]	1e-99	131/158 (82%)
CL42Contig1	Phytophthora	PPTG_02087	carbohydrate-binding protein (201 aa)	1e-107	198/200 (99%)	XP_002901145.1	hypothetical protein PITG_11596 [Phytophthora infestans T30-4]	1e-09	36/48 (75%)
CL42Contig2	Phytophthora	PPTG_02087	carbohydrate-binding protein (201 aa)	1e-107	199/200 (99%)	XP_002901145.1	hypothetical protein PITG_11596 [Phytophthora infestans T30-4]	1e-09	34/42 (80%)
CL42Contig3	Phytophthora	PPTG_02087	carbohydrate-binding protein (201 aa)	1e-82	155/157 (98%)
CL430Contig1	Phytophthora	PPTG_04798	pyridine nucleotide-disulphide oxidoreductase (395 aa)	7e-99	180/181 (99%)	XP_002905425.1	pyridine nucleotide-disulphide oxidoreductase, putative [Phytophthora infestans T30-4]	4e-90	166/177 (93%)	GO:0016491
CL431Contig1	Phytophthora	PPTG_17984	pyruvate dehydrogenase E1 component subunit beta, mitochondrial (360 aa)	0	335/335 (100%)	XP_002997472.1	pyruvate dehydrogenase E1 component subunit beta [Phytophthora infestans T30-4]	1e-167	300/335 (89%)	GO:0005730
CL432Contig1	Phytophthora	PPTG_07688	major facilitator superfamily transporter (MFS) (500 aa)	0	496/499 (99%)	XP_002900548.1	Major Facilitator Superfamily (MFS) [Phytophthora infestans T30-4]	0	368/475 (77%)	GO:0022891
CL433Contig1	Phytophthora	PPTG_05833	hypothetical protein (137 aa)	2e-82	134/136 (98%)	ACL80756.1	small double cellulose binding domain protein [Phytophthora infestans]	1e-46	94/136 (69%)	GO:0005576
CL434Contig1	Phytophthora	PPTG_16444	2,3-bisphosphoglycerate-dependent phosphoglycerate mutase (261 aa)	1e-152	259/260 (99%)	XP_002904430.1	2,3-bisphosphoglycerate-dependent phosphoglycerate mutase [Phytophthora infestans T30-4]	1e-144	251/260 (96%)	GO:0006096
CL435Contig1	Phytophthora	PPTG_08132	urease (843 aa)	0	663/663 (100%)	XP_002909215.1	urease, putative [Phytophthora infestans T30-4]	0	595/663 (89%)	GO:0005737
CL436Contig1	Phytophthora	PPTG_10325	phenylalanyl-tRNA synthetase alpha chain (503 aa)	0	477/477 (100%)	XP_002909560.1	phenylalanyl-tRNA synthetase alpha chain [Phytophthora infestans T30-4]	0	460/474 (97%)	GO:0005737
CL437Contig1	Phytophthora	PPTG_17667	chitinase (277 aa)	1e-112	203/292 (69%)	XP_002896267.1	chitinase, putative [Phytophthora infestans T30-4]	1e-109	183/214 (85%)	GO:0004568
CL438Contig1	Phytophthora	PPTG_05370	nucleolin (442 aa)	0	382/464 (82%)	XP_002907539.1	nucleolin, putative [Phytophthora infestans T30-4]	1e-101	192/240 (80%)	GO:0003676
CL439Contig1	Phytophthora	PPTG_13905	hypothetical protein (157 aa)	2e-96	153/157 (97%)					GO:0005509
CL43Contig1	Phytophthora	PPTG_01676	guanine nucleotide-binding protein subunit beta-like protein (318 aa)	0	317/317 (100%)	XP_002903189.1	guanine nucleotide-binding protein subunit beta-2-like protein [Phytophthora infestans T30-4]	0	317/317 (100%)	GO:0004872
CL440Contig1	Phytophthora	PPTG_17834	hypothetical protein (66 aa)	8e-34	65/65 (100%)	XP_002998925.1	conserved hypothetical protein [Phytophthora infestans T30-4]	2e-17	46/64 (71%)
CL441Contig1	Phytophthora	PPTG_08663	hypothetical protein (482 aa)	1e-106	186/233 (79%)	XP_002904561.1	predicted GPI-anchored protein [Phytophthora infestans T30-4]	1e-122	216/229 (94%)
CL443Contig1	Phytophthora	PPTG_06269	succinyl-CoA ligase beta-chain (438 aa)	1e-137	247/248 (99%)	XP_002902934.1	succinyl-CoA ligase beta-chain, mitochondrial precursor [Phytophthora infestans T30-4]	1e-146	267/275 (97%)	GO:0005524
CL444Contig1	Phytophthora	PPTG_15739	30S ribosomal protein S5 (313 aa)	1e-178	311/312 (99%)	XP_002903151.1	30S ribosomal protein S5, putative [Phytophthora infestans T30-4]	1e-163	290/312 (92%)	GO:0005840
CL445Contig1	Phytophthora	PPTG_18910	spermine synthase (333 aa)	0	330/332 (99%)	XP_002896487.1	spermine synthase, putative [Phytophthora infestans T30-4]	0	325/332 (97%)	GO:0003824
CL446Contig1	Phytophthora	PPTG_13260	hypothetical protein (308 aa)	1e-169	307/307 (100%)	XP_002998556.1	conserved hypothetical protein [Phytophthora infestans T30-4]	1e-152	281/307 (91%)	GO:0008152
CL447Contig1	Phytophthora	PPTG_16658	multidrug/Oligosaccharidyl-lipid/Polysaccharide (MOP) Flippase superfamily (539 aa)	0	459/459 (100%)	XP_002908656.1	Multidrug/Oligosaccharidyl-lipid/Polysaccharide (MOP) Flippase Superfamily [Phytophthora infestans T30-4]	0	390/459 (84%)	GO:0006855
CL448Contig1	Phytophthora	PPTG_19215	cutinase (218 aa)	1e-91	168/216 (77%)	XP_002900313.1	cutinase, putative [Phytophthora infestans T30-4]	1e-103	188/215 (87%)	GO:0008152
CL449Contig1	Phytophthora	PPTG_12636	hypothetical protein (271 aa)	1e-149	257/257 (100%)	XP_002898095.1	conserved hypothetical protein [Phytophthora infestans T30-4]	7e-96	189/247 (76%)
CL44Contig1	Phytophthora	PPTG_14734	60S ribosomal protein L7a-2 (264 aa)	1e-147	263/263 (100%)	XP_002906545.1	60S ribosomal protein L7a-2 [Phytophthora infestans T30-4]	1e-117	214/219 (97%)	GO:0005840
CL450Contig1	Phytophthora	PPTG_04978	rab GDP dissociation inhibitor alpha (463 aa)	0	375/377 (99%)	XP_002906912.1	rab GDP dissociation inhibitor alpha [Phytophthora infestans T30-4]	0	366/377 (97%)	GO:0005737
CL451Contig1	Phytophthora	PPTG_10530	biotin synthase (378 aa)	0	376/377 (99%)	XP_002899794.1	biotin synthase [Phytophthora infestans T30-4]	0	358/377 (94%)	GO:0046872
CL452Contig1	Phytophthora	PPTG_18707	alanyl-tRNA synthetase (1007 aa)	0	620/621 (99%)	XP_002900511.1	alanyl-tRNA synthetase, mitochondrial precursor [Phytophthora infestans T30-4]	0	566/621 (91%)	GO:0005737
CL453Contig1	Phytophthora	PPTG_09077	elicitin INF2A-like protein (188 aa)	3e-99	185/187 (98%)	ABB55996.1	putative elicitin protein SOJ3A [Phytophthora sojae]	2e-31	76/118 (64%)
CL454Contig1	Phytophthora	PPTG_13850	fumarate hydratase, mitochondrial (529 aa)	0	442/442 (100%)	XP_002998691.1	fumarate hydratase, mitochondrial precursor [Phytophthora infestans T30-4]	0	406/441 (92%)	GO:0045239
CL455Contig1	Phytophthora	PPTG_18625	eukaryotic initiation factor 4E (217 aa)	1e-122	210/211 (99%)	XP_002904806.1	eukaryotic initiation factor 4E, putative [Phytophthora infestans T30-4]	1e-100	179/181 (98%)	GO:0005737
CL456Contig1	Phytophthora	PPTG_16158	hypothetical protein (347 aa)	0	346/346 (100%)	XP_002998610.1	conserved hypothetical protein [Phytophthora infestans T30-4]	0	325/346 (93%)	GO:0016491
CL457Contig1	Phytophthora	PPTG_17432	MtN3-like protein (266 aa)	1e-147	264/265 (99%)	XP_002898945.1	MtN3-like protein [Phytophthora infestans T30-4]	1e-124	232/266 (87%)	GO:0016021
CL458Contig1	Phytophthora	PPTG_20209	aldo/keto reductase family protein (278 aa)	1e-115	200/239 (83%)	XP_002907351.1	aldo/keto reductase family [Phytophthora infestans T30-4]	6e-79	143/239 (59%)	GO:0016491
CL459Contig1	Phytophthora	PPTG_18250	casein kinase (403 aa)	0	402/402 (100%)	XP_002998917.1	casein kinase, putative [Phytophthora infestans T30-4]	0	369/402 (91%)	GO:0009851
CL45Contig1	Phytophthora	PPTG_15650	hypothetical protein (181 aa)	1e-103	180/180 (100%)	XP_002997577.1	conserved hypothetical protein [Phytophthora infestans T30-4]	1e-96	173/180 (96%)	GO:0005737
CL460Contig1	Phytophthora	PPTG_14887	hypothetical protein (309 aa)	1e-172	305/307 (99%)
CL461Contig1	Phytophthora	PPTG_03121	hsp70-like protein (787 aa)	1e-175	312/313 (99%)	XP_002901385.1	heat shock cognate 70 kDa protein [Phytophthora infestans T30-4]	1e-145	269/313 (85%)	GO:0006457
CL462Contig1	Phytophthora	PPTG_17901	hypothetical protein (360 aa)	0	346/347 (99%)	XP_002897213.1	conserved hypothetical protein [Phytophthora infestans T30-4]	1e-159	280/347 (80%)
CL464Contig1	Phytophthora	PPTG_13565	voltage-gated potassium channel subunit beta (350 aa)	3e-99	178/178 (100%)	AAN31464.1	K+ channel protein [Phytophthora infestans]	8e-95	174/178 (97%)	GO:0005216
CL465Contig1	Phytophthora	PPTG_02695	nucleolar protein Nop56 (519 aa)	1e-125	228/228 (100%)	XP_002999165.1	nucleolar protein Nop56 [Phytophthora infestans T30-4]	3e-72	142/143 (99%)	GO:0005730
CL466Contig1	Phytophthora	PPTG_16072	60S ribosomal protein L6 (221 aa)	1e-90	170/170 (100%)	XP_002906369.1	60S ribosomal protein L6, putative [Phytophthora infestans T30-4]	7e-62	126/147 (85%)	GO:0005730
CL467Contig1	Phytophthora	PPTG_15169	polygalacturonase (381 aa)	1e-129	231/245 (94%)	ABV82736.1	endopolygalacturonase 3 [Phytophthora parasitica]	1e-124	231/245 (94%)	GO:0005975
CL468Contig1	Phytophthora	PPTG_07200	mitochondrial Carrier (MC) family (338 aa)	0	168/177 (94%)	XP_002900228.1	Mitochondrial Carrier (MC) Family [Phytophthora infestans T30-4]	1e-171	161/173 (93%)	GO:0005488
CL469Contig1	Phytophthora	PPTG_05781	L-aspartate oxidase (558 aa)	0	556/557 (99%)	XP_002897513.1	L-aspartate oxidase, putative [Phytophthora infestans T30-4]	0	530/557 (95%)	GO:0009055
CL46Contig1	Phytophthora	PPTG_06371	60S ribosomal protein L12 (166 aa)	2e-88	165/165 (100%)	XP_002902878.1	60S ribosomal protein L12, putative [Phytophthora infestans T30-4]	3e-85	163/165 (98%)	GO:0002119
CL470Contig1	Phytophthora	PPTG_15085	hypothetical protein (980 aa)	0	477/478 (99%)	XP_002908760.1	phosphoserine aminotransferase, putative [Phytophthora infestans T30-4]	0	455/480 (94%)	GO:0030170
CL471Contig1	Phytophthora	PPTG_19528	hypothetical protein (261 aa)	1e-146	260/260 (100%)	XP_002896830.1	conserved hypothetical protein [Phytophthora infestans T30-4]	1e-100	194/260 (74%)	GO:0016192
CL473Contig1	Phytophthora	PPTG_12214	folylpolyglutamate synthase (572 aa)	1e-150	266/268 (99%)	XP_002897353.1	folylpolyglutamate synthase, putative [Phytophthora infestans T30-4]	8e-67	150/227 (66%)	GO:0005739
CL474Contig1	Phytophthora	PPTG_17912	hypothetical protein (563 aa)	1e-150	263/264 (99%)	XP_002897221.1	conserved hypothetical protein [Phytophthora infestans T30-4]	1e-144	257/264 (97%)	GO:0005488
CL475Contig1	Phytophthora	PPTG_17957	hypothetical protein (155 aa)	2e-88	154/154 (100%)	XP_002997435.1	conserved hypothetical protein [Phytophthora infestans T30-4]	2e-60	112/121 (92%)
CL476Contig1	Phytophthora	PPTG_14381	hypothetical protein (711 aa)	1e-142	264/265 (99%)	XP_002904233.1	conserved hypothetical protein [Phytophthora infestans T30-4]	1e-118	230/265 (86%)
CL477Contig1	Phytophthora	PPTG_06213	hypothetical protein (405 aa)	0	403/404 (99%)	XP_002902977.1	conserved hypothetical protein [Phytophthora infestans T30-4]	1e-136	241/259 (93%)	GO:0003676
CL478Contig1	Phytophthora	PPTG_10967	protein kinase (458 aa)	1e-135	233/233 (100%)	XP_002908832.1	protein kinase, putative [Phytophthora infestans T30-4]	1e-132	232/233 (99%)	GO:0006996
CL479Contig1	Phytophthora	PPTG_17157	arginine N-methyltransferase (378 aa)	0	376/377 (99%)	XP_002997071.1	arginine N-methyltransferase, putative [Phytophthora infestans T30-4]	0	356/377 (94%)	GO:0005737
CL47Contig1	Phytophthora	PPTG_07764	40S ribosomal protein S3a (262 aa)	1e-148	261/261 (100%)	XP_002901276.1	40S ribosomal protein S3a [Phytophthora infestans T30-4]	1e-133	240/242 (99%)	GO:0005840
CL480Contig1	Phytophthora	PPTG_09234	hypothetical protein (467 aa)	0	464/465 (99%)	XP_002899418.1	conserved hypothetical protein [Phytophthora infestans T30-4]	0	375/465 (80%)	GO:0006825
CL481Contig1	Phytophthora	PPTG_14584	small COPII coat GTPase (192 aa)	1e-109	191/191 (100%)	XP_002907039.1	GTP-binding protein SAR1 [Phytophthora infestans T30-4] ref	1e-107	191/191 (100%)	GO:0005525
CL482Contig1	Phytophthora	PPTG_06711	hypothetical protein (227 aa)	1e-122	226/226 (100%)	XP_002898698.1	conserved hypothetical protein [Phytophthora infestans T30-4]	3e-19	48/50 (96%)
CL483Contig1	Phytophthora	PPTG_08089	carbonic anhydrase (325 aa)	1e-146	252/252 (100%)	XP_002909256.1	carbonic anhydrase, putative [Phytophthora infestans T30-4]	1e-132	237/253 (93%)	GO:0008270
CL484Contig1	Phytophthora	PPTG_13049	serine protease family S33 (328 aa)	0	327/327 (100%)	XP_002898352.1	serine protease family S33, putative [Phytophthora infestans T30-4]	1e-166	288/320 (90%)	GO:0008233
CL485Contig1	Phytophthora	PPTG_00098	hypothetical protein (318 aa)	1e-155	278/315 (88%)	XP_002997765.1	conserved hypothetical protein [Phytophthora infestans T30-4]	1e-151	271/306 (88%)
CL486Contig1	Phytophthora	PPTG_04825	hypothetical protein (361 aa)	1e-158	269/281 (95%)	XP_002905402.1	conserved hypothetical protein [Phytophthora infestans T30-4]	3e-41	122/289 (42%)	GO:0043565
CL487Contig1	Phytophthora	PPTG_04475	hypothetical protein (192 aa)	1e-105	191/191 (100%)	XP_002997498.1	nascent polypeptide-associated complex subunit alpha-like protein, putative [Phytophthora infestans T30-4]	2e-47	110/150 (73%)
CL488Contig1	Phytophthora	PPTG_01563	polyadenylate-binding protein 1-B (641 aa)	2e-35	74/74 (100%)	XP_002907921.1	polyadenylate-binding protein 1-B [Phytophthora infestans T30-4]	2e-32	72/74 (97%)	GO:0006412
CL489Contig1	Phytophthora	PPTG_14118	H/ACA ribonucleoprotein complex subunit 4 (485 aa)	0	428/428 (100%)	XP_002998420.1	H/ACA ribonucleoprotein complex subunit 4 [Phytophthora infestans T30-4]	0	340/357 (95%)	GO:0009982
CL48Contig1	Phytophthora	PPTG_04035	ADP-ribosylation factor (144 aa)	5e-75	111/117 (94%)	XP_002900891.1	ADP-ribosylation factor family [Phytophthora infestans T30-4]	1e-100	181/181 (100%)	GO:0005622
CL48Contig2	Phytophthora	PPTG_04035	ADP-ribosylation factor (144 aa)	5e-75	111/117 (94%)	XP_002900890.1	ADP-ribosylation factor family [Phytophthora infestans T30-4]	1e-98	178/178 (100%)	GO:0005622
CL490Contig1	Phytophthora	PPTG_10444	phospholipase D, Pi-PLD-like-1 (531 aa)	1e-159	276/280 (98%)	XP_002909463.1	phospholipase D, Pi-PLD-like-1 [Phytophthora infestans T30-4]	1e-152	266/278 (95%)	GO:0003824
CL491Contig1	Phytophthora	PPTG_15714	arabinan endo-1,5-alpha-L-arabinosidase A (323 aa)	0	322/322 (100%)	XP_002903120.1	arabinan endo-1,5-alpha-L-arabinosidase A precursor [Phytophthora infestans T30-4]	1e-141	235/304 (77%)	GO:0005975
CL492Contig1	Phytophthora	PPTG_16562	hypothetical protein (423 aa)	0	405/405 (100%)	XP_002904939.1	conserved hypothetical protein [Phytophthora infestans T30-4]	0	357/401 (89%)	GO:0004527
CL493Contig1	Phytophthora	PPTG_08188	phosphoribosylaminoimidazolecarboxamide formyltransferase/IMP cyclohydrolase (617 aa)	1e-160	285/285 (100%)	XP_002909158.1	bifunctional purine biosynthesis protein PURH, putative [Phytophthora infestans T30-4]	1e-156	280/285 (98%)	GO:0004643
CL494Contig1	Phytophthora	PPTG_08493	glutamate-cysteine ligase catalytic subunit (766 aa)	0	468/470 (99%)	XP_002904189.1	glutamate-cysteine ligase catalytic subunit, putative [Phytophthora infestans T30-4]	0	446/470 (94%)	GO:0006750
CL495Contig1	Phytophthora	PPTG_13332	cysteine protease family C01A (536 aa)	1e-172	289/289 (100%)	AAY43368.1	cysteine protease [Phytophthora infestans]	1e-152	253/270 (93%)	GO:0006508
CL496Contig1	Phytophthora	PPTG_03504	aquaporin (318 aa)	1e-144	245/263 (93%)	XP_002903492.1	aquaporin, putative [Phytophthora infestans T30-4]	1e-139	242/263 (92%)	GO:0055085
CL497Contig1	Phytophthora	PPTG_03962	diphthamide biosynthesis protein 1 (441 aa)	1e-141	235/260 (90%)	XP_638680.1	diphthamide biosynthesis protein 1 [Dictyostelium discoideum AX4] sp	1e-131	128/213 (60%)	GO:0044424
CL498Contig1	Phytophthora	PPTG_02433	hypothetical protein (154 aa)	3e-86	153/153 (100%)	XP_002901744.1	conserved hypothetical protein [Phytophthora infestans T30-4]	8e-26	62/89 (69%)
CL499Contig1	Phytophthora	PPTG_12295	hypothetical protein (484 aa)	0	482/483 (99%)	XP_002900636.1	conserved hypothetical protein [Phytophthora infestans T30-4]	0	336/399 (84%)
CL49Contig1	Phytophthora	PPTG_04153	60S ribosomal protein L35 (124 aa)	1e-62	123/123 (100%)	XP_002905232.1	60S ribosomal protein L35 [Phytophthora infestans T30-4]	3e-58	120/123 (97%)	GO:0005730
CL4Contig1	Phytophthora	PPTG_01098	glyceraldehyde-3-phosphate dehydrogenase (341 aa)	0	339/340 (99%)	XP_002908529.1	triosephosphate isomerase/glyceraldehyde-3-phosphate dehydrogenase, putative [Phytophthora infestans T30-4]	1e-180	316/336 (94%)	GO:0006006
CL4Contig2	Phytophthora	PPTG_01101	glyceraldehyde-3-phosphate dehydrogenase (340 aa)	0	334/337 (99%)	XP_002908529.1	triosephosphate isomerase/glyceraldehyde-3-phosphate dehydrogenase, putative [Phytophthora infestans T30-4]	1e-177	309/336 (91%)	GO:0006006
CL4Contig3	Phytophthora	PPTG_01101	glyceraldehyde-3-phosphate dehydrogenase (340 aa)	1e-149	257/257 (100%)	XP_002908529.1	triosephosphate isomerase/glyceraldehyde-3-phosphate dehydrogenase, putative [Phytophthora infestans T30-4]	1e-132	237/257 (92%)	GO:0006006
CL500Contig1	Phytophthora	PPTG_12903	hypothetical protein (149 aa)	8e-83	148/148 (100%)	XP_002903928.1	conserved hypothetical protein [Phytophthora infestans T30-4]	1e-74	139/148 (93%)	GO:0016651
CL501Contig1	Phytophthora	PPTG_03548	hypothetical protein (242 aa)	1e-137	240/241 (99%)	XP_002903532.1	conserved hypothetical protein [Phytophthora infestans T30-4]	9e-56	127/208 (61%)	GO:0005515
CL502Contig1	Phytophthora	PPTG_17096	protein kinase (446 aa)	0	313/314 (99%)	XP_002896353.1	protein kinase, putative [Phytophthora infestans T30-4]	1e-168	297/314 (94%)	GO:0009851
CL503Contig1	Phytophthora	PPTG_12273	caltractin (173 aa)	5e-93	172/172 (100%)	XP_002900655.1	caltractin [Phytophthora infestans T30-4]	5e-81	159/172 (92%)	GO:0008026
CL504Contig1	Phytophthora	PPTG_03239	cysteine protease family C01A (378 aa)	0	374/377 (99%)	XP_002901472.1	cysteine protease family C01A, putative [Phytophthora infestans T30-4]	0	324/354 (91%)	GO:0004197
CL505Contig1	Phytophthora	PPTG_12755	pre-mRNA-splicing factor SF2-like protein (239 aa)	1e-137	238/238 (100%)	XP_002906809.1	pre-mRNA-splicing factor SF2-like protein [Phytophthora infestans T30-4]	2e-42	93/130 (71%)	GO:0003676
CL506Contig1	Phytophthora	PPTG_14068	hypothetical protein (102 aa)	1e-52	101/101 (100%)	XP_002998370.1	conserved hypothetical protein [Phytophthora infestans T30-4]	2e-34	71/79 (89%)
CL507Contig1	Phytophthora	PPTG_17350	hypothetical protein (269 aa)	1e-123	222/230 (96%)	XP_002905770.1	conserved hypothetical protein [Phytophthora infestans T30-4]	1e-120	215/230 (93%)	GO:0006505
CL508Contig1	Phytophthora	PPTG_00307	hypothetical protein (438 aa)	0	433/435 (99%)	XP_002998097.1	conserved hypothetical protein [Phytophthora infestans T30-4]	0	359/377 (95%)	GO:0016787
CL509Contig1	Phytophthora	PPTG_04750	mitochondrial-processing peptidase subunit alpha (448 aa)	0	442/447 (98%)	XP_002905457.1	mitochondrial-processing peptidase subunit alpha, putative [Phytophthora infestans T30-4]	1e-177	343/450 (76%)	GO:0004222
CL50Contig1	Phytophthora	PPTG_15670	30S ribosomal protein S19e (155 aa)	2e-86	154/154 (100%)	XP_002903085.1	40S ribosomal protein S19-3 [Phytophthora infestans T30-4]	2e-83	153/154 (99%)	GO:0005730
CL510Contig1	Phytophthora	PPTG_11383	prohibitin (276 aa)	1e-149	198/198 (100%)	XP_002909379.1	prohibitin [Phytophthora infestans T30-4]	1e-127	182/198 (91%)	GO:0016020
CL511Contig1	Phytophthora	PPTG_12231	diaminopimelate decarboxylase (423 aa)	0	359/360 (99%)	AAN31485.1	diaminopimelate decarboxylase [Phytophthora infestans]	0	338/360 (93%)	GO:0009089
CL512Contig1	Phytophthora	PPTG_08955	hypothetical protein (308 aa)	1e-170	303/304 (99%)	XP_002905966.1	conserved hypothetical protein [Phytophthora infestans T30-4]	1e-129	233/277 (84%)
CL513Contig1	Phytophthora	PPTG_13419	aconitate hydratase, mitochondrial (787 aa)	1e-142	244/244 (100%)	XP_002997683.1	aconitate hydratase, mitochondrial precursor [Phytophthora infestans T30-4]	1e-134	235/244 (96%)	GO:0008340
CL514Contig1	Phytophthora	PPTG_01743	small ubiquitin-like modifier (SUMO) (102 aa)	4e-52	99/99 (100%)	XP_002903234.1	small ubiquitin-like modifier (SUMO), putative [Phytophthora infestans T30-4] ref	5e-47	93/99 (93%)
CL515Contig1	Phytophthora	PPTG_16438	hypothetical protein (398 aa)	0	397/397 (100%)	XP_002904421.1	conserved hypothetical protein [Phytophthora infestans T30-4]	0	346/387 (89%)
CL516Contig1	Phytophthora	PPTG_14525	carbamoyl-phosphate synthase [ammonia] (1512 aa)	0	425/425 (100%)	XP_002906192.1	carbamoyl-phosphate synthase [ammonia], putative [Phytophthora infestans T30-4]	0	415/425 (97%)	GO:0006541
CL517Contig1	Phytophthora	PPTG_18587	exoglucanase 1 (522 aa)	1e-107	98/101 (97%)	XP_002904776.1	exoglucanase 1 precursor [Phytophthora infestans T30-4]	2e-75	92/101 (91%)	GO:0004553
CL518Contig1	Phytophthora	PPTG_01206	pyruvate carboxylase (1197 aa)	0	449/450 (99%)	XP_002184364.1	precursor of carboxylase pyruvate carboxylase [Phaeodactylum tricornutum CCAP 1055/1]	0	308/449 (68%)	GO:0005737
CL519Contig1	Phytophthora	PPTG_00628	hypothetical protein (301 aa)	1e-122	221/221 (100%)	XP_002900009.1	conserved hypothetical protein [Phytophthora infestans T30-4]	4e-60	118/131 (90%)	GO:0035091
CL51Contig1	Phytophthora	PPTG_17566	50S ribosomal protein L32 (136 aa)	3e-74	135/135 (100%)	XP_002901678.1	60S ribosomal protein L32-1 [Phytophthora infestans T30-4]	1e-51	102/113 (90%)	GO:0005840
CL520Contig1	Phytophthora	PPTG_15078	estradiol 17-beta-dehydrogenase (329 aa)	0	326/328 (99%)	XP_002908754.1	estradiol 17-beta-dehydrogenase, putative [Phytophthora infestans T30-4]	1e-167	300/311 (96%)	GO:0055114
CL521Contig1	Phytophthora	PPTG_05228	iron-sulfur cluster assembly enzyme ISCU, mitochondrial (159 aa)	7e-87	158/158 (100%)	XP_002907422.1	iron sulfur cluster assembly protein 1, mitochondrial precursor [Phytophthora infestans T30-4]	3e-79	147/157 (93%)	GO:0016226
CL522Contig1	Phytophthora	PPTG_18886	fructokinase (295 aa)	1e-174	294/294 (100%)	XP_002895516.1	fructokinase, putative [Phytophthora infestans T30-4]	1e-158	273/294 (92%)	GO:0016301
CL523Contig1	Phytophthora	PPTG_09250	NAD(P)H:quinone oxidoreductase, type IV (201 aa)	1e-113	200/200 (100%)	XP_002899435.1	protoplast secreted protein 2 precursor [Phytophthora infestans T30-4]	1e-104	186/199 (93%)	GO:0016491
CL524Contig1	Phytophthora	PPTG_03815	glycine amidinotransferase (397 aa)	0	396/396 (100%)	XP_002998819.1	glycine amidinotransferase, mitochondrial precursor [Phytophthora infestans T30-4]	0	373/398 (93%)	GO:0016813
CL525Contig1	Phytophthora	PPTG_18100	hypothetical protein (214 aa)	1e-114	213/213 (100%)	XP_002998311.1	conserved hypothetical protein [Phytophthora infestans T30-4]	2e-87	173/213 (81%)
CL526Contig1	Phytophthora	PPTG_12781	cGMP-dependent protein kinase (1103 aa)	1e-180	311/312 (99%)	XP_002903701.1	cGMP-dependent protein kinase, putative [Phytophthora infestans T30-4]	1e-171	300/311 (96%)	GO:0006468
CL527Contig1	Phytophthora	PPTG_12416	hypothetical protein (303 aa)	1e-175	302/302 (100%)	XP_002901631.1	conserved hypothetical protein [Phytophthora infestans T30-4]	1e-131	267/391 (68%)
CL528Contig1	Phytophthora	PPTG_17405	arabinan endo-1,5-alpha-L-arabinosidase A (333 aa)	1e-128	212/228 (92%)	XP_754164.1	extracellular endo-1,5-alpha-L-arabinase [Aspergillus fumigatus Af293] sp	9e-79	142/224 (63%)	GO:0004553
CL529Contig1	Phytophthora	PPTG_16969	carbohydrate-binding protein (370 aa)	0	366/367 (99%)	XP_002903741.1	carbohydrate-binding protein, putative [Phytophthora infestans T30-4]	1e-153	291/356 (81%)
CL52Contig1	Phytophthora	PPTG_18309	protein disulfide-isomerase (522 aa)	0	521/521 (100%)	XP_002895135.1	protein disulfide-isomerase, putative [Phytophthora infestans T30-4]	0	466/493 (94%)	GO:0004656
CL531Contig1	Phytophthora	PPTG_13913	eukaryotic translation initiation factor 2 subunit beta (234 aa)	1e-103	182/182 (100%)	XP_002898512.1	eukaryotic translation initiation factor 2 subunit beta [Phytophthora infestans T30-4]	6e-86	156/157 (99%)	GO:0006413
CL532Contig1	Phytophthora	PPTG_11913	deoxyribonuclease TATDN1-like protein (315 aa)	1e-173	298/300 (99%)	XP_002908621.1	deoxyribonuclease TATDN1-like protein [Phytophthora infestans T30-4]	1e-156	273/300 (91%)	GO:0016888
CL533Contig1	Phytophthora	PPTG_06284	mannitol dehydrogenase (356 aa)	1e-99	183/183 (100%)	XP_002894914.1	mannitol dehydrogenase, putative [Phytophthora infestans T30-4]	9e-82	161/183 (87%)	GO:0048037
CL535Contig1	Phytophthora	PPTG_09042	elongation factor 3 (1139 aa)	0	386/388 (99%)	XP_002900403.1	elongation factor 3, putative [Phytophthora infestans T30-4]	0	362/388 (93%)	GO:0009851
CL536Contig1	Phytophthora	PPTG_03629	hypothetical protein (179 aa)	1e-104	178/178 (100%)	XP_002903576.1	conserved hypothetical protein [Phytophthora infestans T30-4]	5e-63	121/178 (67%)	GO:0007600
CL537Contig1	Phytophthora	PPTG_18347	hypothetical protein (158 aa)	2e-75	156/157 (99%)
CL539Contig1	Phytophthora	PPTG_01415	coatomer protein complex (1244 aa)	1e-174	306/307 (99%)	XP_002896974.1	coatomer protein complex, putative [Phytophthora infestans T30-4]	1e-139	258/307 (84%)	GO:0005515
CL53Contig1	Phytophthora	PPTG_16072	60S ribosomal protein L6 (221 aa)	1e-119	220/220 (100%)	XP_002906369.1	60S ribosomal protein L6, putative [Phytophthora infestans T30-4]	1e-88	178/220 (80%)	GO:0005730
CL540Contig1	Phytophthora	PPTG_11972	protein kinase (895 aa)	0	341/343 (99%)	XP_002908035.1	protein kinase, putative [Phytophthora infestans T30-4]	0	337/343 (98%)	GO:0009851
CL541Contig1	Phytophthora	PPTG_03087	hypothetical protein (417 aa)	0	362/367 (98%)	XP_002901377.1	conserved hypothetical protein [Phytophthora infestans T30-4]	1e-147	219/344 (63%)
CL542Contig1	Phytophthora	PPTG_00131	hypothetical protein (298 aa)	4e-80	142/146 (97%)	XP_002997781.1	conserved hypothetical protein [Phytophthora infestans T30-4]	8e-72	130/146 (89%)	GO:0016787
CL543Contig1	Phytophthora	PPTG_14221	hypothetical protein (276 aa)	1e-94	169/236 (71%)	XP_002998942.1	conserved hypothetical protein [Phytophthora infestans T30-4]	1e-70	124/132 (93%)
CL544Contig1	Phytophthora	PPTG_05404	hypothetical protein (268 aa)	1e-141	237/238 (99%)	XP_002907562.1	conserved hypothetical protein [Phytophthora infestans T30-4]	1e-123	211/238 (88%)
CL545Contig1	Phytophthora	PPTG_04178	exopolysaccharide phosphotransferase (516 aa)	1e-169	285/286 (99%)	XP_002905210.1	exopolysaccharide phosphotransferase, putative [Phytophthora infestans T30-4]	1e-161	275/286 (96%)	GO:0016740
CL546Contig1	Phytophthora	PPTG_13153	hypothetical protein (381 aa)	9e-84	152/161 (94%)	XP_002998466.1	conserved hypothetical protein [Phytophthora infestans T30-4]	7e-40	82/120 (68%)
CL547Contig1	Phytophthora	PPTG_00180	UDP-glucose 6-dehydrogenase (476 aa)	9e-92	163/164 (99%)	XP_002997821.1	UDP-glucose 6-dehydrogenase [Phytophthora infestans T30-4]	3e-88	160/164 (97%)	GO:0005829
CL548Contig1	Phytophthora	PPTG_07806	hypothetical protein (353 aa)	0	350/352 (99%)	XP_002901250.1	conserved hypothetical protein [Phytophthora infestans T30-4]	1e-145	274/354 (77%)
CL549Contig1	Phytophthora	PPTG_16595	fumarylacetoacetate (FAA) hydrolase (306 aa)	1e-161	278/278 (100%)	XP_002894801.1	fumarylacetoacetate (FAA) hydrolase, putative [Phytophthora infestans T30-4]	1e-143	247/258 (95%)	GO:0016787
CL54Contig1	Phytophthora	PPTG_10422	60S ribosomal protein (161 aa)	6e-90	160/160 (100%)	XP_002909481.1	60S ribosomal protein L21-1 [Phytophthora infestans T30-4]	2e-85	157/160 (98%)	GO:0003735
CL550Contig1	Phytophthora	PPTG_03276	hypothetical protein (623 aa)	0	515/516 (99%)	XP_002896518.1	conserved hypothetical protein [Phytophthora infestans T30-4]	0	484/516 (93%)	GO:0005794
CL551Contig1	Phytophthora	PPTG_07302	hypothetical protein (263 aa)	1e-141	262/262 (100%)	XP_002897928.1	conserved hypothetical protein [Phytophthora infestans T30-4]	5e-88	182/263 (69%)
CL552Contig1	Phytophthora	PPTG_10920	mitogen-activated protein kinase (582 aa)	1e-105	184/184 (100%)	XP_002908875.1	mitogen-activated protein kinase, putative [Phytophthora infestans T30-4]	2e-97	171/184 (92%)	GO:0009851
CL553Contig1	Phytophthora	PPTG_05968	pirin (295 aa)	1e-117	201/201 (100%)	XP_002895534.1	pirin [Phytophthora infestans T30-4]	1e-110	195/201 (97%)
CL554Contig1	Phytophthora	PPTG_06396	hypothetical protein (478 aa)	3e-72	131/131 (100%)	XP_002902859.1	conserved hypothetical protein [Phytophthora infestans T30-4]	2e-56	108/108 (100%)	GO:0008270
CL555Contig1	Phytophthora	PPTG_16370	hypothetical protein (682 aa)	8e-67	125/125 (100%)	XP_002109480.1	hypothetical protein TRIADDRAFT_20566 [Trichoplax adhaerens]	4e-24	55/114 (48%)	GO:0016740
CL556Contig1	Phytophthora	PPTG_08476	hypothetical protein (248 aa)	1e-133	232/235 (98%)	XP_002904176.1	conserved hypothetical protein [Phytophthora infestans T30-4]	1e-113	202/231 (87%)
CL557Contig1	Phytophthora	PPTG_09177	hypothetical protein (427 aa)	3e-96	164/165 (99%)	XP_002895758.1	conserved hypothetical protein [Phytophthora infestans T30-4]	4e-91	158/165 (95%)
CL558Contig1	Phytophthora	PPTG_00451	sugar phosphate exchanger (500 aa)	1e-162	277/281 (98%)	XP_002997092.1	sugar phosphate exchanger, putative [Phytophthora infestans T30-4]	1e-104	184/221 (83%)	GO:0016020
CL559Contig1	Phytophthora	PPTG_06888	hypothetical protein (1016 aa)	0	334/336 (99%)	XP_002895162.1	conserved hypothetical protein [Phytophthora infestans T30-4]	1e-170	302/325 (92%)	GO:0005524
CL55Contig1	Phytophthora	PPTG_17902	cellulose synthase catalytic subunit [UDP-forming] (1143 aa)	0	720/720 (100%)	XP_002897215.1	cellulose synthase catalytic subunit [UDP-forming], putative [Phytophthora infestans T30-4]	0	651/709 (91%)	GO:0016760
CL560Contig1	Phytophthora	PPTG_08377	hypothetical protein (400 aa)	1e-110	190/195 (97%)	YP_001861044.1	endoribonuclease L-PSP [Burkholderia phymatum STM815]	6e-32	65/129 (50%)
CL561Contig1	Phytophthora	PPTG_14664	serine/threonine-protein phosphatase 2A regulatory subunit A (578 aa)	1e-158	287/287 (100%)	XP_002907105.1	serine/threonine-protein phosphatase 2A 65 kDa regulatory subunit A, putative [Phytophthora infestans T30-4]	1e-141	263/287 (91%)	GO:0005515
CL562Contig1	Phytophthora	PPTG_19151	translation initiation factor eIF-2B subunit epsilon (742 aa)	0	465/466 (99%)	XP_002902479.1	translation initiation factor eIF-2B subunit epsilon, putative [Phytophthora infestans T30-4]	0	369/449 (82%)	GO:0009058
CL563Contig1	Phytophthora	PPTG_14992	tyrosyl-tRNA synthetase (766 aa)	0	491/494 (99%)	XP_002897391.1	tyrosyl-tRNA synthetase, putative [Phytophthora infestans T30-4]	0	472/494 (95%)	GO:0005737
CL564Contig1	Phytophthora	PPTG_04173	WD domain-containing protein (361 aa)	1e-126	216/216 (100%)	XP_002905215.1	WD domain-containing protein [Phytophthora infestans T30-4]	1e-123	214/216 (99%)
CL565Contig1	Phytophthora	PPTG_13324	pre-mRNA-splicing factor SF2 (292 aa)	1e-166	291/291 (100%)	XP_002906132.1	pre-mRNA-splicing factor SF2 [Phytophthora infestans T30-4]	2e-95	174/181 (96%)	GO:0003676
CL566Contig1	Phytophthora	PPTG_04822	ribose 5-phosphate isomerase A (242 aa)	1e-134	240/241 (99%)	XP_002905404.1	ribose-5-phosphate isomerase [Phytophthora infestans T30-4]	1e-95	184/235 (78%)	GO:0009052
CL567Contig1	Phytophthora	PPTG_13103	nucleotide-binding protein 1 (344 aa)	0	341/341 (100%)	XP_002895265.1	nucleotide-binding protein 1 [Phytophthora infestans T30-4]	1e-177	314/341 (92%)	GO:0005829
CL568Contig1	Phytophthora	PPTG_06688	hypothetical protein (401 aa)	1e-109	190/191 (99%)	XP_002898718.1	conserved hypothetical protein [Phytophthora infestans T30-4]	1e-71	126/191 (65%)
CL569Contig1	Phytophthora	PPTG_16154	proteasome subunit beta type-7 (296 aa)	1e-169	295/295 (100%)	XP_002906300.1	proteasome subunit beta type-7, putative [Phytophthora infestans T30-4]	1e-150	272/295 (92%)	GO:0005737
CL56Contig1	Phytophthora	PPTG_16014	60S ribosomal protein (191 aa)	1e-107	190/190 (100%)	XP_002906426.1	60S ribosomal protein L17-2 [Phytophthora infestans T30-4]	1e-104	190/190 (100%)	GO:0005730
CL571Contig1	Phytophthora	PPTG_00091	coproporphyrinogen III oxidase (403 aa)	0	332/333 (99%)	XP_002997752.1	coproporphyrinogen III oxidase [Phytophthora infestans T30-4]	1e-179	306/333 (91%)	GO:0004109
CL572Contig1	Phytophthora	PPTG_11903	RuvB-like 2 (464 aa)	1e-124	221/221 (100%)	XP_002908628.1	conserved hypothetical protein [Phytophthora infestans T30-4]	1e-112	205/209 (98%)	GO:0005524
CL573Contig1	Phytophthora	PPTG_18252	hypothetical protein (131 aa)	1e-73	130/130 (100%)	XP_002998912.1	conserved hypothetical protein [Phytophthora infestans T30-4]	2e-59	110/117 (94%)	GO:0005856
CL574Contig1	Phytophthora	PPTG_11478	hypothetical protein (391 aa)	1e-118	120/156 (76%)	XP_002895053.1	conserved hypothetical protein [Phytophthora infestans T30-4]	1e-116	122/157 (77%)
CL575Contig1	Phytophthora	PPTG_17240	glycosyl hydrolase family 10 (259 aa)	1e-145	246/248 (99%)	XP_002905926.1	endo-1,4-beta-xylanase, putative [Phytophthora infestans T30-4]	1e-102	187/229 (81%)	GO:0004553
CL576Contig1	Phytophthora	PPTG_10637	peptidyl-prolyl cis-trans isomerase B (335 aa)	0	319/319 (100%)	XP_002899731.1	peptidyl-prolyl cis-trans isomerase B precursor [Phytophthora infestans T30-4]	1e-137	243/273 (89%)	GO:0003755
CL577Contig1	Phytophthora	PPTG_06030	hypothetical protein (609 aa)	1e-141	198/205 (96%)	XP_002902083.1	conserved hypothetical protein [Phytophthora infestans T30-4]	4e-17	38/63 (60%)
CL578Contig1	Phytophthora	PPTG_08622	serine hydroxymethyltransferase (465 aa)	3e-61	132/197 (67%)	XP_002898577.1	serine hydroxymethyltransferase 1, mitochondrial precursor [Phytophthora infestans T30-4]	2e-84	107/111 (96%)	GO:0030170
CL57Contig1	Phytophthora	PPTG_19127	mitochondrial Carrier (MC) family (346 aa)	0	345/345 (100%)	XP_002997255.1	Mitochondrial Carrier (MC) Family [Phytophthora infestans T30-4] ref	0	317/344 (92%)	GO:0005743
CL57Contig2	Phytophthora	PPTG_19128	mitochondrial Carrier (MC) family (346 aa)	1e-164	280/282 (99%)	XP_002997255.1	Mitochondrial Carrier (MC) Family [Phytophthora infestans T30-4] ref	1e-125	224/283 (79%)	GO:0005743
CL580Contig1	Phytophthora	PPTG_13548	hypothetical protein (459 aa)	1e-127	228/228 (100%)	XP_002906754.1	conserved hypothetical protein [Phytophthora infestans T30-4]	1e-120	217/228 (95%)	GO:0006457
CL581Contig1	Phytophthora	PPTG_13458	hypothetical protein (210 aa)	2e-95	180/181 (99%)	XP_002906673.1	conserved hypothetical protein [Phytophthora infestans T30-4]	4e-39	79/89 (88%)	GO:0005576
CL582Contig1	Phytophthora	PPTG_07611	hypothetical protein (780 aa)	4e-46	142/338 (42%)	YP_003917841.1	putative cell surface protein [Arthrobacter arilaitensis Re117] emb	1e-20	83/288 (28%)
CL583Contig1	Phytophthora	PPTG_16236	transglutaminase elicitor M81D (531 aa)	1e-128	220/222 (99%)	AAP70478.1	transglutaminase elicitor M81D [Phytophthora infestans]	1e-118	205/220 (93%)	GO:0003810
CL584Contig1	Phytophthora	PPTG_01865	mucin-like protein (1494 aa)	1e-178	303/315 (96%)
CL585Contig1	Phytophthora	PPTG_18850	hypothetical protein (488 aa)	1e-114	115/169 (68%)	XP_002997541.1	conserved hypothetical protein [Phytophthora infestans T30-4]	1e-153	164/174 (94%)
CL586Contig1	Phytophthora	PPTG_05406	hypothetical protein (500 aa)	1e-157	269/269 (100%)	XP_002907564.1	conserved hypothetical protein [Phytophthora infestans T30-4]	1e-150	259/269 (96%)
CL588Contig1	Phytophthora	PPTG_05618	3,2-trans-enoyl-CoA isomerase (315 aa)	1e-157	283/286 (98%)	XP_002907736.1	3,2-trans-enoyl-CoA isomerase, mitochondrial precursor [Phytophthora infestans T30-4]	1e-146	267/282 (94%)	GO:0005743
CL589Contig1	Phytophthora	PPTG_13842	hypothetical protein (333 aa)	0	331/332 (99%)	XP_002998683.1	conserved hypothetical protein [Phytophthora infestans T30-4]	1e-98	199/298 (66%)	GO:0003735
CL58Contig1	Phytophthora	PPTG_13005	50S ribosomal protein L1 (230 aa)	1e-127	229/229 (100%)	XP_002909966.1	60S ribosomal protein L10a-1 [Phytophthora infestans T30-4]	3e-94	184/229 (80%)	GO:0003735
CL590Contig1	Phytophthora	PPTG_08135	proteasome subunit alpha type-7, threonine protease family T01A (250 aa)	1e-135	246/249 (98%)	XP_002909212.1	proteasome subunit alpha type-7, threonine protease family T01A, putative [Phytophthora infestans T30-4]	1e-116	220/249 (88%)	GO:0005737
CL591Contig1	Phytophthora	PPTG_04076	hypothetical protein (447 aa)	0	365/365 (100%)	XP_002900927.1	conserved hypothetical protein [Phytophthora infestans T30-4]	0	337/365 (92%)	GO:0016772
CL592Contig1	Phytophthora	PPTG_03205	hypothetical protein (353 aa)	0	348/352 (98%)	XP_002901437.1	conserved hypothetical protein [Phytophthora infestans T30-4]	1e-122	240/352 (68%)	GO:0046907
CL593Contig1	Phytophthora	PPTG_14334	hydroxyacyl-coenzyme A dehydrogenase (325 aa)	0	323/324 (99%)	XP_002904249.1	hydroxyacyl-coenzyme A dehydrogenase, mitochondrial precursor [Phytophthora infestans T30-4]	1e-151	278/334 (83%)	GO:0006631
CL594Contig1	Phytophthora	PPTG_13826	hypothetical protein (199 aa)	1e-111	198/198 (100%)	XP_002998670.1	conserved hypothetical protein [Phytophthora infestans T30-4]	9e-91	166/198 (83%)
CL595Contig1	Phytophthora	PPTG_17090	phosphoglucomutase (1126 aa)	0	441/441 (100%)	XP_002896349.1	phosphoglucomutase [Phytophthora infestans T30-4]	0	413/418 (98%)	GO:0005975
CL596Contig1	Phytophthora	PPTG_17565	cytochrome c oxidase assembly protein COX11 (239 aa)	1e-137	237/238 (99%)	XP_002901677.1	cytochrome c oxidase assembly protein COX11, mitochondrial precursor [Phytophthora infestans T30-4]	1e-121	214/226 (94%)	GO:0005507
CL597Contig1	Phytophthora	PPTG_00652	hypothetical protein (191 aa)	1e-106	190/190 (100%)	XP_002895866.1	conserved hypothetical protein [Phytophthora infestans T30-4]	4e-74	139/147 (94%)	GO:0009055
CL598Contig1	Phytophthora	PPTG_09434	sugar transporter (512 aa)	1e-176	294/295 (99%)	XP_002904649.1	Major Facilitator Superfamily (MFS) [Phytophthora infestans T30-4]	1e-168	281/295 (95%)	GO:0022891
CL599Contig1	Phytophthora	PPTG_09784	CUG-BP- and ETR-3-like factor (496 aa)	0	320/321 (99%)	XP_002899202.1	CUG-BP- and ETR-3-like factor, putative [Phytophthora infestans T30-4]	8e-92	200/324 (61%)	GO:0003676
CL59Contig1	Phytophthora	PPTG_18870	hypothetical protein (309 aa)	1e-170	307/308 (99%)	XP_002908708.1	conserved hypothetical protein [Phytophthora infestans T30-4]	1e-137	259/308 (84%)	GO:0015078
CL5Contig1	Phytophthora	PPTG_15348	actin-1 (377 aa)	0	376/376 (100%)	AAG01044.1	AF085345_1 actin [Pythium splendens]	0	376/376 (100%)	GO:0005737
CL600Contig1	Phytophthora	PPTG_16697	amino Acid/Auxin Permease (AAAP) family (497 aa)	0	487/496 (98%)	XP_002902040.1	Amino Acid/Auxin Permease (AAAP) Family [Phytophthora infestans T30-4]	0	372/490 (75%)	GO:0016021
CL601Contig1	Phytophthora	PPTG_17902	cellulose synthase catalytic subunit [UDP-forming] (1143 aa)	0	395/395 (100%)	ABP96904.1	cellulose synthase 3 [Phytophthora infestans]	0	344/395 (87%)	GO:0016760
CL602Contig1	Phytophthora	PPTG_02924	U6 snRNA-associated Sm-like protein LSm3 (93 aa)	1e-31	64/91 (70%)	XP_002532432.1	snrnp sm protein, putative [Ricinus communis]	1e-45	93/96 (96%)	GO:0005634
CL603Contig1	Phytophthora	PPTG_13153	hypothetical protein (381 aa)	1e-128	171/175 (97%)	XP_002998466.1	conserved hypothetical protein [Phytophthora infestans T30-4]	1e-109	142/150 (94%)
CL604Contig1	Phytophthora	PPTG_05746	ribosomal protein S6 kinase (919 aa)	0	314/315 (99%)	XP_002897481.1	ribosomal protein S6 kinase, putative [Phytophthora infestans T30-4]	1e-154	276/314 (87%)	GO:0006468
CL605Contig1	Phytophthora	PPTG_15401	cysteine desulfurase, mitochondrial (473 aa)	8e-81	144/144 (100%)	XP_002898233.1	cysteine desulfurase 1, mitochondrial precursor [Phytophthora infestans T30-4]	7e-77	142/144 (98%)	GO:0006534
CL606Contig1	Phytophthora	PPTG_03936	protein kinase (483 aa)	0	401/403 (99%)	XP_002900780.1	protein kinase, putative [Phytophthora infestans T30-4]	0	382/403 (94%)	GO:0006468
CL607Contig1	Phytophthora	PPTG_08143	monooxygenase (107 aa)	3e-57	106/106 (100%)	XP_002909204.1	monooxygenase, putative [Phytophthora infestans T30-4]	1e-52	102/106 (96%)	GO:0005737
CL609Contig1	Phytophthora	PPTG_03105	hypothetical protein (1073 aa)	1e-135	238/239 (99%)	XP_002901372.1	conserved hypothetical protein [Phytophthora infestans T30-4]	1e-106	198/230 (86%)
CL60Contig1	Phytophthora	PPTG_17187	glycosyl transferase (459 aa)	0	456/458 (99%)	XP_002905830.1	glycosyl transferase, putative [Phytophthora infestans T30-4]	0	351/471 (74%)	GO:0016740
CL610Contig1	Phytophthora	PPTG_09844	1,3-beta-glucanosyltransferase (503 aa)	0	416/422 (98%)	XP_002899260.1	1,3-beta-glucanosyltransferase, putative [Phytophthora infestans T30-4]	0	394/411 (95%)	GO:0016787
CL611Contig1	Phytophthora	PPTG_19375	hypothetical protein (810 aa)	0	429/431 (99%)	CAD20981.3	putative heat shock protein [Malassezia sympodialis]	2e-55	134/430 (31%)	GO:0005524
CL612Contig1	Phytophthora	PPTG_08418	PLAC8 family protein (223 aa)	1e-125	219/222 (98%)	XP_002904130.1	PLAC8 family protein [Phytophthora infestans T30-4]	3e-97	175/217 (80%)
CL613Contig1	Phytophthora	PPTG_08682	folate-Biopterin transporter (FBT) family (576 aa)	0	450/450 (100%)	XP_002904550.1	folate-Biopterin Transporter (FBT) family [Phytophthora infestans T30-4]	0	351/455 (77%)	GO:0055085
CL614Contig1	Phytophthora	PPTG_16376	hypothetical protein (325 aa)	0	323/324 (99%)	XP_002998958.1	conserved hypothetical protein [Phytophthora infestans T30-4]	1e-170	284/324 (87%)
CL615Contig1	Phytophthora	PPTG_11793	omega-3 fatty acid desaturase, endoplasmic reticulum (362 aa)	1e-135	154/155 (99%)	XP_002902599.1	omega-3 fatty acid desaturase, endoplasmic reticulum, putative [Phytophthora infestans T30-4]	1e-123	141/155 (90%)	GO:0055114
CL616Contig1	Phytophthora	PPTG_13478	tRNA wybutosine-synthesizing protein (710 aa)	1e-171	284/284 (100%)	XP_002906690.1	tRNA wybutosine-synthesizing protein, putative [Phytophthora infestans T30-4]	1e-166	279/284 (98%)	GO:0016491
CL617Contig1	Phytophthora	PPTG_01690	phosphoribosylaminoimidazole-succinocarboxamide synthase (342 aa)	0	340/341 (99%)	XP_002903172.1	phosphoribosylaminoimidazole-succinocarboxamide synthase [Phytophthora infestans T30-4]	0	328/341 (96%)	GO:0006164
CL618Contig1	Phytophthora	PPTG_15781	lipoyl synthase, mitochondrial (384 aa)	0	383/383 (100%)	XP_002899048.1	lipoic acid synthetase, mitochondrial precursor [Phytophthora infestans T30-4] sp	0	360/383 (93%)	GO:0005737
CL619Contig1	Phytophthora	PPTG_04343	hypothetical protein (212 aa)	1e-117	211/211 (100%)	XP_002905057.1	conserved hypothetical protein [Phytophthora infestans T30-4]	2e-58	126/193 (65%)	GO:0003676
CL61Contig1	Phytophthora	PPTG_04484	14-3-3-like protein (250 aa)	1e-140	249/249 (100%)	XP_002997507.1	14-3-3 protein epsilon [Phytophthora infestans T30-4]	1e-137	249/249 (100%)	GO:0009314
CL620Contig1	Phytophthora	PPTG_05918	3-isopropylmalate dehydratase large subunit (710 aa)	0	383/385 (99%)	XP_002997651.1	3-isopropylmalate dehydratase large subunit, putative [Phytophthora infestans T30-4]	1e-173	320/387 (82%)	GO:0003861
CL621Contig1	Phytophthora	PPTG_07301	peroxisomal 2,4-dienoyl-CoA reductase (298 aa)	1e-164	296/297 (99%)	XP_002897927.1	peroxisomal 2,4-dienoyl-CoA reductase, putative [Phytophthora infestans T30-4]	1e-149	270/297 (90%)	GO:0016020
CL622Contig1	Phytophthora	PPTG_07315	hypothetical protein (408 aa)	2e-77	144/144 (100%)	XP_002998725.1	conserved hypothetical protein [Phytophthora infestans T30-4]	5e-72	138/141 (97%)
CL623Contig1	Phytophthora	PPTG_16844	2,4-dienoyl-CoA reductase (323 aa)	1e-180	321/322 (99%)	XP_002899987.1	2,4-dienoyl-CoA reductase, mitochondrial precursor [Phytophthora infestans T30-4]	1e-149	280/322 (86%)	GO:0008670
CL624Contig1	Phytophthora	PPTG_09213	hypothetical protein (303 aa)	1e-161	287/289 (99%)	XP_002896567.1	conserved hypothetical protein [Phytophthora infestans T30-4]	6e-92	167/212 (78%)	GO:0030001
CL625Contig1	Phytophthora	PPTG_13450	hypothetical protein (1092 aa)	0	574/574 (100%)	XP_002906666.1	conserved hypothetical protein [Phytophthora infestans T30-4]	0	437/574 (76%)
CL626Contig1	Phytophthora	PPTG_05508	NAD kinase (584 aa)	0	448/450 (99%)	XP_002907643.1	NAD kinase, putative [Phytophthora infestans T30-4]	0	429/450 (95%)	GO:0003951
CL627Contig1	Phytophthora	PPTG_00084	endoribonuclease L-PSP (161 aa)	6e-85	158/160 (98%)	XP_002997743.1	endoribonuclease L-PSP, putative [Phytophthora infestans T30-4]	3e-56	116/160 (72%)
CL628Contig1	Phytophthora	PPTG_13257	serine hydroxymethyltransferase (503 aa)	1e-133	239/241 (99%)	XP_002998553.1	serine hydroxymethyltransferase, mitochondrial precursor [Phytophthora infestans T30-4]	1e-110	207/241 (85%)	GO:0030170
CL629Contig1	Phytophthora	PPTG_05082	26S proteasome non-ATPase regulatory subunit 12 (438 aa)	0	437/437 (100%)	XP_002907277.1	26S proteasome non-ATPase regulatory subunit 12, putative [Phytophthora infestans T30-4]	0	413/437 (94%)	GO:0000502
CL62Contig1	Phytophthora	PPTG_04251	40S ribosomal protein S15 (156 aa)	2e-84	155/155 (100%)	XP_002905131.1	40S ribosomal protein S15 [Phytophthora infestans T30-4]	2e-71	138/155 (89%)	GO:0003735
CL630Contig1	Phytophthora	PPTG_09987	ribosome biogenesis protein RLP24 (171 aa)	3e-95	170/170 (100%)	XP_002997209.1	ribosome biogenesis protein RLP24 [Phytophthora infestans T30-4] ref	4e-91	167/170 (98%)	GO:0005840
CL632Contig1	Phytophthora	PPTG_10531	hypothetical protein (255 aa)	1e-142	254/254 (100%)	XP_002899795.1	conserved hypothetical protein [Phytophthora infestans T30-4]	1e-123	230/254 (90%)
CL633Contig1	Phytophthora	PPTG_11462	branched-chain amino acid aminotransferase (391 aa)	0	333/333 (100%)	XP_002898400.1	branched-chain-amino-acid aminotransferase [Phytophthora infestans T30-4]	0	324/333 (97%)	GO:0009082
CL634Contig1	Phytophthora	PPTG_03702	aquaporin (275 aa)	1e-162	271/274 (98%)	XP_002903646.1	aquaporin, putative [Phytophthora infestans T30-4]	1e-142	246/274 (89%)	GO:0055085
CL635Contig1	Phytophthora	PPTG_19041	acetate kinase (429 aa)	0	225/225 (100%)	XP_002997875.1	acetate kinase [Phytophthora infestans T30-4]	0	219/225 (97%)	GO:0016301
CL636Contig1	Phytophthora	PPTG_00169	cAMP-dependent protein kinase regulatory subunit (363 aa)	0	323/324 (99%)	XP_002997807.1	cAMP-dependent protein kinase regulatory subunit, putative [Phytophthora infestans T30-4]	1e-155	285/324 (87%)	GO:0001932
CL637Contig1	Phytophthora	PPTG_06177	mitochondrial Carrier (MC) family (298 aa)	1e-172	296/297 (99%)	XP_002903002.1	Mitochondrial Carrier (MC) Family [Phytophthora infestans T30-4]	1e-161	279/297 (93%)	GO:0016021
CL638Contig1	Phytophthora	PPTG_08290	hypothetical protein (89 aa)	3e-46	88/88 (100%)	XP_002909086.1	conserved hypothetical protein [Phytophthora infestans T30-4]	2e-34	77/88 (87%)	GO:0000062
CL639Contig1	Phytophthora	PPTG_09335	hypothetical protein (87 aa)	2e-43	85/86 (98%)	ABG23233.1	unknown [Hyaloperonospora parasitica]	1e-36	77/86 (89%)
CL63Contig1	Phytophthora	PPTG_19308	50S ribosomal protein L36e (108 aa)	3e-55	107/107 (100%)	XP_002902787.1	conserved hypothetical protein [Phytophthora infestans T30-4]	4e-43	91/92 (98%)	GO:0003735
CL640Contig1	Phytophthora	PPTG_05362	CTP synthase (581 aa)	1e-129	219/221 (99%)	XP_002907531.1	CTP synthase, putative [Phytophthora infestans T30-4]	1e-109	195/221 (88%)	GO:0003883
CL641Contig1	Phytophthora	PPTG_05485	chromodomain protein (432 aa)	0	335/337 (99%)	XP_002907626.1	chromodomain protein, putative [Phytophthora infestans T30-4]	2e-96	205/345 (59%)
CL642Contig1	Phytophthora	PPTG_18258	imidazole glycerol phosphate synthase hisHF (549 aa)	1e-146	261/263 (99%)	XP_002998920.1	imidazole glycerol phosphate synthase hisHF, putative [Phytophthora infestans T30-4]	1e-130	237/263 (90%)	GO:0043581
CL643Contig1	Phytophthora	PPTG_03813	HECT E3 ubiquitin ligase (684 aa)	4e-73	131/135 (97%)	XP_002998817.1	HECT E3 ubiquitin ligase, putative [Phytophthora infestans T30-4]	3e-69	128/135 (94%)	GO:0005622
CL644Contig1	Phytophthora	PPTG_06727	phosphate acetyltransferase (760 aa)	0	432/433 (99%)	XP_002898691.1	phosphate acetyltransferase [Phytophthora infestans T30-4]	0	423/433 (97%)	GO:0008152
CL645Contig1	Phytophthora	PPTG_19453	hypothetical protein (327 aa)	1e-166	239/240 (99%)	XP_002997714.1	conserved hypothetical protein [Phytophthora infestans T30-4]	7e-42	104/172 (60%)	GO:0003700
CL646Contig1	Phytophthora	PPTG_03020	NAD(P)H:quinone oxidoreductase, type IV (201 aa)	1e-90	159/159 (100%)	XP_002899435.1	protoplast secreted protein 2 precursor [Phytophthora infestans T30-4]	2e-61	108/158 (68%)	GO:0016491
CL647Contig1	Phytophthora	PPTG_19303	hsp90-like protein (399 aa)	0	397/398 (99%)	XP_002902794.1	hsp90-like protein [Phytophthora infestans T30-4]	1e-173	320/399 (80%)	GO:0005737
CL648Contig1	Phytophthora	PPTG_04530	acetyl-coenzyme A synthetase (628 aa)	1e-135	220/286 (76%)	XP_002909294.1	acetyl-coenzyme A synthetase [Phytophthora infestans T30-4]	1e-165	280/288 (97%)	GO:0008152
CL649Contig1	Phytophthora	PPTG_01944	hypothetical protein (250 aa)	1e-142	249/249 (100%)	XP_002902726.1	conserved hypothetical protein [Phytophthora infestans T30-4]	1e-100	194/249 (77%)	GO:0030130
CL64Contig1	Phytophthora					XP_002902894.1	ribosomal protein L37e, putative [Phytophthora infestans T30-4]	3e-40	81/92 (88%)	GO:0000022
CL650Contig1	Phytophthora	PPTG_01811	histidine biosynthesis trifunctional protein (478 aa)	4e-83	153/154 (99%)	XP_002903303.1	histidine biosynthesis trifunctional protein, putative [Phytophthora infestans T30-4]	2e-65	125/140 (89%)	GO:0000105
CL651Contig1	Phytophthora	PPTG_08170	nitric oxide dioxygenase (Pi-NOD1) (482 aa)	1e-114	199/199 (100%)	XP_002909170.1	Nitric oxide dioxygenase (Pi-NOD1) [Phytophthora infestans T30-4]	3e-88	156/179 (87%)	GO:0020037
CL652Contig1	Phytophthora	PPTG_13124	T-complex protein 1 subunit epsilon (537 aa)	1e-169	298/298 (100%)	XP_002998461.1	T-complex protein 1 subunit epsilon [Phytophthora infestans T30-4]	1e-154	281/298 (94%)	GO:0009851
CL653Contig1	Phytophthora	PPTG_16775	adenosine kinase (369 aa)	1e-88	158/158 (100%)	XP_002899919.1	adenosine kinase [Phytophthora infestans T30-4]	2e-83	152/157 (96%)	GO:0006166
CL654Contig1	Phytophthora	PPTG_03449	hypothetical protein (351 aa)	6e-66	123/124 (99%)	XP_002902626.1	conserved hypothetical protein [Phytophthora infestans T30-4]	3e-24	56/93 (60%)	GO:0043581
CL655Contig1	Phytophthora	PPTG_05030	hypothetical protein (375 aa)	0	237/237 (100%)	XP_002907228.1	conserved hypothetical protein [Phytophthora infestans T30-4]	0	207/232 (89%)	GO:0005488
CL656Contig1	Phytophthora	PPTG_12937	cellulose synthase 2 (1027 aa)	1e-117	206/206 (100%)	XP_002902507.1	cellulose synthase 2 [Phytophthora infestans T30-4]	1e-114	203/206 (98%)	GO:0016760
CL657Contig1	Phytophthora	PPTG_05596	hypothetical protein (144 aa)	1e-78	142/143 (99%)	XP_002907713.1	conserved hypothetical protein [Phytophthora infestans T30-4]	4e-65	123/145 (84%)
CL658Contig1	Phytophthora	PPTG_10774	eukaryotic translation initiation factor 3 subunit C (974 aa)	0	344/345 (99%)	XP_002909000.1	eukaryotic translation initiation factor 3 subunit C, putative [Phytophthora infestans T30-4]	1e-151	273/290 (94%)	GO:0005852
CL659Contig1	Phytophthora	PPTG_10122	hsp70-like protein (570 aa)	1e-164	302/303 (99%)	XP_002906607.1	hsp70-like protein [Phytophthora infestans T30-4]	1e-125	237/246 (96%)	GO:0005524
CL65Contig1	Phytophthora	PPTG_04112	manganese superoxide dismutase (251 aa)	1e-138	232/233 (99%)	AAY57577.1	manganese superoxide dismutase [Phytophthora nicotianae]	1e-125	213/213 (100%)	GO:0046872
CL660Contig1	Phytophthora	PPTG_08495	methyltransferase WBSCR22 (279 aa)	1e-142	243/243 (100%)	XP_002904191.1	methyltransferase WBSCR22 [Phytophthora infestans T30-4]	1e-125	223/243 (91%)	GO:0008152
CL661Contig1	Phytophthora	PPTG_12028	D-isomer specific 2-hydroxyacid dehydrogenase (353 aa)	0	341/342 (99%)	XP_002908076.1	D-isomer specific 2-hydroxyacid dehydrogenase, putative [Phytophthora infestans T30-4]	0	325/333 (97%)	GO:0016616
CL662Contig1	Phytophthora	PPTG_02193	hypothetical protein (125 aa)	5e-63	124/124 (100%)	XP_002901939.1	conserved hypothetical protein [Phytophthora infestans T30-4]	8e-29	77/124 (62%)
CL663Contig1	Phytophthora	PPTG_10912	nuclear pore complex protein Nup93-like protein (916 aa)	1e-112	205/206 (99%)	XP_002908883.1	nuclear pore complex protein Nup93-like protein [Phytophthora infestans T30-4]	1e-108	200/206 (97%)	GO:0005643
CL664Contig1	Phytophthora	PPTG_04806	serine/threonine-protein phosphatase PP1 (324 aa)	1e-163	273/273 (100%)	XP_002905419.1	serine/threonine-protein phosphatase PP1-gamma catalytic subunit [Phytophthora infestans T30-4]	1e-160	273/273 (100%)	GO:0004721
CL665Contig1	Phytophthora	PPTG_08225	hypothetical protein (321 aa)	1e-139	250/274 (91%)	XP_002903042.1	hypothetical protein PITG_23315 [Phytophthora infestans T30-4]	4e-47	106/169 (62%)
CL666Contig1	Phytophthora	PPTG_04100	hypothetical protein (124 aa)	2e-69	123/123 (100%)	XP_002905268.1	conserved hypothetical protein [Phytophthora infestans T30-4]	4e-41	86/128 (67%)
CL667Contig1	Phytophthora	PPTG_00848	peptidyl-prolyl cis-trans isomerase 1 (204 aa)	1e-116	203/203 (100%)	XP_002908315.1	peptidyl-prolyl cis-trans isomerase 1 [Phytophthora infestans T30-4]	1e-102	184/203 (90%)	GO:0003755
CL668Contig1	Phytophthora	PPTG_16536	FHA domain-interacting nucleolar phosphoprotein (247 aa)	1e-134	236/237 (99%)	XP_002904964.1	FHA domain-interacting nucleolar phosphoprotein, putative [Phytophthora infestans T30-4]	1e-109	199/237 (83%)	GO:0003676
CL669Contig1	Phytophthora	PPTG_01924	hypothetical protein (153 aa)	2e-98	152/152 (100%)	XP_002903379.1	conserved hypothetical protein [Phytophthora infestans T30-4]	1e-92	145/149 (97%)	GO:0003676
CL66Contig1	Phytophthora	PPTG_19077	40S ribosomal protein SA (283 aa)	1e-152	269/282 (95%)	XP_002908512.1	40S ribosomal protein SA [Phytophthora infestans T30-4]	1e-120	227/283 (80%)	GO:0003735
CL66Contig2	Phytophthora	PPTG_16268	cellulose synthase 4 (1020 aa)	1e-119	208/209 (99%)	XP_002897200.1	cellulose synthase 4 [Phytophthora infestans T30-4]	1e-117	209/209 (100%)	GO:0016760
CL670Contig1	Phytophthora	PPTG_18061	hypothetical protein (596 aa)	1e-122	214/214 (100%)	CBJ31568.1	conserved unknown protein [Ectocarpus siliculosus]	9e-37	93/216 (43%)	GO:0005737
CL671Contig1	Phytophthora	PPTG_07447	Argonaute1 (AGO1) (931 aa)	0	396/399 (99%)	XP_002906080.1	Argonaute1 (AGO1) [Phytophthora infestans T30-4]	0	369/399 (92%)	GO:0005845
CL672Contig1	Phytophthora	PPTG_02739	glutathione S-transferase (201 aa)	1e-110	200/200 (100%)	XP_002999208.1	glutathione S-transferase, putative [Phytophthora infestans T30-4]	1e-90	166/200 (83%)	GO:0016740
CL673Contig1	Phytophthora	PPTG_09787	glutathione reductase (494 aa)	1e-128	226/226 (100%)	XP_002899213.1	glutathione reductase [Phytophthora infestans T30-4]	1e-111	201/225 (89%)	GO:0005737
CL674Contig1	Phytophthora	PPTG_13135	hypothetical protein (843 aa)	0	385/387 (99%)	XP_002998606.1	conserved hypothetical protein [Phytophthora infestans T30-4]	0	304/390 (77%)	GO:0008270
CL675Contig1	Phytophthora	PPTG_13672	cystathionine gamma-lyase (409 aa)	1e-147	253/253 (100%)	XP_002903828.1	cystathionine gamma-lyase [Phytophthora infestans T30-4]	1e-139	241/253 (95%)	GO:0019346
CL676Contig1	Phytophthora	PPTG_09275	NAD(P)H:quinone oxidoreductase, type IV (201 aa)	1e-112	200/200 (100%)	XP_002899456.1	protoplast secreted protein 2 precursor [Phytophthora infestans T30-4]	2e-85	166/200 (83%)	GO:0016491
CL677Contig1	Phytophthora	PPTG_02710	hypothetical protein (588 aa)	1e-119	209/215 (97%)	XP_002999175.1	conserved hypothetical protein [Phytophthora infestans T30-4]	7e-84	159/216 (73%)	GO:0043565
CL678Contig1	Phytophthora	PPTG_11513	hypothetical protein (273 aa)	1e-152	267/272 (98%)	XP_002900963.1	conserved hypothetical protein [Phytophthora infestans T30-4]	1e-118	219/251 (87%)
CL679Contig1	Phytophthora	PPTG_18389	hypothetical protein (137 aa)	4e-74	134/136 (98%)	XP_002904517.1	conserved hypothetical protein [Phytophthora infestans T30-4]	4e-53	104/136 (76%)
CL67Contig1	Phytophthora	PPTG_02177	phosphoenolpyruvate carboxykinase (ATP) (534 aa)	0	532/533 (99%)	XP_002901952.1	phosphoenolpyruvate carboxykinase [Phytophthora infestans T30-4]	0	507/533 (95%)	GO:0005737
CL680Contig1	Phytophthora	PPTG_09123	hypothetical protein (77 aa)	2e-39	76/76 (100%)	XP_002997056.1	hypothetical protein PITG_19063 [Phytophthora infestans T30-4]	1e-34	75/91 (82%)
CL681Contig1	Phytophthora	PPTG_05435	hypothetical protein (109 aa)	8e-59	107/107 (100%)	CBJ28645.1	cytochrome c oxidase subunit VIa [Ectocarpus siliculosus]	8e-07	29/106 (27%)	GO:0004129
CL682Contig1	Phytophthora	PPTG_15724	pyridine nucleotide-disulphide oxidoreductase (394 aa)	1e-138	247/248 (99%)	XP_002905425.1	pyridine nucleotide-disulphide oxidoreductase, putative [Phytophthora infestans T30-4]	7e-81	157/246 (63%)	GO:0016491
CL683Contig1	Phytophthora	PPTG_00422	DnaJ subfamily C member 2 protein (421 aa)	1e-138	235/235 (100%)	XP_002904389.1	DnaJ subfamily C member 2 protein [Phytophthora infestans T30-4]	1e-131	226/235 (96%)	GO:0006457
CL684Contig1	Phytophthora	PPTG_11268	mitogen-activated protein kinase (891 aa)	1e-119	208/210 (99%)	ABA40828.1	mitogen-activated protein kinase 3 [Phytophthora parasitica]	1e-114	204/206 (99%)	GO:0009851
CL685Contig1	Phytophthora	PPTG_15710	arabinan endo-1,5-alpha-L-arabinosidase A (323 aa)	0	317/322 (98%)	P42256.1	ABNA_ASPNG RecName: Full=Arabinan endo-1,5-alpha-L-arabinosidase A; AltName: Full=Endo-1,5-alpha-L-arabinanase A; Short=ABN A; Flags: Precursor	1e-122	210/306 (68%)	GO:0005975
CL686Contig1	Phytophthora	PPTG_05904	translation initiation factor eIF-2B subunit alpha (321 aa)	1e-176	318/318 (100%)	XP_002997632.1	translation initiation factor eIF-2B subunit alpha, putative [Phytophthora infestans T30-4]	1e-171	314/318 (98%)	GO:0003743
CL688Contig1	Phytophthora	PPTG_07610	hypothetical protein (120 aa)	7e-64	119/119 (100%)	XP_002905977.1	conserved hypothetical protein [Phytophthora infestans T30-4]	4e-59	115/119 (96%)	GO:0005840
CL689Contig1	Phytophthora	PPTG_03915	hypothetical protein (375 aa)	1e-138	245/246 (99%)	XP_002900759.1	conserved hypothetical protein [Phytophthora infestans T30-4]	7e-59	130/231 (56%)
CL68Contig1	Phytophthora	PPTG_09470	acetyl-CoA carboxylase (2327 aa)	0	974/977 (99%)	XP_002997355.1	acetyl-CoA carboxylase, putative [Phytophthora infestans T30-4]	0	943/977 (96%)	GO:0006633
CL691Contig1	Phytophthora	PPTG_08206	ubiquinone biosynthesis protein COQ9 (361 aa)	0	333/333 (100%)	XP_002909148.1	ubiquinone biosynthesis protein COQ9 [Phytophthora infestans T30-4]	1e-132	248/317 (78%)	GO:0006744
CL692Contig1	Phytophthora	PPTG_13867	hypothetical protein (478 aa)	0	476/477 (99%)	XP_002998712.1	conserved hypothetical protein [Phytophthora infestans T30-4]	0	421/487 (86%)	GO:0016021
CL693Contig1	Phytophthora	PPTG_09812	septum site-determining protein MinC (303 aa)	1e-160	294/296 (99%)	XP_002899233.1	conserved hypothetical protein [Phytophthora infestans T30-4]	1e-126	244/296 (82%)	GO:0051726
CL694Contig1	Phytophthora	PPTG_17198	hypothetical protein (641 aa)	1e-158	269/269 (100%)	XP_002905838.1	conserved hypothetical protein [Phytophthora infestans T30-4]	1e-117	213/269 (79%)
CL695Contig1	Phytophthora	PPTG_19311	hypothetical protein (446 aa)	0	367/367 (100%)	XP_002902785.1	conserved hypothetical protein [Phytophthora infestans T30-4]	1e-175	312/367 (85%)
CL696Contig1	Phytophthora	PPTG_12230	elongation- long chain fatty acids protein (280 aa)	1e-158	263/263 (100%)	XP_002900695.1	elongation of very long chain fatty acids protein, putative [Phytophthora infestans T30-4]	1e-160	268/278 (96%)	GO:0016021
CL697Contig1	Phytophthora	PPTG_11578	hypothetical protein (260 aa)	2e-98	164/164 (100%)	XP_002901014.1	conserved hypothetical protein [Phytophthora infestans T30-4]	2e-87	152/163 (93%)	GO:0003723
CL698Contig1	Phytophthora	PPTG_12822	hypothetical protein (458 aa)	1e-176	295/296 (99%)	XP_002903862.1	conserved hypothetical protein [Phytophthora infestans T30-4]	1e-162	273/285 (95%)
CL699Contig1	Phytophthora	PPTG_16023	H - or Na -translocating F-type, V-type and A-type ATPase (F-ATPase) superfamily (185 aa)	5e-99	184/184 (100%)	XP_002906417.1	H - or Na -translocating F-type, V-type and A-type ATPase (F-ATPase) Superfamily [Phytophthora infestans T30-4]	1e-62	131/157 (83%)	GO:0015078
CL69Contig1	Phytophthora	PPTG_00911	transketolase (697 aa)	0	694/696 (99%)	XP_002908368.1	transketolase [Phytophthora infestans T30-4]	0	673/696 (96%)	GO:0008152
CL6Contig1	Phytophthora	PPTG_16153	40S ribosomal protein S18 (153 aa)	2e-86	152/152 (100%)	XP_002906301.1	40S ribosomal protein S18 [Phytophthora infestans T30-4]	5e-71	130/131 (99%)	GO:0005840
CL700Contig1	Phytophthora	PPTG_11269	12-oxophytodienoate reductase (373 aa)	0	356/356 (100%)	XP_002896859.1	12-oxophytodienoate reductase, putative [Phytophthora infestans T30-4]	0	334/356 (93%)	GO:0010181
CL701Contig1	Phytophthora	PPTG_18703	hypothetical protein (99 aa)	5e-53	98/98 (100%)	XP_002904016.1	conserved hypothetical protein [Phytophthora infestans T30-4]	1e-30	73/108 (67%)	GO:0005622
CL702Contig1	Phytophthora	PPTG_09870	hypothetical protein (2874 aa)	0	532/533 (99%)	XP_002899284.1	conserved hypothetical protein [Phytophthora infestans T30-4]	0	435/534 (81%)	GO:0008104
CL703Contig1	Phytophthora	PPTG_13373	hypothetical protein (559 aa)	2e-36	75/75 (100%)
CL704Contig1	Phytophthora	PPTG_06467	lysyl-tRNA synthetase (653 aa)	1e-177	306/306 (100%)	XP_002902797.1	lysyl-tRNA synthetase [Phytophthora infestans T30-4]	1e-159	281/306 (91%)	GO:0009851
CL705Contig1	Phytophthora	PPTG_06616	adenylosuccinate synthetase (555 aa)	0	418/419 (99%)	XP_002896957.1	adenylosuccinate synthetase [Phytophthora infestans T30-4] sp	0	411/419 (98%)	GO:0005737
CL706Contig1	Phytophthora	PPTG_03517	hypothetical protein (976 aa)	1e-139	248/248 (100%)	XP_002966975.1	hypothetical protein SELMODRAFT_86665 [Selaginella moellendorffii]	7e-55	124/257 (48%)	GO:0005829
CL707Contig1	Phytophthora	PPTG_11730	hypothetical protein (571 aa)	0	351/356 (98%)	XP_002902541.1	conserved hypothetical protein [Phytophthora infestans T30-4]	0	340/351 (96%)
CL708Contig1	Phytophthora	PPTG_18528	phosphatidylinositol-4-phosphate-5-kinase (PIPK-D1/GPCR-PIPK) (1015 aa)	1e-152	265/265 (100%)	XP_002998952.1	phosphatidylinositol-4-phosphate-5-kinase (PIPK-D1/GPCR-PIPK) [Phytophthora infestans T30-4]	1e-134	244/265 (92%)	GO:0046488
CL709Contig1	Phytophthora	PPTG_01358	glyceraldehyde-3-phosphate dehydrogenase (525 aa)	0	462/463 (99%)	XP_002897027.1	glyceraldehyde-3-phosphate dehydrogenase, putative [Phytophthora infestans T30-4]	0	420/463 (90%)	GO:0006006
CL70Contig1	Phytophthora	PPTG_01954	ubiquitin-40S ribosomal protein S27a (157 aa)	3e-89	156/156 (100%)	XP_002902716.1	ubiquitin, putative [Phytophthora infestans T30-4]	1e-56	115/156 (73%)	GO:0005840
CL710Contig1	Phytophthora	PPTG_03623	bZIP transcription factor (596 aa)	0	256/257 (99%)	XP_002903565.1	bZIP transcription factor, putative [Phytophthora infestans T30-4]	0	195/257 (75%)	GO:0043565
CL711Contig1	Phytophthora	PPTG_08105	rRNA methyltransferase (883 aa)	0	351/351 (100%)	XP_002909240.1	rRNA methyltransferase, putative [Phytophthora infestans T30-4]	1e-172	297/321 (92%)	GO:0031167
CL712Contig1	Phytophthora	PPTG_19360	zinc (Zn2)-Iron (Fe2) Permease (ZIP) family (402 aa)	0	396/398 (99%)	XP_002909025.1	Zinc (Zn2 )-Iron (Fe2 ) Permease (ZIP) Family [Phytophthora infestans T30-4]	1e-112	226/327 (69%)	GO:0030001
CL713Contig1	Phytophthora	PPTG_07997	flagellar adenylate kinase (198 aa)	1e-110	197/197 (100%)	XP_002909336.1	flagellar adenylate kinase [Phytophthora infestans T30-4]	1e-103	189/195 (96%)	GO:0019861
CL714Contig1	Phytophthora	PPTG_01543	hypothetical protein (215 aa)	9e-89	169/177 (95%)	XP_002907901.1	conserved hypothetical protein [Phytophthora infestans T30-4]	5e-77	143/175 (81%)
CL715Contig1	Phytophthora	PPTG_02908	developmentally-regulated GTP-binding protein 1 (370 aa)	1e-54	94/94 (100%)	XP_002896714.1	developmentally-regulated GTP-binding protein 1 [Phytophthora infestans T30-4]	2e-51	92/94 (97%)	GO:0005622
CL716Contig1	Phytophthora	PPTG_16028	hypothetical protein (199 aa)	1e-108	198/198 (100%)	XP_002906412.1	conserved hypothetical protein [Phytophthora infestans T30-4]	1e-102	191/195 (97%)
CL717Contig1	Phytophthora	PPTG_15671	nucleolar protein NOP5 (497 aa)	2e-96	184/215 (85%)	XP_002903084.1	nucleolar protein NOP5 [Phytophthora infestans T30-4]	8e-83	160/160 (100%)	GO:0003677
CL718Contig1	Phytophthora	PPTG_18647	glycylpeptide N-tetradecanoyltransferase 2 (409 aa)	0	406/406 (100%)	XP_002904065.1	glycylpeptide N-tetradecanoyltransferase 2 [Phytophthora infestans T30-4]	0	418/430 (97%)	GO:0009249
CL719Contig1	Phytophthora	PPTG_16667	hypothetical protein (307 aa)	1e-28	95/266 (35%)	XP_002902005.1	conserved hypothetical protein [Phytophthora infestans T30-4]	1e-107	229/364 (62%)	GO:0003677
CL71Contig1	Phytophthora	PPTG_19862	elicitin-like INF6 (187 aa)	1e-104	183/186 (98%)	ABH11757.1	elicitin-like protein 6 precursor [Phytophthora nicotianae]	4e-44	88/88 (100%)	GO:0005576
CL720Contig1	Phytophthora	PPTG_09100	acyl-CoA desaturase 1 (380 aa)	1e-177	296/301 (98%)	XP_002900450.1	acyl-CoA desaturase 1 [Phytophthora infestans T30-4]	1e-141	247/301 (82%)	GO:0006633
CL722Contig1	Phytophthora	PPTG_17114	hypothetical protein (226 aa)	1e-128	225/225 (100%)	XP_002896369.1	conserved hypothetical protein [Phytophthora infestans T30-4]	8e-65	121/145 (83%)	GO:0008270
CL723Contig1	Phytophthora	PPTG_18259	hypothetical protein (212 aa)	2e-70	135/136 (99%)
CL724Contig1	Phytophthora	PPTG_08585	12-oxophytodienoate reductase (394 aa)	1e-150	264/265 (99%)	XP_002898599.1	12-oxophytodienoate reductase, putative [Phytophthora infestans T30-4]	1e-134	236/262 (90%)	GO:0010181
CL725Contig1	Phytophthora	PPTG_17122	hypothetical protein (205 aa)	1e-120	204/204 (100%)	XP_002896376.1	conserved hypothetical protein [Phytophthora infestans T30-4]	3e-84	143/161 (88%)
CL726Contig1	Phytophthora	PPTG_11618	hypothetical protein (442 aa)	1e-123	217/217 (100%)	XP_002901048.1	conserved hypothetical protein [Phytophthora infestans T30-4]	1e-112	197/217 (90%)	GO:0008152
CL727Contig1	Phytophthora	PPTG_14032	hypothetical protein (421 aa)	1e-139	247/248 (99%)	XP_002895422.1	conserved hypothetical protein [Phytophthora infestans T30-4]	1e-102	197/248 (79%)	GO:0005488
CL728Contig1	Phytophthora	PPTG_14216	proteasome subunit beta type-3 (205 aa)	1e-114	202/203 (99%)	XP_002904370.1	proteasome subunit beta type-3, putative [Phytophthora infestans T30-4]	1e-112	202/203 (99%)	GO:0005737
CL729Contig1	Phytophthora	PPTG_00308	hypothetical protein (444 aa)	1e-140	246/247 (99%)	XP_002998097.1	conserved hypothetical protein [Phytophthora infestans T30-4]	1e-105	192/243 (79%)	GO:0005515
CL72Contig1	Phytophthora	PPTG_02730	hypothetical protein (446 aa)	0	445/445 (100%)	XP_002999190.1	conserved hypothetical protein [Phytophthora infestans T30-4]	1e-133	239/261 (91%)
CL730Contig1	Phytophthora	PPTG_05008	heat shock protein HslVU, ATPase subunit HslU (514 aa)	1e-134	247/247 (100%)	XP_002907189.1	ATP-dependent hsl protease ATP-binding subunit hslU [Phytophthora infestans T30-4]	1e-118	226/250 (90%)	GO:0009851
CL731Contig1	Phytophthora	PPTG_10533	eukaryotic translation initiation factor 3 subunit (328 aa)	1e-157	271/271 (100%)	XP_002899797.1	eukaryotic translation initiation factor 3 subunit, putative [Phytophthora infestans T30-4]	1e-150	265/271 (97%)	GO:0003743
CL733Contig1	Phytophthora	PPTG_16147	glutathione S-transferase (418 aa)	1e-141	246/246 (100%)	XP_002906306.1	glutathione S-transferase, putative [Phytophthora infestans T30-4]	1e-130	229/246 (93%)	GO:0016740
CL734Contig1	Phytophthora	PPTG_18430	hypothetical protein (361 aa)	1e-129	233/234 (99%)	XP_002907179.1	cleavage induced hypothetical protein [Phytophthora infestans T30-4]	4e-82	159/185 (85%)
CL735Contig1	Phytophthora	PPTG_02115	hypothetical protein (368 aa)	0	332/335 (99%)	XP_002901133.1	conserved hypothetical protein [Phytophthora infestans T30-4]	1e-132	247/335 (73%)
CL736Contig1	Phytophthora	PPTG_01960	hypothetical protein (168 aa)	9e-95	165/167 (98%)	XP_002902711.1	conserved hypothetical protein [Phytophthora infestans T30-4]	3e-78	144/167 (86%)
CL737Contig1	Phytophthora	PPTG_08793	hypothetical protein (399 aa)	1e-124	173/173 (100%)	XP_002902256.1	conserved hypothetical protein [Phytophthora infestans T30-4]	3e-71	138/167 (82%)
CL738Contig1	Phytophthora	PPTG_05591	hypothetical protein (180 aa)	3e-49	95/107 (88%)	XP_002907705.1	conserved hypothetical protein [Phytophthora infestans T30-4]	1e-44	90/107 (84%)
CL739Contig1	Phytophthora	PPTG_12097	hypothetical protein (269 aa)	1e-146	268/268 (100%)	XP_002908140.1	conserved hypothetical protein [Phytophthora infestans T30-4]	1e-47	127/249 (51%)	GO:0003676
CL740Contig1	Phytophthora	PPTG_18623	transcription elongation factor (310 aa)	1e-143	259/261 (99%)	XP_002904804.1	transcription elongation factor, putative [Phytophthora infestans T30-4]	1e-123	232/261 (88%)	GO:0003746
CL741Contig1	Phytophthora	PPTG_08832	tryptophanyl-tRNA synthetase (403 aa)	0	396/402 (98%)	XP_002902296.1	tryptophanyl-tRNA synthetase [Phytophthora infestans T30-4]	1e-131	246/286 (86%)	GO:0005737
CL742Contig1	Phytophthora	PPTG_02634	flavin-binding monooxygenase-like protein (466 aa)	1e-157	275/277 (99%)	XP_002999115.1	flavin-binding monooxygenase-like protein [Phytophthora infestans T30-4]	1e-131	237/277 (85%)	GO:0004499
CL743Contig1	Phytophthora	PPTG_18357	ATP-binding Cassette (ABC) superfamily (1277 aa)	1e-151	259/261 (99%)	XP_002899779.1	ATP-binding Cassette (ABC) Superfamily [Phytophthora infestans T30-4]	1e-144	251/261 (96%)	GO:0009851
CL744Contig1	Phytophthora	PPTG_11871	hypothetical protein (280 aa)	1e-135	248/249 (99%)	XP_002902669.1	conserved hypothetical protein [Phytophthora infestans T30-4]	1e-115	221/240 (92%)
CL745Contig1	Phytophthora	PPTG_05351	peroxisomal multifunctional enzyme (290 aa)	1e-129	230/232 (99%)	XP_002907520.1	peroxisomal multifunctional enzyme, putative [Phytophthora infestans T30-4]	1e-125	226/232 (97%)	GO:0033989
CL746Contig1	Phytophthora					XP_002898914.1	conserved hypothetical protein [Phytophthora infestans T30-4]	3e-17	40/41 (97%)
CL747Contig1	Phytophthora	PPTG_12138	serine/threonine protein kinase (340 aa)	1e-166	290/290 (100%)	XP_002895305.1	serine/threonine protein kinase [Phytophthora infestans T30-4]	1e-146	264/290 (91%)	GO:0004674
CL748Contig1	Phytophthora	PPTG_01659	lysophospholipid acyltransferase (493 aa)	0	366/367 (99%)	XP_002908001.1	lysophospholipid acyltransferase, putative [Phytophthora infestans T30-4]	0	314/328 (95%)	GO:0008415
CL749Contig1	Phytophthora	PPTG_09259	2,3-bisphosphoglycerate-dependent phosphoglycerate mutase (293 aa)	1e-148	254/256 (99%)	XP_002899444.1	2,3-bisphosphoglycerate-dependent phosphoglycerate mutase [Phytophthora infestans T30-4]	1e-142	245/256 (95%)	GO:0006096
CL74Contig1	Phytophthora	PPTG_13397	hypothetical protein (290 aa)	1e-167	286/289 (98%)	XP_002997703.1	conserved hypothetical protein [Phytophthora infestans T30-4]	1e-120	222/289 (76%)
CL750Contig1	Phytophthora	PPTG_12096	myosin-like protein (1475 aa)	1e-159	296/298 (99%)	XP_002908139.1	myosin-like protein [Phytophthora infestans T30-4]	5e-68	133/150 (88%)	GO:0035091
CL751Contig1	Phytophthora	PPTG_01937	ATP synthase (E/31 kDa) subunit (227 aa)	1e-117	217/217 (100%)	XP_002902739.1	V-type proton ATPase subunit E, putative [Phytophthora infestans T30-4] ref	1e-105	198/217 (91%)	GO:0009705
CL752Contig1	Phytophthora	PPTG_00274	hypothetical protein (220 aa)	1e-125	218/219 (99%)	XP_002998072.1	conserved hypothetical protein [Phytophthora infestans T30-4]	2e-81	162/221 (73%)
CL753Contig1	Phytophthora	PPTG_13996	50S ribosomal protein L15 (252 aa)	1e-140	250/251 (99%)	XP_002895691.1	50S ribosomal protein L15 [Phytophthora infestans T30-4] ref	1e-108	206/250 (82%)	GO:0003735
CL754Contig1	Phytophthora	PPTG_16930	hypothetical protein (581 aa)	1e-158	274/274 (100%)	XP_002900524.1	conserved hypothetical protein [Phytophthora infestans T30-4]	4e-84	155/189 (82%)
CL755Contig1	Phytophthora	PPTG_09583	rRNA biogenesis protein rrp5 (1935 aa)	1e-130	234/237 (98%)	XP_002897878.1	rRNA biogenesis protein rrp5 [Phytophthora infestans T30-4]	1e-126	229/237 (96%)	GO:0005829
CL756Contig1	Phytophthora	PPTG_17053	hypothetical protein (361 aa)	4e-98	169/214 (78%)	XP_002900334.1	conserved hypothetical protein [Phytophthora infestans T30-4]	2e-29	82/226 (36%)
CL757Contig1	Phytophthora	PPTG_00954	protein disulfide-isomerase (211 aa)	1e-120	209/210 (99%)	AAN31493.1	protein disulfide-isomerase [Phytophthora infestans]	8e-98	179/210 (85%)	GO:0045454
CL758Contig1	Phytophthora	PPTG_08508	glucosylceramidase (674 aa)	0	324/327 (99%)	XP_002904197.1	glucosylceramidase, putative [Phytophthora infestans T30-4]	1e-156	269/327 (82%)	GO:0005975
CL759Contig1	Phytophthora	PPTG_08159	chaperone dnaJ (441 aa)	0	439/440 (99%)	XP_002909182.1	chaperone protein dnaJ, putative [Phytophthora infestans T30-4]	0	360/441 (81%)	GO:0005737
CL75Contig1	Phytophthora	PPTG_17090	phosphoglucomutase (1126 aa)	0	631/632 (99%)	XP_002896349.1	phosphoglucomutase [Phytophthora infestans T30-4]	0	601/632 (95%)	GO:0005975
CL760Contig1	Phytophthora	PPTG_19145	myosin-like protein (662 aa)	1e-124	228/228 (100%)	XP_002902486.1	myosin-like protein [Phytophthora infestans T30-4]	7e-62	121/138 (87%)	GO:0035091
CL761Contig1	Phytophthora	PPTG_03066	C2 domain-containing protein (383 aa)	0	363/364 (99%)	XP_002901338.1	C2 domain-containing protein, putative [Phytophthora infestans T30-4]	0	328/354 (92%)
CL762Contig1	Phytophthora	PPTG_11511	F-actin-capping protein subunit beta (288 aa)	1e-167	287/287 (100%)	XP_002900965.1	F-actin-capping protein subunit beta, putative [Phytophthora infestans T30-4]	1e-149	266/288 (92%)	GO:0030863
CL763Contig1	Phytophthora	PPTG_08193	uroporphyrinogen decarboxylase (409 aa)	0	406/408 (99%)	XP_002909153.1	uroporphyrinogen decarboxylase, putative [Phytophthora infestans T30-4]	0	372/409 (90%)	GO:0005737
CL764Contig1	Phytophthora					XP_002899857.1	conserved hypothetical protein [Phytophthora infestans T30-4]	1e-17	43/43 (100%)	GO:0005840
CL765Contig1	Phytophthora	PPTG_02969	M96 mating-specific protein family (533 aa)	1e-165	294/295 (99%)	XP_002897661.1	M96 mating-specific protein family [Phytophthora infestans T30-4]	7e-89	189/294 (64%)
CL766Contig1	Phytophthora	PPTG_12297	hypothetical protein (487 aa)	0	482/486 (99%)	XP_002900637.1	conserved hypothetical protein [Phytophthora infestans T30-4]	1e-176	271/396 (68%)
CL767Contig1	Phytophthora	PPTG_16761	mitochondrial protein Translocase (MPT) family (323 aa)	1e-86	154/155 (99%)	XP_002899904.1	Mitochondrial Protein Translocase (MPT) Family [Phytophthora infestans T30-4]	1e-84	154/155 (99%)	GO:0006820
CL768Contig1	Phytophthora	PPTG_02545	zinc (Zn2)-Iron (Fe2) Permease (ZIP) family (916 aa)	0	361/361 (100%)	XP_002999039.1	Zinc (Zn2 )-Iron (Fe2 ) Permease (ZIP) Family [Phytophthora infestans T30-4]	1e-167	311/361 (86%)	GO:0030001
CL769Contig1	Phytophthora	PPTG_03509	major Intrinsic protein (MIP) family (329 aa)	1e-163	276/276 (100%)	XP_002903501.1	Major Intrinsic Protein (MIP) Family [Phytophthora infestans T30-4]	1e-115	212/271 (78%)	GO:0016021
CL76Contig1	Phytophthora	PPTG_02269	60S ribosomal protein (193 aa)	1e-106	192/192 (100%)	XP_002901873.1	60S ribosomal protein L18-2 [Phytophthora infestans T30-4]	1e-100	187/192 (97%)	GO:0005840
CL770Contig1	Phytophthora	PPTG_16907	major facilitator superfamily transporter (MFS) (275 aa)	1e-131	225/225 (100%)	XP_002900548.1	Major Facilitator Superfamily (MFS) [Phytophthora infestans T30-4]	1e-116	205/225 (91%)	GO:0022891
CL771Contig1	Phytophthora	PPTG_13451	hypothetical protein (421 aa)	1e-151	260/262 (99%)	XP_002906667.1	conserved hypothetical protein [Phytophthora infestans T30-4]	1e-128	229/262 (87%)	GO:0035091
CL772Contig1	Phytophthora	PPTG_02489	hypothetical protein (394 aa)	0	380/380 (100%)	XP_002997937.1	conserved hypothetical protein [Phytophthora infestans T30-4]	0	351/380 (92%)	GO:0016020
CL773Contig1	Phytophthora	PPTG_10326	pseudouridylate synthase (810 aa)	1e-179	315/316 (99%)	XP_002909559.1	pseudouridylate synthase, putative [Phytophthora infestans T30-4]	1e-103	206/316 (65%)	GO:0001522
CL774Contig1	Phytophthora	PPTG_15957	hypothetical protein (390 aa)	1e-143	239/240 (99%)	XP_002907801.1	conserved hypothetical protein [Phytophthora infestans T30-4]	1e-101	187/240 (77%)	GO:0005737
CL775Contig1	Phytophthora	PPTG_06442	long-chain-fatty-acid-CoA ligase (647 aa)	0	436/436 (100%)	XP_002902825.1	long-chain-fatty-acid-CoA ligase [Phytophthora infestans T30-4]	0	408/436 (93%)	GO:0005488
CL776Contig1	Phytophthora	PPTG_03997	phosphatidic acid phosphatase (353 aa)	0	349/352 (99%)	XP_002900843.1	phosphatidic acid phosphatase [Phytophthora infestans T30-4]	1e-160	276/325 (84%)	GO:0016020
CL777Contig1	Phytophthora	PPTG_04619	hypothetical protein (277 aa)	1e-163	275/276 (99%)	XP_002905644.1	conserved hypothetical protein [Phytophthora infestans T30-4]	2e-99	168/176 (95%)
CL779Contig1	Phytophthora	PPTG_01700	transcription factor BTF3-like protein (163 aa)	3e-86	162/162 (100%)	XP_002903163.1	transcription factor BTF3-like protein [Phytophthora infestans T30-4] ref	1e-52	116/162 (71%)
CL77Contig1	Phytophthora	PPTG_16818	S25 ribosomal protein (112 aa)	8e-57	111/111 (100%)	XP_002899960.1	40S ribosomal protein S25, putative [Phytophthora infestans T30-4]	1e-30	71/72 (98%)	GO:0003735
CL780Contig1	Phytophthora	PPTG_20487	hypothetical protein (251 aa)	1e-138	250/250 (100%)	XP_002900941.1	Annexin (Annexin) Family [Phytophthora infestans T30-4]	1e-117	213/270 (78%)	GO:0005509
CL781Contig1	Phytophthora	PPTG_03813	HECT E3 ubiquitin ligase (684 aa)	0	401/403 (99%)	XP_002998817.1	HECT E3 ubiquitin ligase, putative [Phytophthora infestans T30-4]	0	382/404 (94%)	GO:0005622
CL782Contig1	Phytophthora	PPTG_04386	hypothetical protein (251 aa)	1e-113	202/202 (100%)	XP_002905008.1	conserved hypothetical protein [Phytophthora infestans T30-4]	7e-31	66/71 (92%)
CL783Contig1	Phytophthora	PPTG_01569	eukaryotic translation initiation factor 5 (446 aa)	7e-87	151/151 (100%)	XP_002907928.1	eukaryotic translation initiation factor 5, putative [Phytophthora infestans T30-4]	2e-82	148/151 (98%)	GO:0045941
CL785Contig1	Phytophthora	PPTG_06763	Solute:Sodium Symporter (SSS) family (397 aa)	0	330/330 (100%)	XP_002898660.1	Solute:Sodium Symporter (SSS) Family [Phytophthora infestans T30-4]	0	339/348 (97%)	GO:0016021
CL786Contig1	Phytophthora	PPTG_03859	6-phosphogluconolactonase (246 aa)	1e-140	244/244 (100%)	XP_002903959.1	6-phosphogluconolactonase, putative [Phytophthora infestans T30-4]	1e-122	220/241 (91%)	GO:0048029
CL787Contig1	Phytophthora	PPTG_10954	glucan 1,3-beta-glucosidase (395 aa)	0	376/377 (99%)	XP_002908843.1	glucan 1,3-beta-glucosidase, putative [Phytophthora infestans T30-4]	1e-160	280/288 (97%)	GO:0004553
CL788Contig1	Phytophthora	PPTG_03518	hypothetical protein (3921 aa)	0	324/327 (99%)	XP_002903508.1	conserved hypothetical protein [Phytophthora infestans T30-4]	1e-110	219/328 (66%)	GO:0005524
CL789Contig1	Phytophthora	PPTG_01003	actin-like protein 2/3 complex subunit (304 aa)	2e-94	170/171 (99%)	XP_002908448.1	actin-related protein 2/3 complex subunit, putative [Phytophthora infestans T30-4]	1e-67	128/137 (93%)	GO:0005856
CL78Contig1	Phytophthora	PPTG_03669	40S ribosomal protein (197 aa)	1e-106	196/196 (100%)	XP_002903617.1	40S ribosomal protein S5-2 [Phytophthora infestans T30-4]	1e-103	196/196 (100%)	GO:0003735
CL790Contig1	Phytophthora	PPTG_01205	myosin-like protein (1080 aa)	0	365/366 (99%)	XP_002998568.1	myosin-like protein [Phytophthora infestans T30-4]	0	331/366 (90%)	GO:0003779
CL791Contig1	Phytophthora	PPTG_06991	inorganic pyrophosphatase (558 aa)	0	313/313 (100%)	XP_002897707.1	inorganic pyrophosphatase, putative [Phytophthora infestans T30-4]	1e-171	298/313 (95%)	GO:0004427
CL792Contig1	Phytophthora	PPTG_10042	D-amino acid dehydrogenase small subunit (609 aa)	0	416/417 (99%)	XP_002895882.1	D-amino acid dehydrogenase small subunit, putative [Phytophthora infestans T30-4]	0	340/417 (81%)	GO:0016491
CL793Contig1	Phytophthora	PPTG_14178	hypothetical protein (421 aa)	0	418/420 (99%)	XP_002998583.1	conserved hypothetical protein [Phytophthora infestans T30-4]	1e-159	294/420 (70%)
CL794Contig1	Phytophthora	PPTG_02331	hypothetical protein (332 aa)	0	329/331 (99%)	XP_002901818.1	conserved hypothetical protein [Phytophthora infestans T30-4]	1e-103	211/287 (73%)	GO:0044260
CL795Contig1	Phytophthora	PPTG_11936	clathrin heavy chain (1720 aa)	1e-153	261/262 (99%)	XP_002908601.1	clathrin heavy chain [Phytophthora infestans T30-4]	1e-127	230/262 (87%)	GO:0030315
CL796Contig1	Phytophthora	PPTG_07088	hypothetical protein (393 aa)	1e-146	246/248 (99%)	XP_002900139.1	conserved hypothetical protein [Phytophthora infestans T30-4]	2e-72	154/248 (62%)
CL797Contig1	Phytophthora	PPTG_03147	hypothetical protein (288 aa)	1e-168	287/287 (100%)	XP_002901406.1	conserved hypothetical protein [Phytophthora infestans T30-4]	1e-95	159/165 (96%)
CL798Contig1	Phytophthora	PPTG_04633	enoyl-CoA hydratase/isomerase family protein (389 aa)	0	365/366 (99%)	XP_002905634.1	enoyl-CoA hydratase/isomerase family, putative [Phytophthora infestans T30-4]	1e-162	300/347 (86%)	GO:0000062
CL799Contig1	Phytophthora	PPTG_00083	carbonic anhydrase (270 aa)	1e-123	211/211 (100%)	XP_002997742.1	carbonic anhydrase, putative [Phytophthora infestans T30-4] ref	1e-101	173/197 (87%)	GO:0006730
CL79Contig1	Phytophthora	PPTG_05022	aspartate aminotransferase (427 aa)	0	426/426 (100%)	XP_002907206.1	aspartate aminotransferase, mitochondrial precursor [Phytophthora infestans T30-4]	0	406/426 (95%)	GO:0006107
CL7Contig2	Phytophthora	PPTG_17956	60S ribosomal protein L10 (209 aa)	1e-121	208/208 (100%)	XP_002997436.1	60S ribosomal protein L10 [Phytophthora infestans T30-4]	1e-115	202/208 (97%)	GO:0005840
CL800Contig1	Phytophthora	PPTG_12038	serine/threonine-protein phosphatase PP2A (320 aa)	1e-172	248/252 (98%)	XP_002908084.1	serine/threonine-protein phosphatase PP2A [Phytophthora infestans T30-4]	1e-174	247/252 (98%)	GO:0007098
CL801Contig1	Phytophthora	PPTG_13865	ADP-ribosylation factor family protein (180 aa)	1e-100	179/179 (100%)	XP_002998705.1	ADP-ribosylation factor family [Phytophthora infestans T30-4]	5e-98	179/179 (100%)	GO:0005622
CL802Contig1	Phytophthora	PPTG_03956	hypothetical protein (337 aa)	1e-157	276/277 (99%)	XP_002900800.1	conserved hypothetical protein [Phytophthora infestans T30-4]	1e-107	213/279 (76%)
CL803Contig1	Phytophthora	PPTG_08122	periodic tryptophan protein (537 aa)	0	368/371 (99%)	XP_002909225.1	periodic tryptophan protein, putative [Phytophthora infestans T30-4]	0	328/346 (94%)
CL804Contig1	Phytophthora	PPTG_08393	sulfatase-like protein (943 aa)	1e-139	243/305 (79%)	XP_002904112.1	sulfatase-like protein [Phytophthora infestans T30-4]	1e-132	233/304 (76%)	GO:0008152
CL805Contig1	Phytophthora	PPTG_15515	hypothetical protein (349 aa)	2e-81	147/148 (99%)	XP_002898009.1	conserved hypothetical protein [Phytophthora infestans T30-4]	1e-153	273/292 (93%)	GO:0003723
CL807Contig1	Phytophthora	PPTG_13350	S-adenosyl-L-methionine-dependent methyltransferase (359 aa)	0	318/320 (99%)	XP_002906107.1	S-adenosyl-L-methionine-dependent methyltransferase, putative [Phytophthora infestans T30-4]	1e-156	273/318 (85%)	GO:0008168
CL808Contig1	Phytophthora	PPTG_14774	malate synthase A (536 aa)	5e-90	159/159 (100%)	XP_002895046.1	malate synthase, glyoxysomal, putative [Phytophthora infestans T30-4]	5e-85	155/159 (97%)	GO:0006099
CL809Contig1	Phytophthora	PPTG_14117	U3 small nucleolar ribonucleoprotein IMP3 (185 aa)	1e-102	183/183 (100%)	XP_002998419.1	U3 small nucleolar ribonucleoprotein protein IMP3 [Phytophthora infestans T30-4]	4e-90	167/169 (98%)	GO:0019843
CL80Contig1	Phytophthora	PPTG_14424	60S ribosomal protein L9 (190 aa)	1e-104	189/189 (100%)	XP_002906264.1	60S ribosomal protein L9 [Phytophthora infestans T30-4]	1e-101	187/189 (98%)	GO:0005840
CL810Contig1	Phytophthora	PPTG_09021	hypothetical protein (453 aa)	1e-117	212/213 (99%)	XP_002895107.1	conserved hypothetical protein [Phytophthora infestans T30-4]	1e-88	165/173 (95%)
CL811Contig1	Phytophthora	PPTG_13987	hypothetical protein (209 aa)	1e-111	202/208 (97%)	XP_002895560.1	conserved hypothetical protein [Phytophthora infestans T30-4] ref	1e-99	188/208 (90%)
CL812Contig1	Phytophthora	PPTG_02439	hypothetical protein (266 aa)	1e-139	195/197 (98%)	NP_565678.1	CXIP4 (CAX INTERACTING PROTEIN 4); nucleic acid binding / zinc ion binding [Arabidopsis thaliana] sp	6e-17	31/68 (45%)	GO:0005737
CL814Contig1	Phytophthora	PPTG_18341	hypothetical protein (197 aa)	1e-112	196/196 (100%)	XP_002896068.1	conserved hypothetical protein [Phytophthora infestans T30-4]	8e-93	167/190 (87%)	GO:0008825
CL815Contig1	Phytophthora	PPTG_05459	striatin-3 family protein (594 aa)	0	445/450 (98%)	XP_002907599.1	striatin-3 family protein [Phytophthora infestans T30-4]	0	355/450 (78%)
CL816Contig1	Phytophthora	PPTG_09195	hypothetical protein (359 aa)	0	355/358 (99%)	XP_002896543.1	conserved hypothetical protein [Phytophthora infestans T30-4]	1e-167	288/333 (86%)
CL817Contig1	Phytophthora	PPTG_19404	hypothetical protein (508 aa)	0	332/332 (100%)	XP_002905305.1	conserved hypothetical protein [Phytophthora infestans T30-4]	6e-78	188/335 (56%)
CL818Contig1	Phytophthora	PPTG_01338	hypothetical protein (177 aa)	3e-96	174/176 (98%)	XP_002897049.1	conserved hypothetical protein [Phytophthora infestans T30-4]	3e-84	156/176 (88%)	GO:0005488
CL819Contig1	Phytophthora	PPTG_14471	proteasome subunit alpha type-3 (259 aa)	1e-151	257/258 (99%)	XP_002906237.1	proteasome subunit alpha type-3, putative [Phytophthora infestans T30-4]	1e-138	241/245 (98%)	GO:0019773
CL81Contig1	Phytophthora	PPTG_00110	phospholipid hydroperoxide glutathione peroxidase (562 aa)	0	559/561 (99%)	XP_002997768.1	phospholipid hydroperoxide glutathione peroxidase, putative [Phytophthora infestans T30-4]	1e-179	311/334 (93%)	GO:0004602
CL820Contig1	Phytophthora	PPTG_00421	hypothetical protein (548 aa)	3e-87	162/163 (99%)	XP_002904390.1	conserved hypothetical protein [Phytophthora infestans T30-4]	2e-55	115/151 (76%)	GO:0005524
CL821Contig1	Phytophthora	PPTG_11875	cell division protease ftsH (874 aa)	1e-134	234/234 (100%)	XP_002902673.1	cell division protease ftsH [Phytophthora infestans T30-4]	1e-118	210/217 (96%)	GO:0008270
CL822Contig1	Phytophthora	PPTG_00365	ATP-binding Cassette (ABC) superfamily (666 aa)	0	375/376 (99%)	XP_002895826.1	ATP-binding Cassette (ABC) Superfamily [Phytophthora infestans T30-4]	0	358/376 (95%)	GO:0055085
CL823Contig1	Phytophthora	PPTG_13316	hypothetical protein (129 aa)	1e-66	127/128 (99%)	XP_002906137.1	conserved hypothetical protein [Phytophthora infestans T30-4]	3e-53	109/128 (85%)	GO:0006979
CL825Contig1	Phytophthora	PPTG_06552	eukaryotic translation initiation factor 6 (246 aa)	2e-70	134/134 (100%)	XP_002906846.1	eukaryotic translation initiation factor 6 [Phytophthora infestans T30-4]	3e-67	132/134 (98%)	GO:0005638
CL826Contig1	Phytophthora	PPTG_11973	hypothetical protein (672 aa)	0	356/357 (99%)	XP_002899850.1	conserved hypothetical protein [Phytophthora infestans T30-4]	2e-16	61/196 (31%)	GO:0004143
CL827Contig1	Phytophthora	PPTG_02293	NAD-dependent malic enzyme (623 aa)	0	439/442 (99%)	XP_002901849.1	NAD-dependent malic enzyme, putative [Phytophthora infestans T30-4]	0	399/442 (90%)	GO:0046872
CL828Contig1	Phytophthora	PPTG_14320	hypothetical protein (211 aa)	2e-59	116/124 (93%)	XP_002904268.1	conserved hypothetical protein [Phytophthora infestans T30-4]	2e-52	109/125 (87%)
CL829Contig1	Phytophthora	PPTG_07417	resistance-Nodulation-Cell Division (RND) superfamily (1477 aa)	0	314/314 (100%)	XP_002895924.1	Resistance-Nodulation-Cell Division (RND) Superfamily [Phytophthora infestans T30-4]	1e-155	262/314 (83%)	GO:0008158
CL82Contig1	Phytophthora	PPTG_15631	voltage-dependent anion-selective channel protein (283 aa)	1e-156	282/282 (100%)	XP_002895339.1	voltage-dependent anion-selective channel protein, putative [Phytophthora infestans T30-4]	1e-149	272/282 (96%)	GO:0006820
CL830Contig1	Phytophthora	PPTG_05337	glutamate decarboxylase (494 aa)	1e-179	308/308 (100%)	NP_001052915.1	Os04g0447400 [Oryza sativa Japonica Group] emb	3e-89	156/295 (52%)	GO:0030170
CL832Contig1	Phytophthora	PPTG_11336	AP-1 complex subunit beta (842 aa)	1e-176	312/315 (99%)	XP_002896796.1	AP-1 complex subunit beta, putative [Phytophthora infestans T30-4]	1e-128	251/316 (79%)	GO:0005515
CL833Contig1	Phytophthora	PPTG_10590	ATP-binding Cassette (ABC) superfamily (1359 aa)	3e-72	77/80 (96%)	XP_002899778.1	ATP-binding Cassette (ABC) Superfamily [Phytophthora infestans T30-4]	2e-68	76/81 (93%)	GO:0009851
CL834Contig1	Phytophthora	PPTG_19379	histidyl-tRNA synthetase (886 aa)	1e-176	307/311 (98%)	XP_002909994.1	histidyl-tRNA synthetase [Phytophthora infestans T30-4]	1e-157	279/311 (89%)	GO:0005737
CL835Contig1	Phytophthora	PPTG_10590	ATP-binding Cassette (ABC) superfamily (1359 aa)	0	445/448 (99%)	XP_002899778.1	ATP-binding Cassette (ABC) Superfamily [Phytophthora infestans T30-4]	0	436/448 (97%)	GO:0009851
CL836Contig1	Phytophthora	PPTG_10232	hypothetical protein (328 aa)	7e-81	148/148 (100%)	XP_002909649.1	conserved hypothetical protein [Phytophthora infestans T30-4]	2e-45	99/148 (66%)
CL837Contig1	Phytophthora	PPTG_14857	AP-4 complex subunit epsilon (1104 aa)	0	450/450 (100%)	XP_002906433.1	AP-4 complex subunit epsilon, putative [Phytophthora infestans T30-4]	0	431/450 (95%)	GO:0030276
CL838Contig1	Phytophthora	PPTG_10414	hypothetical protein (569 aa)	0	335/335 (100%)	XP_002909489.1	conserved hypothetical protein [Phytophthora infestans T30-4]	1e-164	288/335 (85%)	GO:0030176
CL839Contig1	Phytophthora	PPTG_03227	hypothetical protein (273 aa)	1e-146	263/271 (97%)	XP_002901454.1	conserved hypothetical protein [Phytophthora infestans T30-4]	1e-86	170/209 (81%)
CL83Contig1	Phytophthora	PPTG_19007	hypothetical protein (362 aa)	0	359/361 (99%)	XP_002902320.1	conserved hypothetical protein [Phytophthora infestans T30-4]	1e-84	194/363 (53%)
CL840Contig1	Phytophthora	PPTG_18060	phosphomannomutase (248 aa)	2e-91	164/164 (100%)	ACV41080.1	phosphomannomutase D2 [Triticum aestivum]	5e-56	106/165 (64%)	GO:0004615
CL841Contig1	Phytophthora	PPTG_14610	hypothetical protein (659 aa)	1e-150	266/269 (98%)	CBJ29991.1	conserved unknown protein [Ectocarpus siliculosus]	3e-39	91/266 (34%)	GO:0050896
CL843Contig1	Phytophthora	PPTG_05903	catechol O-methyltransferase (242 aa)	1e-134	241/241 (100%)	XP_002997619.1	catechol O-methyltransferase, putative [Phytophthora infestans T30-4]	4e-51	110/215 (51%)	GO:0016206
CL844Contig1	Phytophthora	PPTG_05140	DNA-directed RNA polymerase I subunit RPA2 (1180 aa)	0	380/382 (99%)	XP_002907347.1	DNA-directed RNA polymerase I subunit RPA2, putative [Phytophthora infestans T30-4]	0	358/382 (93%)	GO:0003899
CL845Contig1	Phytophthora	PPTG_15079	hypothetical protein (219 aa)	1e-122	216/218 (99%)	XP_002908755.1	conserved hypothetical protein [Phytophthora infestans T30-4]	8e-92	172/218 (78%)
CL846Contig1	Phytophthora	PPTG_02622	hypothetical protein (252 aa)	1e-106	182/184 (98%)	AAM18486.1	AF494017_1 putative endo-1,3;1,4-beta-glucanase [Phytophthora infestans]	4e-97	170/184 (92%)	GO:0016787
CL848Contig1	Phytophthora	PPTG_14317	inorganic pyrophosphatase (272 aa)	1e-161	268/268 (100%)	XP_002904272.1	inorganic pyrophosphatase [Phytophthora infestans T30-4]	1e-147	248/265 (93%)	GO:0004427
CL849Contig1	Phytophthora	PPTG_14608	electron transfer flavoprotein-ubiquinone oxidoreductase (611 aa)	0	408/409 (99%)	XP_002907062.1	electron transfer flavoprotein-ubiquinone oxidoreductase, putative [Phytophthora infestans T30-4]	0	370/391 (94%)	GO:0055114
CL84Contig1	Phytophthora	PPTG_09645	triosephosphate isomerase/glyceraldehyde-3-phosphate dehydrogenase (603 aa)	0	296/300 (98%)	P26988.1	G3P_PHYIN RecName: Full=Glyceraldehyde-3-phosphate dehydrogenase; Short=GAPDH	1e-177	292/300 (97%)	GO:0005737
CL84Contig2	Phytophthora	PPTG_18809	prolyl-tRNA synthetase (712 aa)	1e-115	201/201 (100%)	XP_002902407.1	prolyl-tRNA synthetase, putative [Phytophthora infestans T30-4]	1e-110	197/201 (98%)	GO:0004365
CL850Contig1	Phytophthora	PPTG_07454	folate-Biopterin transporter (FBT) family protein (569 aa)	1e-114	199/200 (99%)	XP_002904548.1	folate-Biopterin Transporter (FBT) family [Phytophthora infestans T30-4]	1e-110	195/200 (97%)	GO:0055085
CL851Contig1	Phytophthora	PPTG_08592	hypothetical protein (594 aa)	1e-101	166/169 (98%)	XP_002898594.1	conserved hypothetical protein [Phytophthora infestans T30-4]	3e-81	144/169 (85%)
CL852Contig1	Phytophthora	PPTG_16019	RNA polymerase-associated protein CTR9 (1164 aa)	1e-145	258/258 (100%)	XP_002906421.1	RNA polymerase-associated protein CTR9 [Phytophthora infestans T30-4]	1e-71	162/261 (62%)
CL854Contig1	Phytophthora	PPTG_14103	hypothetical protein (250 aa)	1e-135	248/249 (99%)	XP_002998402.1	conserved hypothetical protein [Phytophthora infestans T30-4]	1e-115	221/250 (88%)	GO:0032934
CL855Contig1	Phytophthora	PPTG_02533	dihydrodipicolinate synthase (293 aa)	1e-155	277/279 (99%)	XP_002999018.1	dihydrodipicolinate synthase, putative [Phytophthora infestans T30-4]	1e-149	269/279 (96%)	GO:0019877
CL856Contig1	Phytophthora	PPTG_00097	ATP-binding Cassette (ABC) superfamily (589 aa)	0	421/423 (99%)	XP_002997751.1	ATP-binding Cassette (ABC) Superfamily [Phytophthora infestans T30-4]	0	379/423 (89%)	GO:0016887
CL857Contig1	Phytophthora	PPTG_01929	hypothetical protein (976 aa)	0	481/483 (99%)	XP_002903382.1	conserved hypothetical protein [Phytophthora infestans T30-4]	1e-150	310/436 (71%)
CL858Contig1	Phytophthora	PPTG_14008	phosphomannose isomerase type I (404 aa)	0	362/362 (100%)	XP_002896014.1	mannose-6-phosphate isomerase, putative [Phytophthora infestans T30-4]	1e-149	263/319 (82%)	GO:0005975
CL859Contig1	Phytophthora	PPTG_18924	hypothetical protein (615 aa)	0	360/360 (100%)	XP_002998236.1	conserved hypothetical protein [Phytophthora infestans T30-4]	0	320/332 (96%)
CL85Contig1	Phytophthora	PPTG_19399	peptidyl-prolyl cis-trans isomerase (172 aa)	4e-99	171/171 (100%)	ACR82293.1	cyclophilin A [Phytophthora nicotianae]	2e-87	159/171 (92%)	GO:0003755
CL860Contig1	Phytophthora	PPTG_12938	cellulose synthase catalytic subunit (1017 aa)	0	508/509 (99%)	ABP96902.1	cellulose synthase 1 [Phytophthora infestans]	0	485/509 (95%)	GO:0016760
CL861Contig1	Phytophthora	PPTG_08785	hypothetical protein (945 aa)	1e-116	202/202 (100%)	XP_002902250.1	conserved hypothetical protein [Phytophthora infestans T30-4]	1e-119	219/265 (82%)	GO:0008202
CL862Contig1	Phytophthora	PPTG_01661	complement control module protein (116 aa)	8e-24	52/53 (98%)	AAZ43381.1	complement control module protein [Phytophthora nicotianae]	2e-29	65/77 (84%)
CL863Contig1	Phytophthora	PPTG_10082	hypothetical protein (325 aa)	1e-89	168/170 (98%)	XP_002906649.1	conserved hypothetical protein [Phytophthora infestans T30-4]	7e-57	117/170 (68%)
CL864Contig1	Phytophthora	PPTG_18272	hypothetical protein (515 aa)	0	450/454 (99%)	XP_002898044.1	conserved hypothetical protein [Phytophthora infestans T30-4]	0	372/434 (85%)	GO:0005622
CL865Contig1	Phytophthora	PPTG_18249	hypothetical protein (270 aa)	1e-88	154/154 (100%)	XP_002998916.1	conserved hypothetical protein [Phytophthora infestans T30-4]	9e-75	135/152 (88%)	GO:0008168
CL866Contig1	Phytophthora	PPTG_03083	chitin-binding protein (311 aa)	1e-151	262/266 (98%)	XP_002901402.1	conserved hypothetical protein [Phytophthora infestans T30-4]	2e-42	85/152 (55%)	GO:0019028
CL867Contig1	Phytophthora	PPTG_11009	phosphatidylinositol transfer protein SFH5 (288 aa)	1e-165	286/287 (99%)	XP_002904755.1	phosphatidylinositol transfer protein SFH5, putative [Phytophthora infestans T30-4]	1e-126	231/282 (81%)	GO:0016020
CL869Contig1	Phytophthora	PPTG_05623	L-allo-threonine aldolase (361 aa)	0	359/360 (99%)	XP_002907741.1	L-allo-threonine aldolase [Phytophthora infestans T30-4]	0	329/358 (91%)	GO:0030170
CL86Contig1	Phytophthora	PPTG_04728	50S ribosomal protein L13e (206 aa)	1e-114	205/205 (100%)	XP_002905546.1	60S ribosomal protein L13, putative [Phytophthora infestans T30-4]	1e-90	172/205 (83%)	GO:0005840
CL870Contig1	Phytophthora	PPTG_02438	UDP-glucuronic acid decarboxylase 1 (402 aa)	0	401/401 (100%)	XP_002901739.1	UDP-glucuronic acid decarboxylase 1 [Phytophthora infestans T30-4]	0	341/387 (88%)	GO:0044237
CL871Contig1	Phytophthora	PPTG_01622	hypothetical protein (146 aa)	1e-83	145/145 (100%)	XP_002907974.1	DNA topoisomerase 2 DNA gyrase B [Phytophthora infestans T30-4]	5e-81	145/148 (97%)	GO:0009851
CL872Contig1	Phytophthora	PPTG_13447	oligomeric Golgi complex subunit (841 aa)	0	436/439 (99%)	XP_002906663.1	conserved oligomeric Golgi complex subunit, putative [Phytophthora infestans T30-4]	1e-180	334/445 (75%)
CL873Contig1	Phytophthora	PPTG_03759	guanylate-binding protein (882 aa)	1e-168	295/298 (98%)	XP_002896136.1	guanylate-binding protein, putative [Phytophthora infestans T30-4]	1e-131	246/299 (82%)	GO:0003924
CL874Contig1	Phytophthora	PPTG_16301	HECT E3 ubiquitin ligase (842 aa)	6e-99	174/174 (100%)	XP_002997338.1	HECT E3 ubiquitin ligase, putative [Phytophthora infestans T30-4]	7e-89	160/174 (91%)	GO:0005515
CL875Contig1	Phytophthora	PPTG_00938	soluble pyridine nucleotide transhydrogenase (551 aa)	1e-111	202/202 (100%)	CBJ29397.1	conserved unknown protein [Ectocarpus siliculosus]	4e-76	85/165 (51%)	GO:0005737
CL876Contig1	Phytophthora	PPTG_10516	WD repeat protein pop3 (354 aa)	1e-131	228/228 (100%)	XP_002899814.1	WD repeat protein pop3 [Phytophthora infestans T30-4]	1e-107	196/228 (85%)	GO:0016491
CL877Contig1	Phytophthora	PPTG_06141	glycoside hydrolase (716 aa)	1e-159	275/277 (99%)	XP_002903033.1	glycoside hydrolase, putative [Phytophthora infestans T30-4]	1e-144	249/276 (90%)	GO:0055114
CL879Contig1	Phytophthora	PPTG_17268	hypothetical protein (134 aa)	1e-59	108/108 (100%)	XP_002900318.1	conserved hypothetical protein [Phytophthora infestans T30-4]	3e-55	104/107 (97%)	GO:0005740
CL87Contig1	Phytophthora	PPTG_15753	30S ribosomal protein S4 (193 aa)	1e-106	192/192 (100%)	XP_002903192.1	40S ribosomal protein S9-1 [Phytophthora infestans T30-4]	1e-89	168/168 (100%)	GO:0003735
CL880Contig1	Phytophthora	PPTG_00234	drug/Metabolite transporter (DMT) superfamily (444 aa)	0	442/443 (99%)	XP_002895931.1	Drug/Metabolite Transporter (DMT) Superfamily [Phytophthora infestans T30-4]	0	365/443 (82%)	GO:0000139
CL883Contig1	Phytophthora	PPTG_03713	hypothetical protein (232 aa)	3e-65	118/123 (95%)	CBN80083.1	high mobility group protein [Ectocarpus siliculosus]	5e-16	41/90 (45%)	GO:0040010
CL885Contig1	Phytophthora	PPTG_06224	hypothetical protein (526 aa)	1e-120	223/223 (100%)	XP_002902964.1	conserved hypothetical protein [Phytophthora infestans T30-4]	1e-96	189/224 (84%)
CL886Contig1	Phytophthora	PPTG_05012	hypothetical protein (439 aa)	0	371/372 (99%)	XP_002907194.1	conserved hypothetical protein [Phytophthora infestans T30-4]	1e-168	303/372 (81%)	GO:0008270
CL887Contig1	Phytophthora	PPTG_16174	hypothetical protein (694 aa)	0	410/410 (100%)	XP_002895081.1	conserved hypothetical protein [Phytophthora infestans T30-4]	0	401/411 (97%)
CL888Contig1	Phytophthora	PPTG_15139	voltage-gated Ion Channel (VIC) superfamily (1148 aa)	1e-125	220/222 (99%)	XP_002908810.1	Voltage-gated Ion Channel (VIC) Superfamily [Phytophthora infestans T30-4]	3e-85	163/200 (81%)	GO:0016020
CL889Contig1	Phytophthora	PPTG_00044	calcium/calmodulin-dependent protein kinase II (472 aa)	0	460/462 (99%)	XP_002896625.1	calcium/calmodulin-dependent protein kinase II [Phytophthora infestans T30-4]	0	431/463 (93%)	GO:0043229
CL88Contig1	Phytophthora					ABP48077.1	putative gag-pol protein [Drosophila ananassae]	3e-43	171/686 (24%)
CL890Contig1	Phytophthora	PPTG_07472	tripeptidyl-peptidase (1002 aa)	1e-124	120/120 (100%)	XP_002906072.1	tripeptidyl-peptidase, putative [Phytophthora infestans T30-4]	1e-167	205/274 (74%)	GO:0006508
CL891Contig1	Phytophthora	PPTG_16155	geranylgeranyl transferase type-2 subunit beta (345 aa)	0	338/340 (99%)	XP_002906299.1	geranylgeranyl transferase type-2 subunit beta [Phytophthora infestans T30-4]	0	311/340 (91%)	GO:0016740
CL892Contig1	Phytophthora	PPTG_16292	hypothetical protein (327 aa)	1e-150	259/260 (99%)	XP_002895813.1	conserved hypothetical protein [Phytophthora infestans T30-4]	3e-90	165/200 (82%)	GO:0055114
CL893Contig1	Phytophthora	PPTG_10432	hypothetical protein (425 aa)	1e-117	209/209 (100%)	XP_002909470.1	conserved hypothetical protein [Phytophthora infestans T30-4]	3e-75	147/193 (76%)	GO:0005759
CL894Contig1	Phytophthora	PPTG_04861	hypothetical protein (771 aa)	1e-147	264/264 (100%)	XP_002907003.1	conserved hypothetical protein [Phytophthora infestans T30-4]	1e-109	204/264 (77%)	GO:0008270
CL895Contig1	Phytophthora	PPTG_05991	magnesium-dependent phosphatase-1 (213 aa)	4e-92	164/165 (99%)	XP_002898876.1	conserved hypothetical protein [Phytophthora infestans T30-4]	5e-80	148/165 (89%)
CL897Contig1	Phytophthora	PPTG_20266	NAD(P)H:quinone oxidoreductase, type IV (214 aa)	1e-120	213/213 (100%)	XP_002899457.1	flavodoxin-like protein [Phytophthora infestans T30-4]	3e-86	161/200 (80%)	GO:0016491
CL898Contig1	Phytophthora	PPTG_18599	60S ribosomal protein L27a (149 aa)	3e-63	114/115 (99%)	XP_002904786.1	ribosomal protein L27 [Phytophthora infestans T30-4]	1e-59	112/115 (97%)	GO:0005840
CL899Contig1	Phytophthora	PPTG_02483	hypothetical protein (380 aa)	0	377/377 (100%)	XP_002997943.1	conserved hypothetical protein [Phytophthora infestans T30-4]	0	357/377 (94%)
CL89Contig1	Phytophthora	PPTG_02800	transaldolase (335 aa)	0	334/334 (100%)	AAN31490.1	transaldolase [Phytophthora infestans]	1e-171	314/334 (94%)	GO:0005625
CL8Contig1	Phytophthora	PPTG_13069	hypothetical protein (358 aa)	0	356/357 (99%)	XP_002899844.1	conserved hypothetical protein [Phytophthora infestans T30-4]	1e-152	278/356 (78%)
CL900Contig1	Phytophthora	PPTG_14936	hypothetical protein (155 aa)	6e-69	133/137 (97%)
CL901Contig1	Phytophthora	PPTG_16090	spastin and Fidgetin-like protein (410 aa)	0	408/409 (99%)	XP_002906350.1	spastin and Fidgetin-like protein [Phytophthora infestans T30-4]	0	380/409 (92%)	GO:0051013
CL902Contig1	Phytophthora	PPTG_09704	homoserine O-acetyltransferase (426 aa)	0	377/380 (99%)	XP_002894846.1	homoserine O-acetyltransferase, putative [Phytophthora infestans T30-4]	1e-143	252/263 (95%)	GO:0005737
CL903Contig1	Phytophthora	PPTG_09991	hypothetical protein (395 aa)	1e-173	295/298 (98%)	XP_002895996.1	conserved hypothetical protein [Phytophthora infestans T30-4] ref	1e-150	264/298 (88%)	GO:0004221
CL904Contig1	Phytophthora	PPTG_00748	hypothetical protein (90 aa)	4e-47	89/89 (100%)	XP_002908213.1	nardilysin, putative [Phytophthora infestans T30-4]	3e-21	52/57 (91%)	GO:0004222
CL905Contig1	Phytophthora	PPTG_07368	trifunctional enzyme subunit alpha (748 aa)	1e-151	277/277 (100%)	XP_002998772.1	trifunctional enzyme subunit alpha, putative [Phytophthora infestans T30-4]	1e-113	217/248 (87%)	GO:0006631
CL906Contig1	Phytophthora	PPTG_20057	dentin sialophosphoprotein (372 aa)	2e-86	170/186 (91%)	XP_002901635.1	endoplasmic reticulum metallopeptidase, putative [Phytophthora infestans T30-4]	3e-74	130/148 (87%)	GO:0008233
CL907Contig1	Phytophthora	PPTG_06042	D-3-phosphoglycerate dehydrogenase (468 aa)	1e-146	263/271 (97%)	XP_002902091.1	D-3-phosphoglycerate dehydrogenase [Phytophthora infestans T30-4]	1e-143	261/271 (96%)	GO:0051287
CL908Contig1	Phytophthora	PPTG_12140	hypothetical protein (1212 aa)	1e-138	253/257 (98%)	XP_002997127.1	conserved hypothetical protein [Phytophthora infestans T30-4]	1e-112	219/261 (83%)	GO:0043565
CL909Contig1	Phytophthora	PPTG_08059	hypothetical protein (413 aa)	0	408/412 (99%)	XP_002909278.1	conserved hypothetical protein [Phytophthora infestans T30-4]	1e-163	285/359 (79%)	GO:0008270
CL90Contig1	Phytophthora	PPTG_02785	V-type H(+)-translocating pyrophosphatase (769 aa)	0	768/768 (100%)	XP_002999240.1	pyrophosphate-energized vacuolar membrane proton pump, putative [Phytophthora infestans T30-4]	0	675/751 (89%)	GO:0009678
CL910Contig1	Phytophthora	PPTG_12134	V-type proton ATPase subunit B, isoform (496 aa)	0	363/363 (100%)	XP_002998300.1	V-type proton ATPase subunit B, putative [Phytophthora infestans T30-4]	0	352/363 (96%)	GO:0008553
CL911Contig1	Phytophthora	PPTG_16698	amino Acid/Auxin Permease (AAAP) family (495 aa)	1e-110	190/253 (75%)	XP_002997386.1	Amino Acid/Auxin Permease (AAAP) Family [Phytophthora infestans T30-4]	1e-100	191/253 (75%)	GO:0016020
CL912Contig1	Phytophthora	PPTG_02716	ribose-phosphate pyrophosphokinase (426 aa)	1e-165	293/296 (98%)	XP_002999181.1	ribose-phosphate pyrophosphokinase, putative [Phytophthora infestans T30-4]	1e-161	289/296 (97%)	GO:0016301
CL913Contig1	Phytophthora	PPTG_16782	glutathione synthetase (483 aa)	0	447/448 (99%)	CBN75075.1	Glutathione synthase [Ectocarpus siliculosus]	1e-111	226/467 (48%)	GO:0046872
CL914Contig1	Phytophthora	PPTG_11284	hypothetical protein (423 aa)	0	378/381 (99%)	XP_002895519.1	conserved hypothetical protein [Phytophthora infestans T30-4]	1e-155	289/377 (76%)
CL915Contig1	Phytophthora	PPTG_16241	oxoglutarate dehydrogenase (succinyl-transferring), E1 component (1044 aa)	0	383/386 (99%)	XP_002897185.1	2-oxoglutarate dehydrogenase E1 component, putative [Phytophthora infestans T30-4]	0	368/386 (95%)	GO:0004591
CL916Contig1	Phytophthora	PPTG_13335	hypothetical protein (196 aa)	1e-110	195/195 (100%)	XP_002906121.1	conserved hypothetical protein [Phytophthora infestans T30-4]	3e-98	177/195 (90%)	GO:0005634
CL917Contig1	Phytophthora	PPTG_03645	hypothetical protein (380 aa)	0	371/379 (97%)	XP_002903588.1	conserved hypothetical protein [Phytophthora infestans T30-4]	1e-173	319/378 (84%)	GO:0004612
CL918Contig1	Phytophthora	PPTG_14511	importin-like protein (1130 aa)	0	415/417 (99%)	XP_002906205.1	importin-like protein [Phytophthora infestans T30-4]	0	388/417 (93%)	GO:0005488
CL919Contig1	Phytophthora	PPTG_15967	hypothetical protein (449 aa)	0	433/439 (98%)	XP_002907771.1	conserved hypothetical protein [Phytophthora infestans T30-4]	0	343/425 (80%)
CL91Contig1	Phytophthora	PPTG_13080	30S ribosomal protein S26e (108 aa)	4e-57	107/107 (100%)	XP_002899862.1	40S ribosomal protein S26, putative [Phytophthora infestans T30-4]	2e-33	73/73 (100%)	GO:0005840
CL920Contig1	Phytophthora	PPTG_13562	hypothetical protein (413 aa)	0	316/316 (100%)	XP_002906765.1	conserved hypothetical protein [Phytophthora infestans T30-4]	1e-173	216/228 (94%)	GO:0043231
CL921Contig1	Phytophthora	PPTG_05413	hypothetical protein (328 aa)	1e-161	163/163 (100%)	XP_002907570.1	conserved hypothetical protein [Phytophthora infestans T30-4]	1e-103	131/144 (90%)	GO:0003874
CL922Contig1	Phytophthora	PPTG_18150	voltage-gated potassium channel subunit beta (357 aa)	1e-179	306/308 (99%)	XP_002998886.1	voltage-gated potassium channel subunit beta, putative [Phytophthora infestans T30-4]	1e-129	230/256 (89%)	GO:0005216
CL923Contig1	Phytophthora	PPTG_09763	alcohol dehydrogenase (333 aa)	0	326/327 (99%)	XP_002899191.1	alcohol dehydrogenase, putative [Phytophthora infestans T30-4]	1e-150	273/319 (85%)	GO:0055114
CL924Contig1	Phytophthora	PPTG_09908	carbohydrate esterase (566 aa)	0	319/319 (100%)	XP_002899314.1	carbohydrate esterase, putative [Phytophthora infestans T30-4]	1e-157	240/256 (93%)	GO:0008152
CL925Contig1	Phytophthora	PPTG_00525	atlastin-like protein (621 aa)	1e-177	308/310 (99%)	XP_002997146.1	atlastin-like protein [Phytophthora infestans T30-4]	1e-160	280/310 (90%)	GO:0005525
CL926Contig1	Phytophthora	PPTG_13312	major facilitator superfamily transporter (MFS) (444 aa)	1e-161	274/274 (100%)	XP_002906141.1	Major Facilitator Superfamily (MFS) [Phytophthora infestans T30-4]	1e-133	236/277 (85%)	GO:0055085
CL928Contig1	Phytophthora	PPTG_06269	succinyl-CoA ligase beta-chain (438 aa)	1e-75	145/146 (99%)	XP_002902934.1	succinyl-CoA ligase beta-chain, mitochondrial precursor [Phytophthora infestans T30-4]	1e-72	144/146 (98%)	GO:0004776
CL929Contig1	Phytophthora	PPTG_02357	hypothetical protein (312 aa)	1e-179	205/206 (99%)	XP_002901799.1	conserved hypothetical protein [Phytophthora infestans T30-4]	1e-110	183/206 (88%)
CL92Contig1	Phytophthora	PPTG_04566	carbohydrate-binding protein (366 aa)	1e-142	266/371 (71%)	XP_002998388.1	carbohydrate-binding protein, putative [Phytophthora infestans T30-4]	1e-127	236/307 (76%)
CL930Contig1	Phytophthora	PPTG_10123	hypothetical protein (267 aa)	1e-152	261/266 (98%)	XP_002906606.1	conserved hypothetical protein [Phytophthora infestans T30-4]	1e-123	214/231 (92%)	GO:0016020
CL931Contig1	Phytophthora	PPTG_06434	protein phosphatase 2C (324 aa)	0	321/323 (99%)	XP_002902832.1	protein phosphatase 2C, putative [Phytophthora infestans T30-4]	1e-153	276/313 (88%)	GO:0006470
CL932Contig1	Phytophthora	PPTG_11342	hypothetical protein (455 aa)	0	445/445 (100%)	XP_002896788.1	conserved hypothetical protein [Phytophthora infestans T30-4]	0	415/441 (94%)
CL933Contig1	Phytophthora	PPTG_07225	asparaginyl-tRNA synthetase (496 aa)	1e-121	215/215 (100%)	XP_002900233.1	asparaginyl-tRNA synthetase [Phytophthora infestans T30-4]	2e-92	175/215 (81%)	GO:0004816
CL934Contig1	Phytophthora	PPTG_05510	ribosomal RNA methyltransferase nop2-like protein (609 aa)	0	348/349 (99%)	XP_002907645.1	ribosomal RNA methyltransferase nop2-like protein [Phytophthora infestans T30-4]	1e-146	258/260 (99%)	GO:0008757
CL935Contig1	Phytophthora	PPTG_07498	3-isopropylmalate dehydrogenase (362 aa)	0	329/329 (100%)	XP_002906057.1	3-isopropylmalate dehydrogenase [Phytophthora infestans T30-4]	0	325/329 (98%)	GO:0005737
CL936Contig1	Phytophthora	PPTG_05388	pyruvate dehydrogenase (381 aa)	0	380/380 (100%)	XP_002907550.1	pyruvate dehydrogenase [lipoamide] [Phytophthora infestans T30-4]	0	364/380 (95%)	GO:0016301
CL937Contig1	Phytophthora	PPTG_13431	hypothetical protein (105 aa)	2e-55	104/104 (100%)	XP_002896228.1	hypothetical protein PITG_19672 [Phytophthora infestans T30-4]	2e-42	85/94 (90%)
CL938Contig1	Phytophthora	PPTG_18586	quinolinate synthetase A protein (518 aa)	1e-88	133/133 (100%)	XP_002904774.1	quinolinate synthetase A protein, putative [Phytophthora infestans T30-4]	4e-58	86/99 (86%)	GO:0008987
CL939Contig1	Phytophthora	PPTG_13937	choline-phosphate cytidylyltransferase B (252 aa)	1e-100	174/174 (100%)	XP_002898494.1	choline-phosphate cytidylyltransferase B [Phytophthora infestans T30-4]	1e-77	140/148 (94%)	GO:0009058
CL93Contig1	Phytophthora	PPTG_08333	hypothetical protein (99 aa)	9e-49	93/93 (100%)	XP_002909042.1	40S ribosomal protein S6 [Phytophthora infestans T30-4]	1e-120	219/222 (98%)	GO:0006924
CL940Contig1	Phytophthora	PPTG_12168	elongation factor Tu (417 aa)	1e-146	257/257 (100%)	ZP_02152083.1	translation elongation factor Tu [Oceanibulbus indolifex HEL-45] ref	4e-99	171/255 (67%)	GO:0005737
CL941Contig1	Phytophthora	PPTG_12013	Argonaute3 (AGO3) (1269 aa)	1e-161	278/278 (100%)	XP_002908068.1	Argonaute3 (AGO3) [Phytophthora infestans T30-4]	1e-140	250/278 (89%)	GO:0003676
CL942Contig1	Phytophthora	PPTG_18588	hypothetical protein (289 aa)	1e-161	286/288 (99%)	XP_002904776.1	exoglucanase 1 precursor [Phytophthora infestans T30-4]	3e-83	149/211 (70%)	GO:0004553
CL944Contig1	Phytophthora	PPTG_07526	hypothetical protein (394 aa)	0	353/353 (100%)	XP_002906046.1	conserved hypothetical protein [Phytophthora infestans T30-4]	1e-159	289/353 (81%)
CL945Contig1	Phytophthora	PPTG_05763	sulfate Permease (SulP) family (701 aa)	1e-96	178/180 (98%)	XP_002897497.1	Sulfate Permease (SulP) Family [Phytophthora infestans T30-4]	7e-74	142/152 (93%)	GO:0016021
CL947Contig1	Phytophthora	PPTG_10659	hypothetical protein (360 aa)	0	320/320 (100%)	XP_002899712.1	conserved hypothetical protein [Phytophthora infestans T30-4]	6e-45	95/148 (64%)
CL948Contig1	Phytophthora	PPTG_01389	histone chaperone ASF1-like protein (266 aa)	1e-153	262/265 (98%)	XP_002896995.1	histone chaperone ASF1-like protein [Phytophthora infestans T30-4]	1e-115	207/225 (92%)	GO:0006333
CL949Contig1	Phytophthora	PPTG_03799	hypothetical protein (337 aa)	8e-92	156/158 (98%)	XP_002998803.1	conserved hypothetical protein [Phytophthora infestans T30-4]	5e-80	140/158 (88%)
CL94Contig1	Phytophthora	PPTG_07079	cysteine synthase (293 aa)	1e-162	288/291 (98%)	XP_002900124.1	cysteine synthase [Phytophthora infestans T30-4]	1e-174	317/341 (92%)	GO:0030170
CL94Contig2	Phytophthora	PPTG_19704	cysteine synthase A (342 aa)	0	335/335 (100%)	XP_002900123.1	cysteine synthase [Phytophthora infestans T30-4]	1e-156	291/340 (85%)	GO:0030170
CL951Contig1	Phytophthora	PPTG_09623	hypothetical protein (379 aa)	1e-114	197/205 (96%)	XP_002897857.1	glyoxylate/hydroxypyruvate reductase A, putative [Phytophthora infestans T30-4]	2e-51	98/204 (48%)	GO:0048037
CL952Contig1	Phytophthora	PPTG_09128	hypothetical protein (572 aa)	3e-67	124/129 (96%)	XP_002895981.1	conserved hypothetical protein [Phytophthora infestans T30-4]	2e-55	109/129 (84%)
CL953Contig1	Phytophthora	PPTG_18093	hypothetical protein (1322 aa)	2e-54	101/101 (100%)	XP_002998298.1	conserved hypothetical protein [Phytophthora infestans T30-4]	1e-44	89/101 (88%)
CL954Contig1	Phytophthora	PPTG_17398	glutamyl-tRNA synthetase (877 aa)	1e-76	139/139 (100%)	XP_002898918.1	glutamyl-tRNA synthetase, putative [Phytophthora infestans T30-4]	4e-71	134/152 (88%)	GO:0005737
CL955Contig1	Phytophthora	PPTG_00719	myosin-like protein (1258 aa)	7e-54	105/105 (100%)	XP_002908185.1	myosin-like protein [Phytophthora infestans T30-4]	2e-36	82/105 (78%)	GO:0005515
CL956Contig1	Phytophthora	PPTG_02901	hypothetical protein (219 aa)	1e-127	216/218 (99%)	XP_002902167.1	conserved hypothetical protein [Phytophthora infestans T30-4]	1e-47	100/217 (46%)
CL957Contig1	Phytophthora	PPTG_18328	hypothetical protein (1046 aa)	0	321/322 (99%)	XP_002905288.1	conserved hypothetical protein [Phytophthora infestans T30-4]	1e-48	134/336 (39%)
CL958Contig1	Phytophthora	PPTG_02092	peptidyl-prolyl cis-trans isomerase B (207 aa)	4e-90	158/158 (100%)	ACR82294.1	cyclophilin B [Phytophthora nicotianae]	1e-87	158/158 (100%)	GO:0006457
CL959Contig1	Phytophthora	PPTG_09093	autophagocytosis associated protein (338 aa)	0	336/337 (99%)	XP_002900448.1	autophagocytosis associated protein, putative [Phytophthora infestans T30-4]	1e-159	288/338 (85%)	GO:0015031
CL95Contig1	Phytophthora	PPTG_15783	30S ribosomal protein S7e (191 aa)	1e-103	190/190 (100%)	XP_002899046.1	40S ribosomal protein S7 [Phytophthora infestans T30-4]	3e-99	187/190 (98%)	GO:0005840
CL960Contig1	Phytophthora	PPTG_08154	hypothetical protein (578 aa)	0	346/349 (99%)	XP_002909802.1	conserved hypothetical protein [Phytophthora infestans T30-4]	7e-67	129/161 (80%)
CL961Contig1	Phytophthora	PPTG_07273	GMP reductase (363 aa)	1e-179	309/310 (99%)	P59075.1	GMPR_PHYIN RecName: Full=GMP reductase; AltName: Full=Guanosine 5'-monophosphate oxidoreductase; Short=Guanosine monophosphate reductase	1e-172	301/310 (97%)	GO:0009117
CL962Contig1	Phytophthora	PPTG_00608	asparagine synthetase (564 aa)	0	420/422 (99%)	XP_002900035.1	asparagine synthetase [Phytophthora infestans T30-4]	0	396/422 (93%)	GO:0004066
CL963Contig1	Phytophthora	PPTG_13222	hypothetical protein (170 aa)	8e-81	150/150 (100%)	XP_002998516.1	conserved hypothetical protein [Phytophthora infestans T30-4]	2e-36	86/130 (66%)	GO:0005743
CL964Contig1	Phytophthora
CL965Contig1	Phytophthora	PPTG_02544	zinc (Zn2)-Iron (Fe2) Permease (ZIP) family (910 aa)	3e-70	133/135 (98%)	XP_002999040.1	Zinc (Zn2 )-Iron (Fe2 ) Permease (ZIP) Family [Phytophthora infestans T30-4]	2e-66	129/135 (95%)	GO:0030001
CL967Contig1	Phytophthora	PPTG_17298	aconitate hydratase (701 aa)	1e-109	186/186 (100%)	XP_002900348.1	aconitate hydratase, putative [Phytophthora infestans T30-4]	1e-101	180/186 (96%)	GO:0003861
CL968Contig1	Phytophthora	PPTG_01301	hypothetical protein (488 aa)	2e-69	140/207 (67%)	XP_002899657.1	conserved hypothetical protein [Phytophthora infestans T30-4]	5e-50	109/208 (52%)
CL969Contig1	Phytophthora	PPTG_02589	hypothetical protein (522 aa)	0	324/327 (99%)	XP_002999071.1	conserved hypothetical protein [Phytophthora infestans T30-4]	1e-134	251/296 (84%)	GO:0006694
CL96Contig1	Phytophthora	PPTG_09080	elicitin-like protein (184 aa)	1e-101	183/183 (100%)	CAD38503.1	gamma-megaspermin [Phytophthora megasperma]	9e-52	103/118 (87%)	GO:0005576
CL970Contig1	Phytophthora	PPTG_09262	hypothetical protein (913 aa)	7e-47	93/110 (84%)	XP_002899447.1	conserved hypothetical protein [Phytophthora infestans T30-4]	2e-40	85/110 (77%)	GO:0004222
CL971Contig1	Phytophthora	PPTG_05369	hypothetical protein (356 aa)	1e-152	262/262 (100%)	XP_002907538.1	conserved hypothetical protein [Phytophthora infestans T30-4]	1e-125	222/246 (90%)
CL972Contig1	Phytophthora	PPTG_10374	hypothetical protein (104 aa)	1e-53	103/103 (100%)	XP_002909527.1	conserved hypothetical protein [Phytophthora infestans T30-4]	1e-48	97/103 (94%)	GO:0005750
CL973Contig1	Phytophthora	PPTG_05488	hypothetical protein (372 aa)	1e-144	254/254 (100%)	XP_002907629.1	conserved hypothetical protein [Phytophthora infestans T30-4]	1e-126	232/255 (90%)
CL974Contig1	Phytophthora	PPTG_05779	acyl-CoA dehydrogenase (802 aa)	1e-109	197/199 (98%)	XP_002897511.1	acyl-CoA dehydrogenase, putative [Phytophthora infestans T30-4]	1e-106	194/199 (97%)	GO:0050660
CL975Contig1	Phytophthora	PPTG_01498	eukaryotic translation initiation factor 3 subunit G (326 aa)	6e-79	140/142 (98%)	XP_002907862.1	eukaryotic translation initiation factor 3 subunit G, putative [Phytophthora infestans T30-4]	3e-62	121/142 (85%)	GO:0003723
CL978Contig1	Phytophthora	PPTG_03165	chaperonin, mitochondrial (577 aa)	1e-158	289/289 (100%)	XP_002901426.1	chaperonin CPN60-1, mitochondrial precursor [Phytophthora infestans T30-4]	1e-154	285/289 (98%)	GO:0005737
CL979Contig1	Phytophthora	PPTG_06296	mannitol dehydrogenase (355 aa)	1e-124	223/225 (99%)	XP_002902908.1	mannitol dehydrogenase, putative [Phytophthora infestans T30-4]	1e-107	202/225 (89%)	GO:0048037
CL97Contig1	Phytophthora	PPTG_04170	hypothetical protein (319 aa)	1e-177	317/318 (99%)	XP_002905218.1	conserved hypothetical protein [Phytophthora infestans T30-4]	1e-126	247/316 (78%)
CL980Contig1	Phytophthora	PPTG_15778	hypothetical protein (140 aa)	5e-79	138/139 (99%)	XP_002899051.1	conserved hypothetical protein [Phytophthora infestans T30-4]	3e-59	111/141 (78%)
CL981Contig1	Phytophthora	PPTG_01652	myosin-like protein (249 aa)	1e-135	248/248 (100%)	XP_002907997.1	myosin-like protein [Phytophthora infestans T30-4]	1e-115	225/248 (90%)	GO:0035091
CL982Contig1	Phytophthora	PPTG_16151	hypothetical protein (494 aa)	1e-65	122/122 (100%)	XP_002906303.1	conserved hypothetical protein [Phytophthora infestans T30-4]	6e-56	110/121 (90%)	GO:0043565
CL983Contig1	Phytophthora	PPTG_11765	SCP-like extracellular protein (258 aa)	1e-153	256/257 (99%)	XP_002902572.1	SCP-like extracellular protein [Phytophthora infestans T30-4]	1e-121	208/257 (80%)
CL985Contig1	Phytophthora	PPTG_01694	50S ribosomal protein L19e (186 aa)	1e-78	147/171 (85%)	XP_002903176.1	60S ribosomal protein L19-1 [Phytophthora infestans T30-4]	4e-65	127/140 (90%)	GO:0005840
CL986Contig1	Phytophthora	PPTG_05203	hypothetical protein (111 aa)	8e-55	101/107 (94%)	XP_002907400.1	conserved hypothetical protein [Phytophthora infestans T30-4]	8e-42	85/107 (79%)
CL987Contig1	Phytophthora	PPTG_12978	hypothetical protein (413 aa)	1e-160	279/293 (95%)	XP_002898328.1	conserved hypothetical protein [Phytophthora infestans T30-4]	1e-128	236/294 (80%)
CL988Contig1	Phytophthora	PPTG_10243	hypothetical protein (85 aa)	2e-44	84/84 (100%)	XP_002909638.1	conserved hypothetical protein [Phytophthora infestans T30-4]	6e-41	82/84 (97%)	GO:0008270
CL989Contig1	Phytophthora	PPTG_17276	hypothetical protein (575 aa)	9e-70	136/239 (56%)	CAI72344.1	set domain-containing protein, putative [Phytophthora infestans] emb	3e-18	57/170 (33%)
CL98Contig1	Phytophthora	PPTG_02398	elongation factor 1-gamma (407 aa)	0	406/406 (100%)	XP_002901767.1	elongation factor 1-gamma, putative [Phytophthora infestans T30-4]	0	372/406 (91%)	GO:0003746
CL990Contig1	Phytophthora	PPTG_17564	nuclear transcription factor Y subunit B-3 (124 aa)	6e-66	123/123 (100%)	XP_002901676.1	nuclear transcription factor Y subunit B-3 [Phytophthora infestans T30-4]	3e-55	112/123 (91%)	GO:0043565
CL991Contig1	Phytophthora
CL993Contig1	Phytophthora	PPTG_00272	hypothetical protein (437 aa)	0	361/361 (100%)	XP_002998067.1	conserved hypothetical protein [Phytophthora infestans T30-4]	1e-75	160/326 (49%)	GO:0045449
CL994Contig1	Phytophthora	PPTG_16291	3-mercaptopyruvate sulfurtransferase (292 aa)	1e-131	221/221 (100%)	XP_002895815.1	3-mercaptopyruvate sulfurtransferase, putative [Phytophthora infestans T30-4]	1e-117	201/220 (91%)	GO:0004792
CL995Contig1	Phytophthora	PPTG_17386	hypothetical protein (546 aa)	1e-118	214/215 (99%)	XP_002896063.1	conserved hypothetical protein [Phytophthora infestans T30-4]	2e-88	169/215 (78%)
CL996Contig1	Phytophthora	PPTG_00424	hypothetical protein (502 aa)	1e-94	175/177 (98%)	XP_002904388.1	conserved hypothetical protein [Phytophthora infestans T30-4]	2e-50	106/135 (78%)	GO:0016021
CL997Contig1	Phytophthora	PPTG_11360	carbohydrate esterase (664 aa)	1e-167	306/308 (99%)	XP_002896771.1	carbohydrate esterase, putative [Phytophthora infestans T30-4]	2e-21	54/83 (65%)
CL998Contig1	Phytophthora	PPTG_02915	adhesin protein (696 aa)	1e-73	143/143 (100%)	XP_002902396.1	adhesin protein, putative [Phytophthora infestans T30-4]	2e-09	43/97 (44%)
CL999Contig1	Phytophthora	PPTG_03107	hypothetical protein (351 aa)	1e-133	226/227 (99%)	XP_002901373.1	conserved hypothetical protein [Phytophthora infestans T30-4]	1e-86	155/218 (71%)	GO:0008233
CL99Contig1	Phytophthora	PPTG_19188	heat shock protein 90-4 (707 aa)	0	340/340 (100%)	XP_002998541.1	heat shock protein 90 [Phytophthora infestans T30-4]	1e-162	296/320 (92%)	GO:0006457
CL9Contig1	Phytophthora	PPTG_09226	S-adenosylmethionine synthase 2 (392 aa)	0	391/391 (100%)	XP_002896578.1	S-adenosylmethionine synthetase 2 [Phytophthora infestans T30-4]	0	377/391 (96%)	GO:0005737
PpCYH_CF891671.1.1	Phytophthora	PPTG_16840	hypothetical protein (107 aa)	1e-57	106/106 (100%)	XP_002907400.1	conserved hypothetical protein [Phytophthora infestans T30-4]	2e-19	52/104 (50%)
PpCYH_CF891673.1.1	Phytophthora	PPTG_16236	transglutaminase elicitor M81D (531 aa)	3e-87	155/155 (100%)	XP_002897181.1	transglutaminase elicitor M81D [Phytophthora infestans T30-4]	2e-64	120/155 (77%)	GO:0016740
PpCYH_CF891677.1.1	Phytophthora	PPTG_09948	hypothetical protein (120 aa)	3e-59	108/108 (100%)	XP_002899363.1	conserved hypothetical protein [Phytophthora infestans T30-4]	2e-53	102/104 (98%)
PpCYH_CF891684.1.1	Phytophthora	PPTG_08255	myb-like DNA-binding protein (150 aa)	1e-71	133/133 (100%)	XP_002909107.1	myb-like DNA-binding protein, putative [Phytophthora infestans T30-4]	1e-66	134/199 (67%)	GO:0005634
PpCYH_CF891685.1.1	Phytophthora
PpCYH_CF891693.1.1	Phytophthora	PPTG_09496	hypothetical protein (144 aa)	7e-65	136/143 (95%)
PpCYH_CK859408.1.1	Phytophthora	PPTG_07191	hypothetical protein (162 aa)	1e-82	154/154 (100%)	XP_002900216.1	conserved hypothetical protein [Phytophthora infestans T30-4]	9e-56	115/137 (83%)	GO:0005840
PpCYH_CK859414.1.1	Phytophthora	PPTG_06442	long-chain-fatty-acid-CoA ligase (647 aa)	4e-58	113/113 (100%)	XP_002902825.1	long-chain-fatty-acid-CoA ligase [Phytophthora infestans T30-4]	2e-52	105/113 (92%)	GO:0005792
PpCYH_CK859453.1.1	Phytophthora	PPTG_06106	hypothetical protein (268 aa)	2e-83	131/131 (100%)	XP_002901405.1	conserved hypothetical protein [Phytophthora infestans T30-4]	2e-12	35/79 (44%)
PpCYH_CK859474.1.1	Phytophthora	PPTG_17670	E1 family ubiquitin activating enzyme (504 aa)	5e-67	123/126 (97%)	XP_002896264.1	ubiquitin activating enzyme, E1 family, putative [Phytophthora infestans T30-4]	5e-62	117/126 (92%)	GO:0005524
PpCYH_CK859490.1.1	Phytophthora	PPTG_04484	14-3-3-like protein (250 aa)	8e-90	177/208 (85%)	XP_002997507.1	14-3-3 protein epsilon [Phytophthora infestans T30-4]	1e-86	175/208 (84%)	GO:0004497
PpCYH_CK859495.1.1	Phytophthora	PPTG_11356	60S acidic ribosomal protein P0 (318 aa)	9e-47	129/233 (55%)	XP_002896775.1	60S acidic ribosomal protein P0 [Phytophthora infestans T30-4]	6e-47	129/226 (57%)	GO:0005840
PpCYH_CK859498.1.1	Phytophthora	PPTG_15684	prefoldin subunit 2 (113 aa)	6e-52	102/102 (100%)	XP_002903096.1	prefoldin subunit 2, putative [Phytophthora infestans T30-4]	2e-47	97/102 (95%)	GO:0006457
PpCYH_CK859500.1.1	Phytophthora	PPTG_04018	inositol-3,4-bisphosphate 4-phosphatase (1542 aa)	2e-58	99/100 (99%)	XP_002900870.1	inositol-3,4-bisphosphate 4-phosphatase, putative [Phytophthora infestans T30-4]	6e-56	99/100 (99%)
PpCYH_CK859502.1.1	Phytophthora	PPTG_17723	hypothetical protein (143 aa)	5e-55	94/105 (89%)
PpCYH_CK859516.1.1	Phytophthora	PPTG_14112	60S ribosomal protein L8 (257 aa)	1e-21	67/197 (34%)	NP_037623.1	ribosomal protein L2 [Phytophthora infestans]	1e-102	187/191 (97%)	GO:0003735
PpCYH_CK859518.1.1	Phytophthora	PPTG_12022	D-isomer specific 2-hydroxyacid dehydrogenase (372 aa)	3e-71	132/142 (92%)	XP_002908076.1	D-isomer specific 2-hydroxyacid dehydrogenase, putative [Phytophthora infestans T30-4]	1e-59	113/142 (79%)	GO:0016616
PpCYH_CK859521.1.1	Phytophthora	PPTG_06244	protein kinase (516 aa)	7e-39	84/105 (80%)	XP_002902952.1	protein kinase [Phytophthora infestans T30-4]	5e-38	84/104 (80%)	GO:0006468
ppgam01a04r.1	Phytophthora	PPTG_16835	DNA2-like helicase (998 aa)	1e-132	236/239 (98%)	XP_002899983.1	DNA2-like helicase [Phytophthora infestans T30-4]	1e-105	194/233 (83%)	GO:0006260
ppgam01a05r.1	Phytophthora	PPTG_06546	tripeptidyl-peptidase (719 aa)	1e-136	239/241 (99%)	XP_002906855.1	tripeptidyl-peptidase, putative [Phytophthora infestans T30-4]	1e-106	195/231 (84%)	GO:0004252
ppgam01a08r.1	Phytophthora	PPTG_13432	hypothetical protein (365 aa)	1e-125	222/223 (99%)	XP_001696040.1	hypothetical protein CHLREDRAFT_150185 [Chlamydomonas reinhardtii]	1e-23	76/189 (40%)
ppgam01b01r.1	Phytophthora	PPTG_01586	lipase (427 aa)	1e-131	227/228 (99%)	XP_002907948.1	lipase, putative [Phytophthora infestans T30-4]	1e-110	198/228 (86%)	GO:0006629
ppgam01b05r.1	Phytophthora					ZP_00994390.1	hypothetical protein JNB_10734 [Janibacter sp. HTCC2649]	3e-06	21/40 (52%)
ppgam01b09r.1	Phytophthora	PPTG_02577	hypothetical protein (1098 aa)	1e-138	247/248 (99%)	XP_002999056.1	conserved hypothetical protein [Phytophthora infestans T30-4]	1e-126	229/248 (92%)	GO:0005643
ppgam01b12r.1	Phytophthora	PPTG_11093	ferroportin (FP) family (518 aa)	1e-132	233/233 (100%)	XP_002905315.1	Ferroportin (FP) Family [Phytophthora infestans T30-4]	4e-74	129/214 (60%)	GO:0005381
ppgam01c04r.1	Phytophthora	PPTG_17439	NmrA-like family protein (318 aa)	1e-117	203/204 (99%)	XP_002898951.1	NmrA-like family protein, putative [Phytophthora infestans T30-4] ref	1e-112	195/204 (95%)	GO:0003824
ppgam01c05r.1	Phytophthora	PPTG_13974	hypothetical protein (282 aa)	1e-114	200/205 (97%)	XP_002895566.1	conserved hypothetical protein [Phytophthora infestans T30-4]	2e-93	172/205 (83%)
ppgam01d04r.1	Phytophthora	PPTG_16045	hypothetical protein (188 aa)	1e-100	175/176 (99%)	XP_002906391.1	conserved hypothetical protein [Phytophthora infestans T30-4]	8e-32	75/128 (58%)
ppgam01d07r.1	Phytophthora	PPTG_09268	endoribonuclease L-PSP (173 aa)	2e-93	172/172 (100%)	XP_002899620.1	endoribonuclease L-PSP, putative [Phytophthora infestans T30-4]	2e-83	158/159 (99%)	GO:0005351
ppgam01d10r.1	Phytophthora	PPTG_12624	glycine dehydrogenase (999 aa)	1e-141	249/250 (99%)	XP_002898087.1	glycine dehydrogenase, mitochondrial precursor [Phytophthora infestans T30-4]	1e-115	210/250 (84%)	GO:0004375
ppgam01e03r.1	Phytophthora	PPTG_14772	lipin-like protein (554 aa)	2e-26	59/59 (100%)
ppgam01e05r.1	Phytophthora	PPTG_01396	DEAD/DEAH box RNA helicase (1156 aa)	1e-131	225/226 (99%)	XP_002896989.1	DEAD/DEAH box RNA helicase, putative [Phytophthora infestans T30-4]	6e-78	151/185 (81%)	GO:0009851
ppgam01f03r.1	Phytophthora	PPTG_10107	COP9 signalosome complex subunit 5 (364 aa)	1e-135	232/232 (100%)	XP_002906622.1	COP9 signalosome complex subunit 5, putative [Phytophthora infestans T30-4]	1e-124	217/232 (93%)
ppgam01f07r.1	Phytophthora	PPTG_14430	hypothetical protein (583 aa)	1e-106	185/187 (98%)
ppgam01f08r.1	Phytophthora	PPTG_07305	lysocardiolipin acyltransferase (375 aa)	1e-132	232/254 (91%)	XP_002998718.1	lysocardiolipin acyltransferase, putative [Phytophthora infestans T30-4]	1e-103	191/254 (75%)	GO:0001885
ppgam01g04r.1	Phytophthora	PPTG_05257	hypothetical protein (438 aa)	1e-112	199/221 (90%)	XP_002907435.1	conserved hypothetical protein [Phytophthora infestans T30-4]	1e-99	186/206 (90%)	GO:0003887
ppgam01g07r.1	Phytophthora	PPTG_15561	hypothetical protein (306 aa)	1e-102	184/184 (100%)	XP_002998722.1	conserved hypothetical protein [Phytophthora infestans T30-4]	5e-58	118/164 (71%)
ppgam01h01r.1	Phytophthora	PPTG_03200	hypothetical protein (89 aa)	7e-48	88/88 (100%)	XP_002901432.1	conserved hypothetical protein [Phytophthora infestans T30-4]	6e-33	68/90 (75%)
ppgam01h02r.1	Phytophthora	PPTG_00645	3-hydroxy-3-methylglutaryl-coenzyme A reductase (1030 aa)	1e-130	232/233 (99%)	XP_002897124.1	3-hydroxy-3-methylglutaryl-coenzyme A reductase, putative [Phytophthora infestans T30-4]	1e-114	210/232 (90%)	GO:0055114
ppgam01h08r.1	Phytophthora	PPTG_08165	cathepsin, cysteine protease family C01A (599 aa)	5e-94	171/209 (81%)	XP_002909176.1	cathepsin, cysteine protease family C01A, putative [Phytophthora infestans T30-4]	5e-78	147/200 (73%)	GO:0008234
ppgam01h11r.1	Phytophthora
ppgam01h12r.1	Phytophthora
ppgam02a05r.1	Phytophthora	PPTG_05277	hypothetical protein (209 aa)	1e-113	207/208 (99%)	XP_002907452.1	conserved hypothetical protein [Phytophthora infestans T30-4]	2e-96	180/184 (97%)	GO:0016020
ppgam02a08r.1	Phytophthora	PPTG_09558	hypothetical protein (510 aa)	1e-114	208/210 (99%)	XP_002897907.1	conserved hypothetical protein [Phytophthora infestans T30-4]	9e-78	152/210 (72%)	GO:0006511
ppgam02b08r.1	Phytophthora	PPTG_07887	acyl-protein thioesterase (233 aa)	3e-93	162/205 (79%)	XP_002901186.1	acyl-protein thioesterase, putative [Phytophthora infestans T30-4]	1e-111	200/206 (97%)	GO:0016787
ppgam02b10r.1	Phytophthora	PPTG_02875	hypothetical protein (507 aa)	1e-128	226/233 (96%)	XP_002896741.1	conserved hypothetical protein [Phytophthora infestans T30-4]	4e-69	140/233 (60%)
ppgam02c04r.1	Phytophthora	PPTG_13421	protein kinase (328 aa)	7e-98	180/180 (100%)	XP_002997680.1	protein kinase, putative [Phytophthora infestans T30-4]	1e-94	178/180 (98%)	GO:0009851
ppgam02c07r.1	Phytophthora	PPTG_12937	cellulose synthase 2 (1027 aa)	1e-137	229/229 (100%)	XP_002902507.1	cellulose synthase 2 [Phytophthora infestans T30-4]	1e-130	221/229 (96%)	GO:0016760
ppgam02c08r.1	Phytophthora	PPTG_10757	hypothetical protein (480 aa)	1e-127	237/238 (99%)	XP_002909015.1	conserved hypothetical protein [Phytophthora infestans T30-4]	1e-99	194/238 (81%)
ppgam02c12r.1	Phytophthora	PPTG_05368	hypothetical protein (339 aa)	1e-123	224/226 (99%)	XP_002907537.1	conserved hypothetical protein [Phytophthora infestans T30-4]	1e-109	206/226 (91%)	GO:0005198
ppgam02d04r.1	Phytophthora	PPTG_09317	hybrid signal transduction histidine kinase (1277 aa)	2e-86	155/155 (100%)	XP_002899506.1	hybrid signal transduction histidine kinase, putative [Phytophthora infestans T30-4]	3e-73	142/156 (91%)	GO:0000156
ppgam02d07r.1	Phytophthora	PPTG_07144	hypothetical protein (539 aa)	1e-137	242/242 (100%)	XP_002900191.1	conserved hypothetical protein [Phytophthora infestans T30-4]	5e-86	168/242 (69%)
ppgam02d09r.1	Phytophthora	PPTG_01865	mucin-like protein (1494 aa)	1e-132	246/247 (99%)	XP_002903354.1	mucin-like protein [Phytophthora infestans T30-4]	1e-33	86/171 (50%)
ppgam02d11r.1	Phytophthora	PPTG_03938	delta-1-pyrroline-5-carboxylate synthetase (758 aa)	1e-117	216/216 (100%)	XP_002900781.1	delta-1-pyrroline-5-carboxylate synthetase [Phytophthora infestans T30-4]	1e-114	215/216 (99%)	GO:0005743
ppgam02e02r.1	Phytophthora	PPTG_16445	hypothetical protein (368 aa)	9e-66	120/122 (98%)	XP_002904428.1	conserved hypothetical protein [Phytophthora infestans T30-4]	3e-31	72/132 (54%)
ppgam02e03r.1	Phytophthora	PPTG_12999	hypothetical protein (202 aa)	1e-115	191/191 (100%)	XP_002898323.1	conserved hypothetical protein [Phytophthora infestans T30-4]	5e-74	131/138 (94%)	GO:0008270
ppgam02e10r.1	Phytophthora	PPTG_08377	hypothetical protein (400 aa)	1e-122	208/208 (100%)	YP_001861044.1	endoribonuclease L-PSP [Burkholderia phymatum STM815]	2e-27	61/125 (48%)
ppgam02f03r.1	Phytophthora	PPTG_00610	protein kinase (749 aa)	1e-109	195/195 (100%)	XP_002900033.1	protein kinase, putative [Phytophthora infestans T30-4]	1e-107	195/195 (100%)	GO:0006468
ppgam02f04r.1	Phytophthora	PPTG_02414	hypothetical protein (356 aa)	6e-84	154/159 (96%)	XP_002904616.1	conserved hypothetical protein [Phytophthora infestans T30-4]	2e-23	61/123 (49%)
ppgam02f05r.1	Phytophthora	PPTG_13992	cytochrome P450 (527 aa)	1e-130	231/231 (100%)	XP_002894857.1	cytochrome P450, putative [Phytophthora infestans T30-4]	1e-127	229/231 (99%)	GO:0020037
ppgam02f08r.1	Phytophthora	PPTG_05560	hypothetical protein (1082 aa)	1e-139	250/250 (100%)	XP_002907685.1	conserved hypothetical protein [Phytophthora infestans T30-4]	1e-112	207/248 (83%)
ppgam02g01r.1	Phytophthora	PPTG_09997	sulfite reductase [NADPH] subunit beta (1504 aa)	1e-136	239/241 (99%)	XP_002896336.1	sulfite reductase [NADPH] subunit beta, putative [Phytophthora infestans T30-4]	1e-132	235/241 (97%)	GO:0016491
ppgam02g09r.1	Phytophthora	PPTG_09472	replication factor C subunit (862 aa)	1e-86	158/159 (99%)	XP_002997350.1	replication factor C subunit, putative [Phytophthora infestans T30-4]	1e-50	106/131 (80%)	GO:0009851
ppgam02h03r.1	Phytophthora	PPTG_16328	undecaprenyl pyrophosphate synthetase (350 aa)	6e-72	136/165 (82%)	XP_002998983.1	undecaprenyl pyrophosphate synthetase, putative [Phytophthora infestans T30-4]	3e-68	116/133 (87%)	GO:0008834
ppgam02h06r.1	Phytophthora	PPTG_06764	hypothetical protein (330 aa)	1e-133	236/236 (100%)	XP_002898658.1	conserved hypothetical protein [Phytophthora infestans T30-4]	7e-77	145/189 (76%)	GO:0003824
ppgam02h08r.1	Phytophthora	PPTG_09215	glucosylceramidase (604 aa)	1e-130	224/224 (100%)	XP_002896569.1	glucosylceramidase, putative [Phytophthora infestans T30-4]	1e-109	193/224 (86%)	GO:0005975
ppgam02h10r.1	Phytophthora	PPTG_11291	hypothetical protein (501 aa)	9e-93	163/164 (99%)	XP_002896844.1	conserved hypothetical protein [Phytophthora infestans T30-4]	1e-50	105/175 (60%)
ppgam02h11r.1	Phytophthora	PPTG_10964	adenine phosphoribosyltransferase (191 aa)	1e-34	70/70 (100%)	XP_002908835.1	adenine phosphoribosyltransferase, putative [Phytophthora infestans T30-4]	2e-16	47/70 (67%)	GO:0016740
ppgam03a01r.1	Phytophthora	PPTG_09787	glutathione reductase (494 aa)	1e-124	216/221 (97%)	XP_002899213.1	glutathione reductase [Phytophthora infestans T30-4]	1e-111	198/221 (89%)	GO:0005737
ppgam03a06r.1	Phytophthora	PPTG_08557	isopentenyl pyrophosphate:dimethyllallyl pyrophosphate isomerase (252 aa)	1e-121	162/163 (99%)	XP_002896895.1	isopentenyl pyrophosphate:dimethyllallyl pyrophosphate isomerase, putative [Phytophthora infestans T30-4]	1e-110	151/163 (92%)	GO:0016787
ppgam03b01r.1	Phytophthora	PPTG_10503	hypothetical protein (372 aa)	1e-105	178/183 (97%)	XP_002896036.1	conserved hypothetical protein [Phytophthora infestans T30-4]	8e-15	55/129 (42%)
ppgam03b05r.1	Phytophthora	PPTG_03763	cell division control protein 48 like E (805 aa)	1e-112	201/201 (100%)	XP_002896132.1	cell division control protein 48 [Phytophthora infestans T30-4]	2e-98	184/201 (91%)	GO:0009851
ppgam03c12r.1	Phytophthora	PPTG_12065	Argonaute5 (AGO5) (1028 aa)	1e-134	235/236 (99%)	XP_002908109.1	Argonaute5 (AGO5) [Phytophthora infestans T30-4]	1e-118	213/236 (90%)	GO:0003676
ppgam03e05r.1	Phytophthora	PPTG_00618	hypothetical protein (407 aa)	1e-115	202/205 (98%)	XP_002900018.1	conserved hypothetical protein [Phytophthora infestans T30-4]	5e-38	93/205 (45%)
ppgam03e06r.1	Phytophthora	PPTG_08786	hypothetical protein (995 aa)	1e-121	198/198 (100%)	XP_002902249.1	conserved hypothetical protein [Phytophthora infestans T30-4]	1e-104	171/178 (96%)
ppgam03e10r.1	Phytophthora	PPTG_14684	metalloprotease family M48X (413 aa)	1e-122	155/155 (100%)	XP_002907138.1	metalloprotease family M48X, putative [Phytophthora infestans T30-4]	1e-114	152/155 (98%)	GO:0016020
ppgam03f02r.1	Phytophthora	PPTG_00048	hypothetical protein (1152 aa)	5e-96	164/166 (98%)	XP_002896617.1	conserved hypothetical protein [Phytophthora infestans T30-4]	5e-77	143/170 (84%)	GO:0008270
ppgam03f04r.1	Phytophthora	PPTG_12913	hypothetical protein (1471 aa)	1e-118	212/213 (99%)	XP_002903936.1	conserved hypothetical protein [Phytophthora infestans T30-4]	8e-85	161/215 (74%)
ppgam03f08r.1	Phytophthora	PPTG_17683	UDP-N-acetylglucosamine-peptide N-acetylglucosaminyltransferase (1014 aa)	1e-128	221/226 (97%)	XP_002896255.1	UDP-N-acetylglucosamine-peptide N-acetylglucosaminyltransferase, putative [Phytophthora infestans T30-4]	1e-120	212/226 (93%)	GO:0016757
ppgam03f09r.1	Phytophthora	PPTG_00525	atlastin-like protein (621 aa)	1e-129	227/229 (99%)	XP_002289500.1	predicted protein [Thalassiosira pseudonana CCMP1335]	6e-47	110/213 (51%)	GO:0010171
ppgam03g02r.1	Phytophthora	PPTG_06520	hypothetical protein (436 aa)	8e-99	174/175 (99%)	XP_002906878.1	conserved hypothetical protein [Phytophthora infestans T30-4]	4e-76	142/174 (81%)
ppgam03g03r.1	Phytophthora	PPTG_17968	hypothetical protein (350 aa)	1e-110	121/124 (97%)	XP_002997456.1	conserved hypothetical protein [Phytophthora infestans T30-4]	4e-38	85/130 (65%)
ppgam03g04r.1	Phytophthora
ppgam03g12r.1	Phytophthora	PPTG_17700	hypothetical protein (331 aa)	1e-108	192/195 (98%)	XP_002895933.1	conserved hypothetical protein [Phytophthora infestans T30-4]	3e-27	55/88 (62%)
ppgam03h04r.1	Phytophthora	PPTG_18866	hypothetical protein (696 aa)	1e-110	197/197 (100%)	XP_002908701.1	conserved hypothetical protein [Phytophthora infestans T30-4]	1e-66	137/197 (69%)	GO:0008270
ppgam03h05r.1	Phytophthora	PPTG_00709	hypothetical protein (432 aa)	1e-125	231/232 (99%)	XP_002908168.1	conserved hypothetical protein [Phytophthora infestans T30-4]	2e-94	186/232 (80%)
ppgam03h06r.1	Phytophthora	PPTG_18180	hypothetical protein (119 aa)	1e-46	90/91 (98%)	XP_002998872.1	conserved hypothetical protein [Phytophthora infestans T30-4]	5e-44	90/91 (98%)
ppgam03h09r.1	Phytophthora	PPTG_02285	hypothetical protein (173 aa)	2e-93	170/172 (98%)	XP_002901858.1	conserved hypothetical protein [Phytophthora infestans T30-4]	1e-39	97/172 (56%)
ppgam04a12r.1	Phytophthora	PPTG_09203	hypothetical protein (212 aa)	1e-116	199/200 (99%)	XP_002896553.1	conserved hypothetical protein [Phytophthora infestans T30-4]	1e-111	192/200 (96%)
ppgam04b02r.1	Phytophthora	PPTG_01248	hypothetical protein (406 aa)	1e-134	237/237 (100%)	XP_002899566.1	conserved hypothetical protein [Phytophthora infestans T30-4]	5e-67	122/137 (89%)
ppgam04b04r.1	Phytophthora	PPTG_00038	5-aminolevulinate synthase (560 aa)	1e-125	223/223 (100%)	XP_002896637.1	5-aminolevulinate synthase, putative [Phytophthora infestans T30-4]	1e-106	195/223 (87%)	GO:0003870
ppgam04b05r.1	Phytophthora	PPTG_04018	inositol-3,4-bisphosphate 4-phosphatase (1542 aa)	1e-131	234/234 (100%)	XP_002900870.1	inositol-3,4-bisphosphate 4-phosphatase, putative [Phytophthora infestans T30-4]	1e-112	207/234 (88%)
ppgam04c02r.1	Phytophthora	PPTG_17595	proton myo-inositol cotransporter (575 aa)	1e-136	236/237 (99%)	XP_002901702.1	proton myo-inositol cotransporter, putative [Phytophthora infestans T30-4]	1e-107	193/236 (81%)	GO:0022891
ppgam04c04r.1a	Phytophthora	PPTG_05138	hypothetical protein (399 aa)	5e-80	138/139 (99%)	XP_002907345.1	conserved hypothetical protein [Phytophthora infestans T30-4]	6e-76	133/138 (96%)
ppgam04c04r.1b	Phytophthora					XP_002905652.1	conserved hypothetical protein [Phytophthora infestans T30-4]	6e-15	41/45 (91%)
ppgam04d05r.1	Phytophthora	PPTG_11373	hypothetical protein (285 aa)	1e-116	213/235 (90%)	XP_002896760.1	conserved hypothetical protein [Phytophthora infestans T30-4]	1e-108	205/235 (87%)
ppgam04d09r.1	Phytophthora					XP_002901526.1	CorA Metal Ion Transporter (MIT) Family [Phytophthora infestans T30-4]	7e-07	28/38 (73%)	GO:0006810
ppgam04d10r.1	Phytophthora	PPTG_16235	transglutaminase elicitor-like protein (578 aa)	1e-134	230/230 (100%)	XP_002897180.1	transglutaminase elicitor-like protein [Phytophthora infestans T30-4]	1e-104	185/229 (80%)	GO:0016746
ppgam04e07r.1	Phytophthora	PPTG_11813	hypothetical protein (764 aa)	8e-83	162/197 (82%)	XP_002902615.1	conserved hypothetical protein [Phytophthora infestans T30-4]	9e-78	136/166 (81%)	GO:0005509
ppgam04e11r.1	Phytophthora	PPTG_01457	hypothetical protein (724 aa)	1e-134	237/238 (99%)
ppgam04f05r.1	Phytophthora
ppgam04h04r.1	Phytophthora	PPTG_00625	hypothetical protein (435 aa)	1e-123	224/225 (99%)	XP_002900012.1	conserved hypothetical protein [Phytophthora infestans T30-4]	2e-74	157/231 (67%)
ppgam04h05r.1	Phytophthora	PPTG_14319	hypothetical protein (1151 aa)	1e-142	239/239 (100%)	XP_002904269.1	hypothetical protein PITG_08091 [Phytophthora infestans T30-4]	3e-26	62/79 (78%)
ppgam04h10r.1	Phytophthora	PPTG_14520	hypothetical protein (485 aa)	1e-112	204/205 (99%)	XP_002906197.1	conserved hypothetical protein [Phytophthora infestans T30-4]	6e-48	105/155 (67%)
ppgam05a04r.1	Phytophthora	PPTG_11861	signal peptide peptidase-like, aspartyl protease family A22B (676 aa)	1e-119	214/214 (100%)	XP_002902661.1	signal peptide peptidase-like, aspartyl protease family A22B, putative [Phytophthora infestans T30-4]	8e-91	173/214 (80%)	GO:0016021
ppgam05a07r.1b	Phytophthora
ppgam05a09r.1	Phytophthora	PPTG_07754	hypothetical protein (549 aa)	1e-112	199/199 (100%)	CBN74313.1	conserved unknown protein [Ectocarpus siliculosus]	8e-33	75/183 (40%)	GO:0005524
ppgam05b05r.1	Phytophthora	PPTG_02437	protein phosphatase 2C (345 aa)	1e-115	204/204 (100%)	XP_002901740.1	protein phosphatase 2C, putative [Phytophthora infestans T30-4]	1e-111	201/204 (98%)	GO:0008287
ppgam05b06r.1	Phytophthora	PPTG_19359	DNA-directed RNA polymerase II largest subunit (1860 aa)	1e-21	95/235 (40%)
ppgam05b07r.1	Phytophthora	PPTG_10298	folylpolyglutamate synthase (567 aa)	1e-133	237/237 (100%)	XP_002909586.1	folylpolyglutamate synthase, putative [Phytophthora infestans T30-4]	1e-109	208/243 (85%)	GO:0004326
ppgam05b10r.1	Phytophthora	PPTG_08186	tyrosine-protein phosphatase (200 aa)	1e-112	197/197 (100%)	XP_001730254.1	hypothetical protein MGL_2636 [Malassezia globosa CBS 7966]	1e-54	102/176 (57%)	GO:0016311
ppgam05b11r.1	Phytophthora	PPTG_03341	hypothetical protein (547 aa)	1e-135	238/240 (99%)	XP_002903406.1	conserved hypothetical protein [Phytophthora infestans T30-4]	2e-99	177/239 (74%)
ppgam05c05r.1	Phytophthora	PPTG_11854	hypothetical protein (619 aa)	9e-45	85/85 (100%)	XP_002902653.1	conserved hypothetical protein [Phytophthora infestans T30-4]	2e-40	82/85 (96%)
ppgam05d06r.1a	Phytophthora	PPTG_04267	serine protease family S10 (489 aa)	2e-33	66/66 (100%)	XP_002905117.1	serine protease family S10, putative [Phytophthora infestans T30-4]	3e-27	61/67 (91%)	GO:0004185
ppgam05d06r.1b	Phytophthora	PPTG_07876	hypothetical protein (348 aa)	6e-83	145/145 (100%)	XP_002901189.1	conserved hypothetical protein [Phytophthora infestans T30-4]	9e-48	108/161 (67%)
ppgam05d08r.1	Phytophthora	PPTG_18262	hypothetical protein (207 aa)	5e-70	137/187 (73%)	XP_002909373.1	conserved hypothetical protein [Phytophthora infestans T30-4]	6e-64	125/145 (86%)
ppgam05h01r.1	Phytophthora	PPTG_06778	protein kinase (300 aa)	6e-68	123/123 (100%)	XP_002997087.1	protein kinase [Phytophthora infestans T30-4]	1e-61	113/123 (91%)	GO:0006468
ppgam05h03r.1	Phytophthora	PPTG_16286	DNA repair protein (1145 aa)	1e-138	235/236 (99%)	XP_002997329.1	DNA repair protein, putative [Phytophthora infestans T30-4]	1e-129	225/232 (96%)	GO:0005524
ppgam05h05r.1	Phytophthora	PPTG_01490	palmitoyltransferase (297 aa)	1e-134	230/231 (99%)	XP_002907854.1	palmitoyltransferase, putative [Phytophthora infestans T30-4]	1e-115	202/232 (87%)	GO:0008270
ppgam05h09r.1	Phytophthora	PPTG_03502	aquaporin (299 aa)	1e-115	134/135 (99%)	XP_002903492.1	aquaporin, putative [Phytophthora infestans T30-4]	8e-87	97/132 (73%)	GO:0055085
ppgam05h11r.1	Phytophthora	PPTG_03703	hypothetical protein (389 aa)	1e-136	232/233 (99%)	AAY43365.1	aspartic protease [Phytophthora infestans]	1e-114	199/212 (93%)	GO:0004550
ppgam06a01r.1	Phytophthora	PPTG_04033	hypothetical protein (300 aa)	1e-90	164/164 (100%)	XP_002900888.1	hypothetical protein PITG_12284 [Phytophthora infestans T30-4]	4e-28	79/165 (47%)
ppgam06a02r.1	Phytophthora	PPTG_19557	methionyl-tRNA synthetase (728 aa)	1e-103	181/181 (100%)	XP_002904023.1	methionyl-tRNA synthetase, putative [Phytophthora infestans T30-4]	1e-98	177/181 (97%)	GO:0005737
ppgam06a03r.1	Phytophthora	PPTG_17939	hypothetical protein (578 aa)	1e-109	191/192 (99%)	XP_002997427.1	conserved hypothetical protein [Phytophthora infestans T30-4]	2e-53	117/198 (59%)	GO:0016021
ppgam06a06r.1	Phytophthora	PPTG_15188	hypothetical protein (779 aa)	1e-131	235/236 (99%)	XP_002897274.1	conserved hypothetical protein [Phytophthora infestans T30-4]	2e-77	146/157 (92%)	GO:0005975
ppgam06a09r.1	Phytophthora	PPTG_04244	hypothetical protein (1487 aa)	1e-132	231/232 (99%)	XP_002905140.1	conserved hypothetical protein [Phytophthora infestans T30-4]	1e-114	205/210 (97%)	GO:0009851
ppgam06a11r.1	Phytophthora	PPTG_07472	tripeptidyl-peptidase (1002 aa)	1e-131	228/229 (99%)	XP_002906072.1	tripeptidyl-peptidase, putative [Phytophthora infestans T30-4]	1e-110	198/233 (84%)	GO:0042277
ppgam06b01r.1	Phytophthora
ppgam06b04r.1	Phytophthora	PPTG_10253	palmitoyltransferase (392 aa)	1e-133	226/228 (99%)	XP_002909628.1	palmitoyltransferase, putative [Phytophthora infestans T30-4]	1e-112	196/229 (85%)	GO:0008270
ppgam06b05r.1	Phytophthora	PPTG_01276	serine/threonine-protein phosphatase 6 regulatory subunit (763 aa)	1e-103	190/191 (99%)	XP_002899635.1	serine/threonine-protein phosphatase 6 regulatory subunit, putative [Phytophthora infestans T30-4]	7e-89	170/191 (89%)
ppgam06b09r.1	Phytophthora	PPTG_08785	hypothetical protein (945 aa)	4e-40	81/81 (100%)	XP_002902250.1	conserved hypothetical protein [Phytophthora infestans T30-4]	1e-21	57/81 (70%)
ppgam06c04r.1	Phytophthora	PPTG_15776	NADH-ubiquinone oxidoreductase (481 aa)	1e-124	218/220 (99%)	XP_002899055.1	NADH-ubiquinone oxidoreductase, putative [Phytophthora infestans T30-4]	1e-113	202/220 (91%)
ppgam06c06r.1	Phytophthora	PPTG_00688	zinc (Zn2)-Iron (Fe2) Permease (ZIP) family (350 aa)	1e-123	216/220 (98%)	XP_002908177.1	Zinc (Zn2 )-Iron (Fe2 ) Permease (ZIP) Family [Phytophthora infestans T30-4]	1e-87	170/217 (78%)	GO:0030001
ppgam06d10r.1	Phytophthora	PPTG_03572	hypothetical protein (127 aa)	4e-27	59/63 (93%)	XP_002897730.1	conserved hypothetical protein [Phytophthora infestans T30-4]	6e-24	57/118 (48%)
ppgam06d11r.1	Phytophthora	PPTG_14316	hypothetical protein (739 aa)	6e-88	160/160 (100%)
ppgam06e02r.1	Phytophthora	PPTG_05138	hypothetical protein (565 aa)	1e-110	192/192 (100%)	XP_002907345.1	conserved hypothetical protein [Phytophthora infestans T30-4]	1e-100	177/192 (92%)
ppgam06e05r.1	Phytophthora	PPTG_05305	hypothetical protein (631 aa)	1e-126	228/229 (99%)	XP_002907480.1	exosome complex exonuclease RRP6-like protein [Phytophthora infestans T30-4]	5e-71	149/234 (63%)
ppgam06e06r.1	Phytophthora	PPTG_11003	ATP-binding cassette sub-family F member 1 (881 aa)	1e-105	193/194 (99%)
ppgam06e09r.1	Phytophthora	PPTG_06566	hypothetical protein (206 aa)	1e-109	205/205 (100%)	XP_002906830.1	conserved hypothetical protein [Phytophthora infestans T30-4]	1e-39	87/98 (88%)
ppgam06f01r.1	Phytophthora	PPTG_06727	phosphate acetyltransferase (760 aa)	9e-99	178/179 (99%)	XP_002898691.1	phosphate acetyltransferase [Phytophthora infestans T30-4]	9e-92	168/179 (93%)	GO:0008152
ppgam06f02r.1	Phytophthora	PPTG_08075	plasma-membrane proton-efflux P-type ATPase (966 aa)	1e-108	189/189 (100%)	XP_002909267.1	plasma membrane H+-ATPase, putative [Phytophthora infestans T30-4]	1e-104	185/189 (97%)	GO:0009851
ppgam06f04r.1	Phytophthora	PPTG_05469	oligopeptidase A (733 aa)	1e-100	185/185 (100%)	XP_002907610.1	oligopeptidase A, putative [Phytophthora infestans T30-4]	1e-87	167/185 (90%)	GO:0004222
ppgam06f08r.1	Phytophthora	PPTG_09687	importin subunit alpha (805 aa)	2e-53	104/104 (100%)	XP_002897792.1	importin subunit alpha, putative [Phytophthora infestans T30-4]	2e-34	78/104 (75%)
ppgam06f10r.1	Phytophthora	PPTG_12735	SNARE associated Golgi protein (273 aa)	1e-132	231/231 (100%)	XP_002898169.1	SNARE associated Golgi protein, putative [Phytophthora infestans T30-4]	1e-118	210/231 (90%)
ppgam06g07r.1	Phytophthora	PPTG_08319	hypothetical protein (247 aa)	1e-117	208/210 (99%)	XP_002897054.1	conserved hypothetical protein [Phytophthora infestans T30-4]	3e-15	62/204 (30%)
ppgam06g10r.1	Phytophthora	PPTG_19289	3-methyl-2-oxobutanoate hydroxymethyltransferase (358 aa)	3e-81	122/124 (98%)	XP_002902754.1	3-methyl-2-oxobutanoate hydroxymethyltransferase [Phytophthora infestans T30-4]	2e-59	107/124 (86%)	GO:0003864
ppgam06h07r.1	Phytophthora
ppgam06h08r.1	Phytophthora	PPTG_16755	alpha-actinin-1 (1035 aa)	1e-132	232/233 (99%)	XP_002899896.1	alpha-actinin-1, putative [Phytophthora infestans T30-4]	1e-82	152/155 (98%)	GO:0003779
ppgam07a05r.1	Phytophthora	PPTG_07941	hypothetical protein (273 aa)	2e-52	99/102 (97%)	XP_002906086.1	conserved hypothetical protein [Phytophthora infestans T30-4]	7e-14	32/51 (62%)
ppgam07a07r.1b	Phytophthora	PPTG_19038	hypothetical protein (222 aa)	5e-25	52/52 (100%)	XP_002997879.1	conserved hypothetical protein [Phytophthora infestans T30-4]	2e-17	45/52 (86%)	GO:0035091
ppgam07a10r.1	Phytophthora	PPTG_01865	mucin-like protein (1494 aa)	1e-85	162/194 (83%)	XP_002903354.1	mucin-like protein [Phytophthora infestans T30-4]	8e-38	74/78 (94%)	GO:0016491
ppgam07b02r.1	Phytophthora	PPTG_10503	hypothetical protein (372 aa)	3e-52	92/97 (94%)	XP_002898161.1	conserved hypothetical protein [Phytophthora infestans T30-4]	2e-47	103/190 (54%)	GO:0003676
ppgam07c01r.1	Phytophthora	PPTG_14623	glycoside hydrolase (814 aa)	1e-131	221/221 (100%)	XP_002895482.1	beta-glucosidase, putative [Phytophthora infestans T30-4]	1e-122	211/221 (95%)	GO:0005975
ppgam07c03r.1	Phytophthora	PPTG_02902	hypothetical protein (277 aa)	1e-110	208/210 (99%)	XP_002896720.1	conserved hypothetical protein [Phytophthora infestans T30-4]	2e-77	161/210 (76%)
ppgam07c07r.1	Phytophthora
ppgam07d02r.1	Phytophthora	PPTG_00210	transmembrane protein (1546 aa)	1e-125	217/218 (99%)	XP_002998017.1	transmembrane protein, putative [Phytophthora infestans T30-4]	7e-71	137/171 (80%)	GO:0016021
ppgam07d10r.1	Phytophthora	PPTG_03840	hypothetical protein (1652 aa)	1e-130	229/229 (100%)
ppgam07d11r.1	Phytophthora	PPTG_16958	hypothetical protein (257 aa)	1e-123	207/208 (99%)	XP_002903738.1	conserved hypothetical protein [Phytophthora infestans T30-4]	1e-107	181/208 (87%)	GO:0008152
ppgam07e04r.1	Phytophthora	PPTG_02695	nucleolar protein Nop56 (519 aa)	1e-121	219/221 (99%)	XP_002999165.1	nucleolar protein Nop56 [Phytophthora infestans T30-4]	1e-117	214/221 (96%)
ppgam07e09r.1	Phytophthora	PPTG_11060	hypothetical protein (1073 aa)	1e-119	224/224 (100%)	XP_002904709.1	conserved hypothetical protein [Phytophthora infestans T30-4]	6e-85	175/225 (77%)
ppgam07f02r.1	Phytophthora	PPTG_19371	mitogen-activated protein kinase (1196 aa)	1e-128	225/228 (98%)	XP_002997083.1	mitogen-activated protein kinase, putative [Phytophthora infestans T30-4]	1e-116	213/228 (93%)	GO:0009851
ppgam07g01r.1b	Phytophthora	PPTG_10305	hypothetical protein (465 aa)	8e-53	100/100 (100%)	XP_002909578.1	conserved hypothetical protein [Phytophthora infestans T30-4]	1e-44	89/100 (89%)	GO:0005488
ppgam07g04r.1	Phytophthora	PPTG_16763	hypothetical protein (226 aa)	1e-119	212/215 (98%)	XP_002899906.1	conserved hypothetical protein [Phytophthora infestans T30-4]	1e-100	187/216 (86%)	GO:0003677
ppgam07g05r.1	Phytophthora	PPTG_07823	hypothetical protein (171 aa)	4e-47	90/91 (98%)
ppgam07g10r.1	Phytophthora	PPTG_07737	T-complex protein 1 subunit beta (527 aa)	8e-31	63/63 (100%)	XP_002997539.1	T-complex protein 1 subunit beta [Phytophthora infestans T30-4]	3e-27	61/63 (96%)	GO:0009851
ppgam07h04r.1	Phytophthora	PPTG_00793	oligomeric Golgi complex subunit 5 (956 aa)	1e-116	217/219 (99%)	XP_002908250.1	conserved oligomeric Golgi complex subunit 5, putative [Phytophthora infestans T30-4]	4e-86	178/219 (81%)	GO:0044444
ppgam07h09r.1	Phytophthora	PPTG_09255	vacuolar protein sorting-associated protein (1009 aa)	1e-125	221/222 (99%)	XP_002899440.1	vacuolar protein sorting-associated protein, putative [Phytophthora infestans T30-4]	1e-119	214/222 (96%)	GO:0008270
ppgam08a01r.1	Phytophthora	PPTG_07315	hypothetical protein (408 aa)	1e-110	201/202 (99%)	XP_002998725.1	conserved hypothetical protein [Phytophthora infestans T30-4]	1e-106	198/202 (98%)
ppgam08a02r.1	Phytophthora	PPTG_07169	secreted RxLR effector peptide (174 aa)	9e-93	171/173 (98%)	XP_002900129.1	secreted RxLR effector peptide protein, putative [Phytophthora infestans T30-4]	7e-28	69/131 (52%)	GO:0051808
ppgam08a08r.1	Phytophthora	PPTG_14423	hypothetical protein (701 aa)	2e-69	125/146 (85%)	XP_002906265.1	conserved hypothetical protein [Phytophthora infestans T30-4]	1e-47	96/144 (66%)	GO:0008060
ppgam08b05r.1	Phytophthora	PPTG_12529	myotubularin-like protein (845 aa)	1e-126	225/226 (99%)	XP_002904906.1	myotubularin-like protein [Phytophthora infestans T30-4]	6e-34	109/255 (42%)
ppgam08b07r.1	Phytophthora	PPTG_12471	beta-glucan synthesis-associated protein (755 aa)	1e-115	194/204 (95%)	XP_002901581.1	beta-glucan synthesis-associated protein, putative [Phytophthora infestans T30-4]	1e-103	182/219 (83%)	GO:0005488
ppgam08b09r.1	Phytophthora	PPTG_17055	eukaryotic initiation factor 4A-III (407 aa)	1e-124	226/229 (98%)	XP_002998253.1	eukaryotic initiation factor 4A-III, putative [Phytophthora infestans T30-4]	1e-121	224/229 (97%)	GO:0003743
ppgam08b11r.1	Phytophthora	PPTG_10236	fatty-acid-CoA ligase (756 aa)	1e-125	221/222 (99%)	XP_002909646.1	putative fatty-acid-CoA ligase, putative [Phytophthora infestans T30-4]	1e-100	186/222 (83%)	GO:0016747
ppgam08c06r.1	Phytophthora	PPTG_10059	hypothetical protein (585 aa)	1e-116	217/224 (96%)	XP_002901518.1	conserved hypothetical protein [Phytophthora infestans T30-4]	8e-31	95/190 (50%)
ppgam08c09r.1	Phytophthora	PPTG_06607	acyltransferase family protein (473 aa)	1e-132	219/221 (99%)	XP_002896950.1	acyltransferase family [Phytophthora infestans T30-4]	1e-88	149/217 (68%)	GO:0008415
ppgam08d01r.1	Phytophthora	PPTG_04963	hypothetical protein (425 aa)	1e-116	206/208 (99%)	XP_002909751.1	hypothetical protein PITG_22552 [Phytophthora infestans T30-4]	1e-55	114/168 (67%)
ppgam08d06r.1	Phytophthora	PPTG_02403	pre-mRNA-processing-splicing factor 8 (2360 aa)	1e-131	221/221 (100%)	XP_002901763.1	pre-mRNA-processing-splicing factor 8 [Phytophthora infestans T30-4]	1e-126	219/221 (99%)	GO:0005681
ppgam08d11r.1	Phytophthora
ppgam08e04r.1	Phytophthora	PPTG_05151	hypothetical protein (97 aa)	6e-45	93/96 (96%)	XP_001767308.1	predicted protein [Physcomitrella patens subsp. patens]	4e-11	37/59 (62%)	GO:0035091
ppgam08e07r.1	Phytophthora	PPTG_06243	protein kinase (519 aa)	1e-124	224/224 (100%)	XP_002902953.1	protein kinase, putative [Phytophthora infestans T30-4]	2e-75	156/229 (68%)	GO:0016301
ppgam08e12r.1	Phytophthora	PPTG_02846	transcription elongation factor SPT5 (1103 aa)	1e-113	199/200 (99%)	XP_002999304.1	transcription elongation factor SPT5, putative [Phytophthora infestans T30-4]	4e-86	157/160 (98%)	GO:0003746
ppgam08f07r.1	Phytophthora	PPTG_12673	calcium/calmodulin dependent protein kinase (371 aa)	1e-128	224/225 (99%)	XP_002895669.1	calcium/calmodulin dependent protein kinase, putative [Phytophthora infestans T30-4]	1e-110	200/225 (88%)	GO:0005516
ppgam08f08r.1	Phytophthora	PPTG_13465	histidinol-phosphate aminotransferase (422 aa)	1e-126	222/223 (99%)	XP_002906677.1	histidinol-phosphate aminotransferase, putative [Phytophthora infestans T30-4]	1e-110	201/223 (90%)	GO:0004400
ppgam08g03r.1	Phytophthora	PPTG_10512	hypothetical protein (736 aa)	1e-71	139/140 (99%)	XP_002899818.1	conserved hypothetical protein [Phytophthora infestans T30-4]	2e-53	113/139 (81%)	GO:0035091
ppgam08g06r.1	Phytophthora	PPTG_13557	serine/threonine-protein phosphatase 2A regulatory subunit B' (373 aa)	1e-130	223/225 (99%)	XP_002906760.1	serine/threonine-protein phosphatase 2A regulatory subunit B', putative [Phytophthora infestans T30-4]	1e-118	207/225 (92%)	GO:0019211
ppgam08g12r.1	Phytophthora	PPTG_03334	M96 mating-specific protein family (600 aa)	1e-107	194/197 (98%)	XP_002903400.1	M96 mating-specific protein family [Phytophthora infestans T30-4]	2e-55	127/198 (64%)
ppgam08h03r.1	Phytophthora	PPTG_11431	hypothetical protein (461 aa)	1e-108	119/120 (99%)	XP_002898425.1	conserved hypothetical protein [Phytophthora infestans T30-4]	6e-59	80/122 (65%)
ppgam08h06r.1	Phytophthora	PPTG_12929	hypothetical protein (1476 aa)	1e-131	231/231 (100%)	XP_002903955.1	conserved hypothetical protein [Phytophthora infestans T30-4]	2e-79	157/232 (67%)
ppgam08h08r.1	Phytophthora	PPTG_16906	glucose transporter (488 aa)	3e-64	118/130 (90%)	XP_002900547.1	solute carrier family 2, facilitated glucose transporter, putative [Phytophthora infestans T30-4]	2e-56	112/130 (86%)	GO:0022891
ppgam08h12r.1	Phytophthora	PPTG_03071	hypothetical protein (792 aa)	1e-95	185/192 (96%)
ppgam09a04r.1	Phytophthora	PPTG_01216	alpha-glucosidase (1092 aa)	1e-118	210/210 (100%)	XP_002899545.1	alpha-glucosidase, putative [Phytophthora infestans T30-4]	4e-93	171/210 (81%)	GO:0005975
ppgam09a07r.1	Phytophthora	PPTG_14428	SCP-like extracellular protein (206 aa)	1e-116	202/202 (100%)	XP_002906261.1	SCP-like extracellular protein [Phytophthora infestans T30-4]	1e-100	175/194 (90%)	GO:0005576
ppgam09a10r.1	Phytophthora	PPTG_16093	hypothetical protein (147 aa)	3e-23	49/49 (100%)	XP_002906347.1	conserved hypothetical protein [Phytophthora infestans T30-4]	1e-15	41/49 (83%)
ppgam09a11r.1	Phytophthora	PPTG_10845	hypothetical protein (483 aa)	1e-127	228/231 (98%)	XP_002908941.1	conserved hypothetical protein [Phytophthora infestans T30-4]	8e-80	164/231 (70%)
ppgam09b07r.1	Phytophthora	PPTG_13597	hypothetical protein (165 aa)	1e-70	118/119 (99%)	XP_002906797.1	nipped-B-like protein [Phytophthora infestans T30-4]	4e-29	76/145 (52%)
ppgam09b09r.1	Phytophthora	PPTG_01711	ATP phosphoribosyltransferase (300 aa)	1e-122	221/223 (99%)	XP_002903208.1	ATP phosphoribosyltransferase [Phytophthora infestans T30-4] ref	1e-114	212/223 (95%)	GO:0005737
ppgam09b12r.1	Phytophthora	PPTG_05222	hypothetical protein (312 aa)	1e-127	216/216 (100%)	XP_002907411.1	conserved hypothetical protein [Phytophthora infestans T30-4]	1e-107	195/217 (89%)	GO:0005096
ppgam09c06r.1	Phytophthora	PPTG_16849	IMP-specific 5'-nucleotidase (468 aa)	2e-91	168/168 (100%)	XP_002899991.1	IMP-specific 5'-nucleotidase, putative [Phytophthora infestans T30-4]	5e-88	165/168 (98%)	GO:0009117
ppgam09c08r.1	Phytophthora	PPTG_00032	hypothetical protein (404 aa)	1e-132	228/229 (99%)	XP_002896631.1	conserved hypothetical protein [Phytophthora infestans T30-4]	1e-108	191/229 (83%)
ppgam09c09r.1	Phytophthora	PPTG_02793	Poly(A) polymerase (559 aa)	1e-135	227/229 (99%)	XP_002999251.1	Poly(A) polymerase, putative [Phytophthora infestans T30-4]	2e-95	168/212 (79%)	GO:0008270
ppgam09d04r.1	Phytophthora					XP_002895935.1	conserved hypothetical protein [Phytophthora infestans T30-4]	2e-12	34/39 (87%)	GO:0005096
ppgam09d10r.1	Phytophthora	PPTG_05178	hypothetical protein (274 aa)	1e-131	211/212 (99%)	XP_002907378.1	conserved hypothetical protein [Phytophthora infestans T30-4]	2e-77	139/182 (76%)	GO:0008270
ppgam09e02r.1	Phytophthora					XP_001339148.2	PREDICTED: polymerase polyprotein-like [Danio rerio]	3e-53	106/211 (50%)	GO:0003723
ppgam09f06r.1	Phytophthora	PPTG_11593	hypothetical protein (551 aa)	3e-73	134/143 (93%)	XP_002998595.1	conserved hypothetical protein [Phytophthora infestans T30-4]	1e-81	92/128 (71%)	GO:0046983
ppgam09g01r.1	Phytophthora	PPTG_05258	hypothetical protein (490 aa)	1e-127	210/210 (100%)	XP_002907439.1	conserved hypothetical protein [Phytophthora infestans T30-4]	1e-122	206/210 (98%)	GO:0005515
ppgam09g03r.1	Phytophthora	PPTG_04794	hypothetical protein (538 aa)	1e-107	190/192 (98%)	XP_002905428.1	conserved hypothetical protein [Phytophthora infestans T30-4]	8e-55	119/193 (61%)
ppgam09g05r.1	Phytophthora	PPTG_01184	enhancer-mRNA-decapping protein (1117 aa)	1e-124	219/220 (99%)	XP_002908587.1	enhancer of mRNA-decapping protein, putative [Phytophthora infestans T30-4]	1e-33	94/220 (42%)
ppgam09g08r.1	Phytophthora	PPTG_00939	hypothetical protein (242 aa)	7e-57	110/111 (99%)	XP_002908390.1	heterogeneous nuclear ribonucleoprotein A1, putative [Phytophthora infestans T30-4]	3e-42	87/88 (98%)	GO:0003676
ppgam09g10r.1	Phytophthora	PPTG_10993	hypothetical protein (355 aa)	1e-127	215/219 (98%)	XP_002904773.1	serine protease family S33, putative [Phytophthora infestans T30-4]	2e-92	171/217 (78%)	GO:0004930
ppgam09h02r.1	Phytophthora	PPTG_12102	lactase-phlorizin hydrolase (574 aa)	6e-79	144/144 (100%)	XP_002908128.1	lactase-phlorizin hydrolase, putative [Phytophthora infestans T30-4]	3e-48	98/144 (68%)	GO:0005975
ppgam09h07r.1	Phytophthora
ppgam09h11r.1	Phytophthora	PPTG_16016	DNA mismatch repair protein Msh6 (1264 aa)	3e-57	107/107 (100%)	XP_002906424.1	DNA mismatch repair protein Msh6, putative [Phytophthora infestans T30-4]	2e-49	96/104 (92%)	GO:0005524
ppgam09h12r.1	Phytophthora	PPTG_00428	vacuolar protein sorting-associated protein (3248 aa)	1e-123	223/225 (99%)	XP_002904386.1	vacuolar protein sorting-associated protein, putative [Phytophthora infestans T30-4]	3e-86	166/225 (73%)
ppgam10a02r.1	Phytophthora	PPTG_07242	electron transfer flavoprotein subunit alpha (331 aa)	1e-104	195/196 (99%)	XP_002900251.1	electron transfer flavoprotein subunit alpha, mitochondrial precursor [Phytophthora infestans T30-4]	1e-69	141/177 (79%)	GO:0009055
ppgam10a04r.1	Phytophthora	PPTG_14801	lysosomal beta glucosidase (852 aa)	1e-140	243/243 (100%)	XP_002895166.1	glycoside hydrolase, putative [Phytophthora infestans T30-4]	1e-106	192/218 (88%)	GO:0005975
ppgam10a05r.1	Phytophthora					XP_002909615.1	ATP-binding Cassette (ABC) Superfamily [Phytophthora infestans T30-4]	1e-09	42/63 (66%)	GO:0017111
ppgam10a08r.1	Phytophthora	PPTG_02201	histone-binding protein RBBP7 (279 aa)	1e-147	248/251 (98%)	XP_002901933.1	histone-binding protein RBBP7 [Phytophthora infestans T30-4]	1e-118	204/232 (87%)	GO:0043234
ppgam10a10r.1	Phytophthora
ppgam10a12r.1	Phytophthora	PPTG_08780	hypothetical protein (2002 aa)	1e-131	234/235 (99%)	XP_002902248.1	conserved hypothetical protein [Phytophthora infestans T30-4]	3e-99	178/221 (80%)
ppgam10c02r.1	Phytophthora	PPTG_14083	protein kinase (495 aa)	2e-97	177/177 (100%)	XP_002998385.1	protein kinase, putative [Phytophthora infestans T30-4]	5e-81	155/177 (87%)	GO:0009851
ppgam10c05r.1	Phytophthora	PPTG_06561	2,3-bisphosphoglycerate-independent phosphoglycerate mutase (446 aa)	1e-145	247/248 (99%)	XP_002906836.1	2,3-bisphosphoglycerate-independent phosphoglycerate mutase, putative [Phytophthora infestans T30-4]	1e-136	234/248 (94%)	GO:0046872
ppgam10c10r.1	Phytophthora	PPTG_03030	hypothetical protein (459 aa)	3e-47	94/99 (94%)	XP_002897273.1	hypothetical protein PITG_23339 [Phytophthora infestans T30-4]	9e-07	30/76 (39%)	GO:0046983
ppgam10c11r.1	Phytophthora	PPTG_01251	hypothetical protein (330 aa)	3e-73	135/137 (98%)	XP_002899570.1	conserved hypothetical protein [Phytophthora infestans T30-4]	2e-57	113/137 (82%)
ppgam10d01r.1	Phytophthora	PPTG_01444	hypothetical protein (171 aa)	3e-98	168/170 (98%)	XP_001964073.1	GF20914 [Drosophila ananassae]	1e-11	52/142 (36%)	GO:0005515
ppgam10d02r.1	Phytophthora	PPTG_17390	hypothetical protein (813 aa)	1e-106	188/188 (100%)	XP_002896057.1	conserved hypothetical protein [Phytophthora infestans T30-4]	1e-24	62/82 (75%)
ppgam10d03r.1	Phytophthora	PPTG_02184	hypothetical protein (753 aa)	1e-129	233/236 (98%)	XP_002901947.1	conserved hypothetical protein [Phytophthora infestans T30-4]	5e-97	181/229 (79%)
ppgam10d08r.1	Phytophthora	PPTG_02927	mitotic checkpoint protein (327 aa)	1e-131	227/229 (99%)	XP_002902392.1	mitotic checkpoint protein, putative [Phytophthora infestans T30-4]	1e-122	213/229 (93%)	GO:0009524
ppgam10d11r.1	Phytophthora	PPTG_09548	small nuclear ribonucleoprotein-associated protein (263 aa)	2e-80	133/133 (100%)	XP_002997397.1	small nuclear ribonucleoprotein-associated protein, putative [Phytophthora infestans T30-4]	4e-07	34/69 (49%)
ppgam10e02r.1	Phytophthora	PPTG_03719	myosin-like protein (1536 aa)	1e-128	229/230 (99%)	XP_002903656.1	myosin-like protein [Phytophthora infestans T30-4]	2e-94	182/230 (79%)	GO:0035091
ppgam10e04r.1	Phytophthora	PPTG_01816	unc-45 family protein (1074 aa)	3e-94	177/179 (98%)	XP_002903308.1	unc-45 family protein [Phytophthora infestans T30-4]	2e-53	114/167 (68%)
ppgam10e05r.1	Phytophthora	PPTG_06105	hypothetical protein (618 aa)	1e-129	232/232 (100%)	XP_002904874.1	conserved hypothetical protein [Phytophthora infestans T30-4]	2e-57	119/171 (69%)
ppgam10e06r.1	Phytophthora	PPTG_02132	protein kinase (842 aa)	1e-138	245/245 (100%)	XP_002901995.1	protein kinase, putative [Phytophthora infestans T30-4]	6e-76	165/250 (66%)	GO:0004672
ppgam10e08r.1	Phytophthora	PPTG_14687	homoserine dehydrogenase (437 aa)	2e-79	149/149 (100%)	XP_002907142.1	homoserine dehydrogenase, putative [Phytophthora infestans T30-4]	4e-74	144/149 (96%)	GO:0009088
ppgam10f10r.1	Phytophthora	PPTG_12908	serine protease family S28 (544 aa)	2e-23	51/51 (100%)	XP_002903932.1	serine protease family S28, putative [Phytophthora infestans T30-4]	2e-20	49/51 (96%)	GO:0008236
ppgam10g01r.1	Phytophthora	PPTG_00181	lysophosphatidylcholine acyltransferase (562 aa)	1e-115	204/204 (100%)	XP_002997820.1	lysophosphatidylcholine acyltransferase, putative [Phytophthora infestans T30-4]	2e-99	180/204 (88%)	GO:0008415
ppgam10g04r.1	Phytophthora	PPTG_13942	5'-AMP-activated protein kinase subunit beta (308 aa)	4e-96	161/162 (99%)	XP_002898489.1	5'-AMP-activated protein kinase subunit beta, putative [Phytophthora infestans T30-4]	3e-68	124/153 (81%)	GO:0016301
ppgam10g05r.1	Phytophthora	PPTG_00689	RING-box protein 1 (110 aa)	6e-34	61/63 (96%)	XP_796249.1	PREDICTED: similar to ring box protein 1 [Strongylocentrotus purpuratus] ref	1e-31	61/63 (96%)	GO:0008270
ppgam10g07r.1	Phytophthora	PPTG_18221	hypothetical protein (178 aa)	8e-45	87/87 (100%)	XP_002909358.1	conserved hypothetical protein [Phytophthora infestans T30-4]	9e-40	81/87 (93%)
ppgam10h01r.1	Phytophthora
ppgam10h05r.1	Phytophthora	PPTG_12936	protein transport Sec23/Sec24-like protein (862 aa)	1e-96	172/172 (100%)	XP_002902508.1	protein transport Sec23/Sec24-like protein [Phytophthora infestans T30-4]	3e-88	162/163 (99%)	GO:0030127
ppgam10h10r.1	Phytophthora	PPTG_02830	hypothetical protein (358 aa)	5e-69	124/131 (94%)	XP_002999290.1	cleavage induced conserved hypothetical protein [Phytophthora infestans T30-4]	5e-59	113/131 (86%)	GO:0035176
ppgam11a04r.1	Phytophthora	PPTG_00190	RWP-RK domain-containing protein (328 aa)	1e-114	197/197 (100%)	XP_002998001.1	RWP-RK domain-containing protein, putative [Phytophthora infestans T30-4]	8e-84	159/199 (79%)
ppgam11a05r.1	Phytophthora	PPTG_09052	4-coumarate-CoA ligase (599 aa)	1e-104	179/180 (99%)	XP_002900414.1	4-coumarate-CoA ligase, putative [Phytophthora infestans T30-4]	2e-90	161/180 (89%)	GO:0016874
ppgam11a07r.1	Phytophthora	PPTG_19257	hypothetical protein (128 aa)	3e-65	122/122 (100%)	XP_002997831.1	conserved hypothetical protein [Phytophthora infestans T30-4]	4e-42	95/121 (78%)
ppgam11b02r.1	Phytophthora
ppgam11b04r.1	Phytophthora	PPTG_14051	hypothetical protein (678 aa)	1e-124	220/220 (100%)
ppgam11b05r.1	Phytophthora	PPTG_01210	phosphatidic acid phosphatase (241 aa)	1e-127	213/213 (100%)	XP_002899535.1	phosphatidic acid phosphatase [Phytophthora infestans T30-4]	1e-119	200/210 (95%)	GO:0016020
ppgam11b06r.1	Phytophthora	PPTG_16013	hypothetical protein (333 aa)	1e-113	207/210 (98%)
ppgam11b07r.1	Phytophthora	PPTG_13045	leukotriene A-4 hydrolase-like protein (671 aa)	1e-119	206/206 (100%)	XP_002895130.1	leukotriene A-4 hydrolase, putative [Phytophthora infestans T30-4]	1e-112	196/206 (95%)	GO:0019370
ppgam11b11r.1	Phytophthora	PPTG_01647	myosin-like protein (1153 aa)	1e-130	228/229 (99%)	XP_002907993.1	myosin-like protein [Phytophthora infestans T30-4]	1e-126	224/229 (97%)	GO:0035091
ppgam11c03r.1	Phytophthora	PPTG_01706	orotidine 5'-phosphate decarboxylase (495 aa)	1e-109	195/195 (100%)	XP_002903252.1	orotidine 5'-phosphate decarboxylase, putative [Phytophthora infestans T30-4]	1e-100	184/195 (94%)	GO:0004590
ppgam11c07r.1	Phytophthora	PPTG_16787	hypothetical protein (161 aa)	3e-87	160/160 (100%)	XP_002899937.1	conserved hypothetical protein [Phytophthora infestans T30-4]	3e-46	95/126 (75%)
ppgam11c09r.1	Phytophthora	PPTG_11348	hypothetical protein (605 aa)	7e-52	107/210 (50%)	XP_002997025.1	conserved hypothetical protein [Phytophthora infestans T30-4]	6e-15	57/162 (35%)
ppgam11c10r.1	Phytophthora	PPTG_12933	hypothetical protein (782 aa)	1e-130	228/230 (99%)	XP_002895944.1	conserved hypothetical protein [Phytophthora infestans T30-4]	6e-83	144/230 (62%)
ppgam11c11r.1	Phytophthora	PPTG_02423	hypothetical protein (1117 aa)	1e-123	223/226 (98%)	XP_002901752.1	conserved hypothetical protein [Phytophthora infestans T30-4]	6e-58	131/226 (57%)
ppgam11d02r.1	Phytophthora	PPTG_00142	glycoside hydrolase (466 aa)	3e-99	178/186 (95%)	XP_002997786.1	glycoside hydrolase, putative [Phytophthora infestans T30-4]	9e-45	83/132 (62%)	GO:0004553
ppgam11d03r.1	Phytophthora	PPTG_09243	hypothetical protein (255 aa)	1e-118	208/208 (100%)	XP_002899428.1	conserved hypothetical protein [Phytophthora infestans T30-4]	4e-82	152/166 (91%)
ppgam11d12r.1	Phytophthora
ppgam11e07r.1	Phytophthora	PPTG_03183	ATP-binding Cassette (ABC) superfamily (1374 aa)	1e-34	67/67 (100%)	XP_002901428.1	ATP-binding Cassette (ABC) Superfamily [Phytophthora infestans T30-4]	5e-30	63/67 (94%)	GO:0009851
ppgam11e08r.1	Phytophthora	PPTG_03830	hypothetical protein (153 aa)	2e-34	70/71 (98%)	XP_002998846.1	conserved hypothetical protein [Phytophthora infestans T30-4]	7e-92	167/208 (80%)
ppgam11e12r.1	Phytophthora	PPTG_13570	hypothetical protein (495 aa)	8e-37	61/62 (98%)	YP_001809915.1	aldehyde dehydrogenase [Burkholderia ambifaria MC40-6]	1e-16	40/62 (64%)	GO:0006578
ppgam11f03r.1	Phytophthora	PPTG_04921	hypothetical protein (542 aa)	1e-124	220/220 (100%)	XP_002905820.1	conserved hypothetical protein [Phytophthora infestans T30-4]	3e-52	107/220 (48%)	GO:0009190
ppgam11f04r.1	Phytophthora	PPTG_00576	hypothetical protein (180 aa)	1e-101	179/179 (100%)	CBK21710.2	Methylmalonyl-CoA epimerase [Blastocystis hominis]	7e-58	107/151 (70%)	GO:0004462
ppgam11f10r.1	Phytophthora	PPTG_08673	brefeldin A-inhibited guanine nucleotide-exchange protein (2047 aa)	1e-86	159/159 (100%)	XP_002904552.1	brefeldin A-inhibited guanine nucleotide-exchange protein, putative [Phytophthora infestans T30-4]	6e-67	130/151 (86%)	GO:0032012
ppgam11f12r.1	Phytophthora	PPTG_06596	acylamino-acid-releasing enzyme (786 aa)	9e-72	114/116 (98%)	XP_002905278.1	acylamino-acid-releasing enzyme [Phytophthora infestans T30-4]	1e-60	100/116 (86%)	GO:0004252
ppgam11h04r.1	Phytophthora	PPTG_07177	GTP-binding protein Parf (1241 aa)	1e-112	202/202 (100%)
ppgam11h06r.1	Phytophthora	PPTG_01497	hypothetical protein (840 aa)	1e-115	206/207 (99%)	XP_002907861.1	conserved hypothetical protein [Phytophthora infestans T30-4]	1e-103	193/207 (93%)	GO:0008270
ppgam11h08r.1	Phytophthora
ppgam11h11r.1	Phytophthora	PPTG_17559	hypothetical protein (372 aa)	1e-116	196/199 (98%)	XP_002901672.1	ubiquitin fusion degradation protein, putative [Phytophthora infestans T30-4]	1e-112	195/201 (97%)	GO:0009982
ppgam12a02r.1	Phytophthora	PPTG_05484	inositol-3,4-bisphosphate 4-phosphatase (2202 aa)	1e-123	217/217 (100%)	XP_002907625.1	inositol-3,4-bisphosphate 4-phosphatase, putative [Phytophthora infestans T30-4]	5e-81	156/217 (71%)
ppgam12a04r.1	Phytophthora	PPTG_03958	double stranded RNA binding (499 aa)	1e-126	208/211 (98%)	XP_002900801.1	double stranded RNA binding, putative [Phytophthora infestans T30-4]	1e-58	121/211 (57%)
ppgam12a06r.1	Phytophthora	PPTG_18637	ubiquitin-specific protease (1909 aa)	1e-128	222/224 (99%)	XP_002904816.1	ubiquitin-specific protease, putative [Phytophthora infestans T30-4]	1e-120	213/224 (95%)	GO:0008233
ppgam12a07r.1	Phytophthora	PPTG_09222	calcium/calmodulin-dependent protein kinase (386 aa)	1e-136	237/244 (97%)	XP_002896574.1	calcium/calmodulin-dependent protein kinase, putative [Phytophthora infestans T30-4]	1e-116	211/236 (89%)	GO:0005516
ppgam12a11r.1	Phytophthora	PPTG_05018	hypothetical protein (923 aa)	1e-137	238/239 (99%)	XP_002907202.1	conserved hypothetical protein [Phytophthora infestans T30-4]	7e-76	149/204 (73%)
ppgam12b02r.1	Phytophthora	PPTG_01260	hypothetical protein (354 aa)	1e-135	233/235 (99%)	XP_002899578.1	conserved hypothetical protein [Phytophthora infestans T30-4]	1e-117	206/222 (92%)
ppgam12b04r.1	Phytophthora	PPTG_05554	hypothetical protein (481 aa)	1e-122	109/109 (100%)	XP_002907679.1	conserved hypothetical protein [Phytophthora infestans T30-4]	1e-34	71/74 (95%)	GO:0046872
ppgam12b06r.1	Phytophthora	PPTG_01704	hypothetical protein (659 aa)	1e-135	239/239 (100%)	XP_002903159.1	conserved hypothetical protein [Phytophthora infestans T30-4]	1e-111	207/242 (85%)	GO:0005622
ppgam12b09r.1	Phytophthora	PPTG_05519	protein kinase (811 aa)	1e-78	138/138 (100%)	XP_002907655.1	protein kinase, putative [Phytophthora infestans T30-4]	6e-74	134/138 (97%)	GO:0009851
ppgam12b12r.1	Phytophthora	PPTG_17872	hypothetical protein (207 aa)	1e-107	189/200 (94%)	XP_002897249.1	mannitol dehydrogenase, putative [Phytophthora infestans T30-4]	2e-50	98/104 (94%)	GO:0008270
ppgam12c06r.1	Phytophthora	PPTG_02578	arginyl-tRNA synthetase (816 aa)	1e-109	199/200 (99%)	XP_002999057.1	arginyl-tRNA synthetase, putative [Phytophthora infestans T30-4]	4e-92	172/182 (94%)	GO:0005737
ppgam12c07r.1	Phytophthora	PPTG_12015	myosin-like protein (393 aa)	1e-115	207/207 (100%)	XP_002908070.1	myosin-like protein [Phytophthora infestans T30-4]	2e-99	186/207 (89%)	GO:0044459
ppgam12c12r.1	Phytophthora	PPTG_19398	hypothetical protein (908 aa)	1e-120	213/214 (99%)	XP_002905298.1	conserved hypothetical protein [Phytophthora infestans T30-4]	4e-97	184/215 (85%)	GO:0003677
ppgam12d04r.1	Phytophthora	PPTG_04203	3-deoxy-D-manno-octulosonate cytidylyltransferase (253 aa)	9e-40	77/77 (100%)	XP_002905178.1	3-deoxy-manno-octulosonate cytidylyltransferase, putative [Phytophthora infestans T30-4]	1e-24	58/80 (72%)	GO:0009103
ppgam12d06r.1	Phytophthora	PPTG_09957	hypothetical protein (618 aa)	1e-115	205/205 (100%)	XP_002895427.1	conserved hypothetical protein [Phytophthora infestans T30-4]	3e-56	110/132 (83%)
ppgam12d09r.1	Phytophthora	PPTG_06377	metalloprotease family M01 (903 aa)	1e-130	229/229 (100%)	XP_002902873.1	metalloprotease family M01, putative [Phytophthora infestans T30-4]	1e-109	201/237 (84%)	GO:0044424
ppgam12e07r.1	Phytophthora	PPTG_12162	hypothetical protein (200 aa)	1e-111	196/199 (98%)	XP_002897331.1	conserved hypothetical protein [Phytophthora infestans T30-4]	7e-97	176/199 (88%)
ppgam12e08r.1	Phytophthora	PPTG_06886	mitochondrial Carrier (MC) family (406 aa)	1e-111	195/195 (100%)	XP_002895040.1	Mitochondrial Carrier (MC) Family [Phytophthora infestans T30-4]	5e-94	172/195 (88%)	GO:0009060
ppgam12e09r.1	Phytophthora	PPTG_18378	guanine nucleotide-binding protein G(I)/G(S)/G(T) subunit beta (345 aa)	1e-120	209/209 (100%)	XP_002998508.1	guanine nucleotide-binding protein G(I)/G(S)/G(T) subunit beta, putative [Phytophthora infestans T30-4]	1e-116	205/209 (98%)
ppgam12e12r.1	Phytophthora	PPTG_19172	hypothetical protein (821 aa)	4e-95	163/164 (99%)	XP_002902452.1	cleavage induced hypothetical protein [Phytophthora infestans T30-4]	2e-74	144/171 (84%)
ppgam12f05r.1	Phytophthora	PPTG_05659	carbohydrate-binding protein (782 aa)	1e-66	114/116 (98%)	XP_002897585.1	conserved hypothetical protein [Phytophthora infestans T30-4]	1e-59	103/116 (88%)	GO:0016614
ppgam12f08r.1	Phytophthora					XP_002904560.1	conserved hypothetical protein [Phytophthora infestans T30-4]	4e-23	37/58 (63%)
ppgam12g01r.1	Phytophthora	PPTG_09923	hypothetical protein (732 aa)	1e-109	193/193 (100%)	XP_002899330.1	conserved hypothetical protein [Phytophthora infestans T30-4]	5e-09	31/43 (72%)
ppgam12g03r.1	Phytophthora	PPTG_03766	tRNA-dihydrouridine synthase (483 aa)	1e-123	215/217 (99%)	XP_002896129.1	tRNA-dihydrouridine synthase, putative [Phytophthora infestans T30-4]	2e-88	167/207 (80%)	GO:0005622
ppgam12g04r.1	Phytophthora	PPTG_18784	alternative oxidase (326 aa)	3e-55	104/171 (60%)	XP_002902445.1	alternative oxidase, mitochondrial precursor [Phytophthora infestans T30-4]	1e-56	114/172 (66%)	GO:0007585
ppgam12g06r.1	Phytophthora	PPTG_03516	hypothetical protein (258 aa)	1e-104	183/183 (100%)	XP_002898487.1	microtubule -associated protein EB1 [Phytophthora infestans T30-4]	4e-43	82/150 (54%)
ppgam12g08r.1	Phytophthora	PPTG_12072	HECT E3 ubiquitin ligase (4811 aa)	1e-130	217/217 (100%)	XP_002908115.1	HECT E3 ubiquitin ligase, putative [Phytophthora infestans T30-4]	9e-95	172/216 (79%)	GO:0046872
ppgam12g09r.1	Phytophthora	PPTG_10425	hypothetical protein (1762 aa)	6e-59	113/116 (97%)	XP_002902193.1	conserved hypothetical protein [Phytophthora infestans T30-4]	3e-50	100/106 (94%)	GO:0032012
ppgam12g12r.1	Phytophthora	PPTG_05179	hypothetical protein (906 aa)	1e-103	182/184 (98%)	XP_002907379.1	conserved hypothetical protein [Phytophthora infestans T30-4]	2e-55	122/184 (66%)
ppgam12h04r.1	Phytophthora	PPTG_18731	hypothetical protein (2886 aa)	1e-111	200/202 (99%)	XP_001453119.1	hypothetical protein [Paramecium tetraurelia strain d4-2] emb	3e-23	72/207 (34%)
ppgam12h05r.1	Phytophthora	PPTG_13147	hypothetical protein (108 aa)	2e-33	82/125 (65%)
ppgam12h06r.1b	Phytophthora
ppgam12h07r.1a	Phytophthora	PPTG_01282	trafficking protein particle complex subunit 3 (100 aa)	1e-30	63/63 (100%)	XP_002899641.1	trafficking protein particle complex subunit 3 [Phytophthora infestans T30-4]	5e-28	63/63 (100%)	GO:0030008
ppgam12h09r.1	Phytophthora	PPTG_05245	T-complex protein 1, zeta subunit (540 aa)	1e-128	233/233 (100%)	XP_002907426.1	T-complex protein 1 subunit zeta [Phytophthora infestans T30-4]	1e-110	208/233 (89%)	GO:0005737
ppgam12h10r.1	Phytophthora	PPTG_03960	26S proteasome regulatory subunit 4 like B (446 aa)	1e-117	211/211 (100%)	XP_002900803.1	26S protease regulatory subunit 4 [Phytophthora infestans T30-4]	2e-91	177/211 (83%)	GO:0043161
ppgam13a10r.1	Phytophthora
ppgam13b04r.1	Phytophthora	PPTG_08290	hypothetical protein (89 aa)	8e-44	88/97 (90%)	XP_002909086.1	conserved hypothetical protein [Phytophthora infestans T30-4]	4e-32	76/97 (78%)	GO:0019915
ppgam13b10r.1	Phytophthora	PPTG_12539	hypothetical protein (363 aa)	2e-69	124/124 (100%)	XP_002901547.1	conserved hypothetical protein [Phytophthora infestans T30-4]	2e-55	105/124 (84%)	GO:0006952
ppgam13c02r.1	Phytophthora	PPTG_00631	hypothetical protein (419 aa)	1e-105	180/181 (99%)	XP_002900006.1	conserved hypothetical protein [Phytophthora infestans T30-4]	5e-60	120/159 (75%)	GO:0005515
ppgam13c04r.1	Phytophthora	PPTG_16269	hypothetical protein (234 aa)	1e-105	191/194 (98%)	XP_002897199.1	conserved hypothetical protein [Phytophthora infestans T30-4]	4e-97	178/194 (91%)
ppgam13c07r.1	Phytophthora	PPTG_12081	hypothetical protein (1138 aa)	5e-96	168/182 (92%)	XP_002908122.1	conserved hypothetical protein [Phytophthora infestans T30-4]	2e-83	150/182 (82%)
ppgam13c08r.1	Phytophthora	PPTG_14835	hypothetical protein (367 aa)	1e-105	198/224 (88%)	XP_002906455.1	conserved hypothetical protein [Phytophthora infestans T30-4]	1e-89	176/224 (78%)	GO:0003993
ppgam13c10r.1	Phytophthora	PPTG_08106	hypothetical protein (1330 aa)	1e-113	209/215 (97%)	XP_002909239.1	conserved hypothetical protein [Phytophthora infestans T30-4]	6e-84	166/215 (77%)	GO:0008270
ppgam13d01r.1	Phytophthora	PPTG_13216	hypothetical protein (2131 aa)	1e-100	189/189 (100%)	XP_002998511.1	conserved hypothetical protein [Phytophthora infestans T30-4]	2e-70	142/163 (87%)
ppgam13d02r.1	Phytophthora	PPTG_07843	hypothetical protein (360 aa)	5e-42	85/91 (93%)	XP_002901219.1	putative GPI-anchored serine-rich hypothetical protein [Phytophthora infestans T30-4]	2e-36	84/144 (58%)
ppgam13d03r.1	Phytophthora	PPTG_03963	hypothetical protein (539 aa)	1e-83	151/151 (100%)	XP_002900808.1	conserved hypothetical protein [Phytophthora infestans T30-4]	4e-24	61/105 (58%)
ppgam13d04r.1	Phytophthora
ppgam13d12r.1	Phytophthora
ppgam13e01r.1	Phytophthora	PPTG_07675	hypothetical protein (357 aa)	1e-101	181/186 (97%)	XP_002905906.1	conserved hypothetical protein [Phytophthora infestans T30-4]	2e-47	106/189 (56%)
ppgam13e03r.1	Phytophthora	PPTG_10512	hypothetical protein (736 aa)	3e-98	160/163 (98%)	XP_002899818.1	conserved hypothetical protein [Phytophthora infestans T30-4]	4e-80	138/163 (84%)	GO:0008270
ppgam13e06r.1	Phytophthora	PPTG_19297	hypothetical protein (374 aa)	1e-104	183/184 (99%)	XP_002902759.1	conserved hypothetical protein [Phytophthora infestans T30-4]	2e-87	160/184 (86%)
ppgam13f02r.1	Phytophthora
ppgam13g03r.1	Phytophthora	PPTG_16767	mitochondrial Carrier (MC) family (298 aa)	1e-112	202/219 (92%)	XP_002899912.1	Mitochondrial Carrier (MC) Family [Phytophthora infestans T30-4]	8e-89	162/206 (78%)	GO:0005488
ppgam13g08r.1	Phytophthora	PPTG_18329	histone deacetylase (448 aa)	1e-129	217/217 (100%)	XP_002905282.1	histone deacetylase, putative [Phytophthora infestans T30-4]	1e-120	206/209 (98%)	GO:0001764
ppgam13h02r.1	Phytophthora	PPTG_10595	ATP-binding Cassette (ABC) superfamily (1355 aa)	4e-97	175/176 (99%)	XP_002899762.1	ATP-binding Cassette (ABC) Superfamily [Phytophthora infestans T30-4]	1e-92	171/176 (97%)	GO:0009851
ppgam13h04r.1	Phytophthora	PPTG_15024	lysosomal Pro-X carboxypeptidase (603 aa)	2e-42	80/80 (100%)	XP_002897422.1	lysosomal Pro-X carboxypeptidase, putative [Phytophthora infestans T30-4]	2e-36	73/81 (90%)	GO:0004180
ppgam13h06r.1	Phytophthora	PPTG_09114	hypothetical protein (867 aa)	1e-126	222/222 (100%)
ppgam13h11r.1	Phytophthora	PPTG_13662	hypothetical protein (1204 aa)	1e-121	208/208 (100%)	XP_002903835.1	conserved hypothetical protein [Phytophthora infestans T30-4]	1e-83	155/206 (75%)	GO:0000166
ppgam14a06r.1	Phytophthora	PPTG_07417	resistance-Nodulation-Cell Division (RND) superfamily (1477 aa)	1e-136	235/236 (99%)	XP_002901713.1	resistance-Nodulation-Cell Division (RND) superfamily [Phytophthora infestans T30-4]	3e-61	107/201 (53%)	GO:0016021
ppgam14b11r.1	Phytophthora	PPTG_06446	hypothetical protein (314 aa)	1e-116	201/202 (99%)	XP_002902820.1	conserved hypothetical protein [Phytophthora infestans T30-4]	3e-88	167/201 (83%)
ppgam14b12r.1	Phytophthora	PPTG_03327	hypothetical protein (377 aa)	1e-135	239/242 (98%)	XP_002903398.1	conserved hypothetical protein [Phytophthora infestans T30-4]	1e-109	204/242 (84%)
ppgam14c02r.1	Phytophthora	PPTG_16311	methyltransferase (756 aa)	1e-96	175/176 (99%)	XP_002998969.1	methyltransferase [Phytophthora infestans T30-4]	9e-84	157/175 (89%)	GO:0008168
ppgam14c09r.1	Phytophthora	PPTG_08469	hypothetical protein (293 aa)	1e-64	72/118 (61%)	XP_002904170.1	conserved hypothetical protein [Phytophthora infestans T30-4]	2e-58	69/118 (58%)
ppgam14c10r.1	Phytophthora	PPTG_05779	acyl-CoA dehydrogenase (802 aa)	2e-59	106/106 (100%)	XP_002897511.1	acyl-CoA dehydrogenase, putative [Phytophthora infestans T30-4]	6e-53	98/106 (92%)	GO:0050660
ppgam14d03r.1	Phytophthora	PPTG_19614	protein kinase (565 aa)	1e-102	104/104 (100%)	XP_002999001.1	protein kinase [Phytophthora infestans T30-4]	3e-34	81/132 (61%)	GO:0016301
ppgam14d05r.1	Phytophthora	PPTG_02554	methylenetetrahydrofolate reductase (592 aa)	1e-119	209/209 (100%)	XP_002999032.1	methylenetetrahydrofolate reductase, putative [Phytophthora infestans T30-4]	1e-113	202/209 (96%)	GO:0006555
ppgam14d07r.1	Phytophthora	PPTG_02548	hypothetical protein (162 aa)	3e-89	161/161 (100%)	XP_002999038.1	conserved hypothetical protein [Phytophthora infestans T30-4]	2e-75	142/161 (88%)
ppgam14e07r.1	Phytophthora	PPTG_07887	acyl-protein thioesterase (233 aa)	5e-99	179/232 (77%)	XP_002901187.1	acyl-protein thioesterase, putative [Phytophthora infestans T30-4]	1e-78	149/186 (80%)	GO:0016787
ppgam14e08r.1	Phytophthora	PPTG_05374	hypothetical protein (787 aa)	1e-137	233/233 (100%)	XP_002894993.1	conserved hypothetical protein [Phytophthora infestans T30-4]	1e-114	200/236 (84%)	GO:0003676
ppgam14e09r.1	Phytophthora	PPTG_17112	hypothetical protein (146 aa)	2e-30	64/65 (98%)	XP_002896367.1	conserved hypothetical protein [Phytophthora infestans T30-4]	6e-25	58/61 (95%)	GO:0023034
ppgam14e12r.1	Phytophthora	PPTG_04322	hypothetical protein (1022 aa)	1e-138	246/246 (100%)	XP_002905072.1	conserved hypothetical protein [Phytophthora infestans T30-4]	1e-54	110/132 (83%)
ppgam14f04r.1	Phytophthora	PPTG_14733	hypothetical protein (1283 aa)	9e-86	143/153 (93%)	XP_002906546.1	conserved hypothetical protein [Phytophthora infestans T30-4]	1e-74	129/153 (84%)
ppgam14f05r.1	Phytophthora	PPTG_18032	hypothetical protein (806 aa)	2e-82	139/139 (100%)	XP_002900059.1	conserved hypothetical protein [Phytophthora infestans T30-4]	2e-62	116/139 (83%)	GO:0003712
ppgam14f07r.1	Phytophthora	PPTG_00765	hypothetical protein (1417 aa)	1e-132	239/242 (98%)	XP_002908228.1	conserved hypothetical protein [Phytophthora infestans T30-4]	2e-38	106/227 (46%)
ppgam14f11r.1	Phytophthora	PPTG_06917	nucampholin (718 aa)	1e-145	247/247 (100%)	XP_002897758.1	nucampholin [Phytophthora infestans T30-4]	1e-118	216/251 (86%)	GO:0016070
ppgam14f12r.1	Phytophthora	PPTG_19430	hypothetical protein (269 aa)	1e-136	248/248 (100%)	XP_002900258.1	conserved hypothetical protein [Phytophthora infestans T30-4]	8e-23	75/221 (33%)
ppgam14g01r.1	Phytophthora	PPTG_15419	hypothetical protein (392 aa)	1e-104	185/185 (100%)	XP_002898216.1	conserved hypothetical protein [Phytophthora infestans T30-4]	5e-64	127/185 (68%)	GO:0005515
ppgam14g02r.1	Phytophthora	PPTG_11889	NAD-dependent histone deacetylase sir2-like protein (593 aa)	6e-99	177/178 (99%)	XP_002902691.1	NAD-dependent histone deacetylase sir2-like protein [Phytophthora infestans T30-4]	1e-41	98/158 (62%)
ppgam14g03r.1	Phytophthora	PPTG_00791	metalloprotease family M01 (1009 aa)	1e-132	229/229 (100%)	XP_002908245.1	metalloprotease family M01, putative [Phytophthora infestans T30-4]	1e-107	192/230 (83%)	GO:0008237
ppgam14g09r.1	Phytophthora	PPTG_12289	elicitin-like protein (243 aa)	9e-84	147/147 (100%)	XP_002900639.1	elicitin-like protein [Phytophthora infestans T30-4]	5e-62	119/134 (88%)	GO:0003676
ppgam14h04r.1	Phytophthora	PPTG_06361	hypothetical protein (372 aa)	1e-142	233/234 (99%)	XP_002179715.1	predicted protein [Phaeodactylum tricornutum CCAP 1055/1]	8e-41	84/221 (38%)
ppgam14h06r.1	Phytophthora	PPTG_05588	cell division cycle protein 16 (754 aa)	1e-120	211/213 (99%)	ADE77563.1	unknown [Picea sitchensis]	5e-31	67/139 (48%)	GO:0032875
ppgam15a02r.1	Phytophthora	PPTG_04954	calcium-activated potassium channel subunit alpha-1 (1001 aa)	1e-120	213/213 (100%)	XP_002901653.1	calcium-activated potassium channel subunit alpha-1, putative [Phytophthora infestans T30-4]	1e-33	97/255 (38%)
ppgam15a03r.1	Phytophthora	PPTG_18273	hypothetical protein (107 aa)	1e-23	53/53 (100%)	XP_003060798.1	predicted protein [Micromonas pusilla CCMP1545]	3e-14	42/79 (53%)	GO:0006950
ppgam15a04r.1	Phytophthora	PPTG_01708	riboflavin biosynthesis protein ribBA (277 aa)	1e-128	226/226 (100%)	XP_002903205.1	riboflavin biosynthesis protein ribBA, putative [Phytophthora infestans T30-4]	1e-121	220/227 (96%)	GO:0003935
ppgam15a10r.1	Phytophthora	PPTG_13957	U6 snRNA-associated Sm-like protein (107 aa)	2e-43	82/82 (100%)	XP_002898478.1	U6 snRNA-associated Sm-like protein, putative [Phytophthora infestans T30-4]	3e-40	81/82 (98%)	GO:0003676
ppgam15b02r.1	Phytophthora	PPTG_15519	protein kinase (704 aa)	4e-40	76/76 (100%)	XP_002898004.1	protein kinase, putative [Phytophthora infestans T30-4]	8e-28	62/76 (81%)	GO:0009851
ppgam15c04r.1	Phytophthora	PPTG_12781	cGMP-dependent protein kinase (1103 aa)	1e-62	116/116 (100%)	XP_002903701.1	cGMP-dependent protein kinase, putative [Phytophthora infestans T30-4]	1e-57	115/117 (98%)	GO:0006468
ppgam15c05r.1	Phytophthora	PPTG_09527	26S proteasome non-ATPase regulatory subunit (998 aa)	1e-142	242/243 (99%)	XP_002997377.1	26S proteasome non-ATPase regulatory subunit, putative [Phytophthora infestans T30-4]	2e-95	174/188 (92%)	GO:0042176
ppgam15c08r.1	Phytophthora	PPTG_03091	ubiquitin family protein (398 aa)	1e-68	129/130 (99%)
ppgam15d01r.1	Phytophthora
ppgam15d03r.1	Phytophthora	PPTG_04397	hypothetical protein (599 aa)	1e-127	225/228 (98%)	XP_002901306.1	conserved hypothetical protein [Phytophthora infestans T30-4]	2e-80	158/228 (69%)
ppgam15e03r.1	Phytophthora					XP_002906079.1	Mitochondrial Carrier (MC) Family [Phytophthora infestans T30-4]	1e-13	36/37 (97%)	GO:0005488
ppgam15e07r.1	Phytophthora	PPTG_12447	GPI-anchored elicitin INL11b-like protein (192 aa)	8e-82	151/152 (99%)	ABB55933.1	elicitin-like protein INL11B [Phytophthora infestans]	2e-53	101/115 (87%)	GO:0005576
ppgam15e11r.1	Phytophthora	PPTG_14388	HECT E3 ubiquitin ligase (4150 aa)	1e-134	244/245 (99%)	XP_002904216.1	HECT E3 ubiquitin ligase, putative [Phytophthora infestans T30-4]	3e-88	177/245 (72%)
ppgam15f03r.1	Phytophthora	PPTG_03707	pyruvate kinase (506 aa)	1e-135	243/244 (99%)	XP_002903650.1	pyruvate kinase [Phytophthora infestans T30-4]	1e-131	238/244 (97%)	GO:0004743
ppgam15f08r.1	Phytophthora	PPTG_02119	hypothetical protein (200 aa)	1e-102	145/148 (97%)	XP_002897659.1	conserved hypothetical protein [Phytophthora infestans T30-4]	1e-20	70/223 (31%)
ppgam15f10r.1	Phytophthora	PPTG_02880	hypothetical protein (174 aa)	3e-92	170/173 (98%)	XP_002896735.1	conserved hypothetical protein [Phytophthora infestans T30-4]	2e-67	136/170 (80%)
ppgam15f11r.1	Phytophthora	PPTG_06861	APS kinase/ATP sulfurlyase/pyrophosphatase fusion protein (1017 aa)	1e-149	247/250 (98%)	ABY65330.1	APS kinase/ATP sulfurlyase/pyrophosphatase fusion protein [Phytophthora infestans T30-4]	1e-135	230/250 (92%)	GO:0005737
ppgam15g09r.1	Phytophthora	PPTG_08802	translation initiation factor eIF-2B subunit beta (364 aa)	2e-60	116/116 (100%)	XP_002902265.1	translation initiation factor eIF-2B subunit beta, putative [Phytophthora infestans T30-4]	2e-30	75/91 (82%)	GO:0003743
ppgam15g11r.1	Phytophthora	PPTG_04365	hypothetical protein (304 aa)	1e-118	159/161 (98%)	XP_002905034.1	conserved hypothetical protein [Phytophthora infestans T30-4]	1e-43	72/158 (45%)
ppgam15h01r.1	Phytophthora
ppgam15h02r.1	Phytophthora	PPTG_07823	hypothetical protein (171 aa)	7e-45	87/87 (100%)
ppgam15h06r.1	Phytophthora	PPTG_03072	hypothetical protein (451 aa)	1e-146	249/249 (100%)	XP_002901348.1	conserved hypothetical protein [Phytophthora infestans T30-4]	1e-107	198/249 (79%)
ppgam15h08r.1	Phytophthora	PPTG_02618	hypothetical protein (506 aa)	1e-140	239/239 (100%)	XP_002999101.1	conserved hypothetical protein [Phytophthora infestans T30-4]	1e-112	202/239 (84%)
ppgam16a03r.1	Phytophthora	PPTG_10963	hypothetical protein (435 aa)	1e-105	184/184 (100%)	XP_002908836.1	conserved hypothetical protein [Phytophthora infestans T30-4]	3e-90	165/184 (89%)
ppgam16b05r.1	Phytophthora									GO:0000786
ppgam16b09r.1	Phytophthora	PPTG_11157	hypothetical protein (512 aa)	1e-142	245/247 (99%)	XP_002894905.1	conserved hypothetical protein [Phytophthora infestans T30-4]	1e-104	192/238 (80%)
ppgam16b11r.1	Phytophthora	PPTG_14597	golgi reassembly-stacking protein (346 aa)	1e-130	229/232 (98%)	XP_002907055.1	golgi reassembly-stacking protein, putative [Phytophthora infestans T30-4]	1e-111	200/213 (93%)	GO:0007030
ppgam16d06r.1	Phytophthora	PPTG_12102	lactase-phlorizin hydrolase (574 aa)	1e-137	230/231 (99%)	XP_002908145.1	beta-glucosidase, putative [Phytophthora infestans T30-4]	1e-117	197/208 (94%)	GO:0005975
ppgam16d08r.1	Phytophthora	PPTG_07042	hypothetical protein (297 aa)	1e-133	226/228 (99%)	XP_002900087.1	conserved hypothetical protein [Phytophthora infestans T30-4]	4e-50	98/108 (90%)
ppgam16d12r.1	Phytophthora	PPTG_02033	hypothetical protein (971 aa)	1e-109	205/210 (97%)	XP_002899097.1	conserved hypothetical protein [Phytophthora infestans T30-4]	6e-45	90/93 (96%)
ppgam16e08r.1	Phytophthora	PPTG_17316	hypothetical protein (490 aa)	1e-142	244/245 (99%)	XP_002900364.1	conserved hypothetical protein [Phytophthora infestans T30-4]	1e-115	203/245 (82%)
ppgam16e09r.1	Phytophthora	PPTG_13420	hypothetical protein (522 aa)	1e-124	222/222 (100%)	XP_002997681.1	conserved hypothetical protein [Phytophthora infestans T30-4]	2e-91	176/210 (83%)	GO:0016021
ppgam16f03r.1	Phytophthora	PPTG_10999	RAC family serine/threonine-protein kinase (887 aa)	1e-121	213/213 (100%)	XP_002904767.1	RAC family serine/threonine-protein kinase [Phytophthora infestans T30-4]	1e-113	200/205 (97%)	GO:0009851
ppgam16f07r.1	Phytophthora	PPTG_06617	hypothetical protein (552 aa)	1e-133	231/232 (99%)	XP_002896960.1	conserved hypothetical protein [Phytophthora infestans T30-4]	1e-124	216/232 (93%)
ppgam16f10r.1	Phytophthora	PPTG_03992	NADH-cytochrome b5 reductase (301 aa)	1e-138	243/243 (100%)	XP_002900838.1	NADH-cytochrome b5 reductase, putative [Phytophthora infestans T30-4]	1e-118	215/242 (88%)	GO:0005758
ppgam16f12r.1	Phytophthora	PPTG_02587	hypothetical protein (207 aa)	1e-119	206/206 (100%)	XP_002999070.1	conserved hypothetical protein [Phytophthora infestans T30-4]	6e-91	165/206 (80%)
ppgam16g06r.1	Phytophthora	PPTG_16982	DNA polymerase alpha catalytic subunit (1563 aa)	1e-24	51/51 (100%)	XP_002903722.1	DNA polymerase alpha catalytic subunit, putative [Phytophthora infestans T30-4]	4e-20	47/51 (92%)	GO:0003887
ppgam16g07r.1	Phytophthora	PPTG_02241	coatomer subunit delta (537 aa)	1e-130	238/240 (99%)	XP_002901900.1	coatomer subunit delta, putative [Phytophthora infestans T30-4]	1e-98	195/240 (81%)	GO:0005515
ppgam16g10r.1	Phytophthora	PPTG_12662	hypothetical protein (312 aa)	1e-108	185/186 (99%)	XP_002898113.1	conserved hypothetical protein [Phytophthora infestans T30-4]	1e-94	168/187 (89%)
ppgam16g12r.1	Phytophthora	PPTG_12599	glutamyl-tRNA(Gln) amidotransferase subunit A (619 aa)	1e-135	235/235 (100%)	XP_002898062.1	glutamyl-tRNA(Gln) amidotransferase subunit A, putative [Phytophthora infestans T30-4]	1e-110	199/235 (84%)	GO:0016884
ppgam16h01r.1	Phytophthora	PPTG_14230	hypothetical protein (199 aa)	1e-112	197/198 (99%)	XP_002904358.1	conserved hypothetical protein [Phytophthora infestans T30-4]	7e-88	165/198 (83%)
ppgam16h11r.1	Phytophthora	PPTG_17614	hypothetical protein (65 aa)	2e-34	64/64 (100%)	XP_002901720.1	conserved hypothetical protein [Phytophthora infestans T30-4]	6e-25	51/69 (73%)
ppgam17a08r.1	Phytophthora	PPTG_10093	anoctamin-like protein (775 aa)	1e-66	126/126 (100%)	XP_002906635.1	anoctamin-like protein [Phytophthora infestans T30-4]	2e-39	86/117 (73%)
ppgam17a11r.1	Phytophthora					ACA60916.1	pol protein [Thalassiosira pseudonana]	2e-38	84/241 (34%)	GO:0003723
ppgam17a12r.1	Phytophthora	PPTG_12155	cleft lip and palate transmembrane family protein (596 aa)	1e-120	210/214 (98%)	XP_002897324.1	cleft lip and palate transmembrane family protein [Phytophthora infestans T30-4]	5e-92	163/195 (83%)	GO:0016021
ppgam17b02r.1	Phytophthora	PPTG_09938	hypothetical protein (603 aa)	1e-139	241/241 (100%)	XP_002899338.1	conserved hypothetical protein [Phytophthora infestans T30-4]	2e-94	180/206 (87%)	GO:0003676
ppgam17b06r.1	Phytophthora	PPTG_05786	cell 5A endo-1,4-betaglucanase (646 aa)	1e-124	219/221 (99%)	ABG80554.1	cell 5A endo-1,4-betaglucanase [Phytophthora ramorum]	1e-59	126/220 (57%)
ppgam17b08r.1	Phytophthora	PPTG_17702	protein kinase (900 aa)	1e-142	247/247 (100%)	XP_002896235.1	protein kinase, putative [Phytophthora infestans T30-4]	3e-70	156/243 (64%)	GO:0004674
ppgam17b12r.1	Phytophthora	PPTG_12741	hypothetical protein (447 aa)	1e-132	228/229 (99%)	XP_002898174.1	conserved hypothetical protein [Phytophthora infestans T30-4]	1e-112	199/217 (91%)	GO:0035091
ppgam17c02r.1	Phytophthora	PPTG_02054	histone arginine demethylase (440 aa)	1e-146	239/239 (100%)	XP_002899071.1	histone arginine demethylase, putative [Phytophthora infestans T30-4]	1e-137	226/239 (94%)	GO:0030324
ppgam17c05r.1	Phytophthora					XP_002896523.1	secreted RxLR effector peptide protein, putative [Phytophthora infestans T30-4]	4e-07	34/109 (31%)	GO:0051808
ppgam17c06r.1	Phytophthora	PPTG_18064	hypothetical protein (433 aa)	9e-93	168/168 (100%)
ppgam17c07r.1	Phytophthora	PPTG_00812	hypothetical protein (624 aa)	1e-139	240/244 (98%)	XP_002908274.1	conserved hypothetical protein [Phytophthora infestans T30-4]	1e-111	200/246 (81%)	GO:0008270
ppgam17d01r.1	Phytophthora	PPTG_11741	hypothetical protein (319 aa)	1e-123	219/219 (100%)	XP_002902552.1	conserved hypothetical protein [Phytophthora infestans T30-4]	6e-92	169/198 (85%)	GO:0009058
ppgam17d04r.1	Phytophthora	PPTG_15956	hypothetical protein (313 aa)	1e-136	236/236 (100%)	XP_002907800.1	conserved hypothetical protein [Phytophthora infestans T30-4]	5e-56	109/142 (76%)
ppgam17d05r.1	Phytophthora	PPTG_10959	hypothetical protein (159 aa)	4e-88	158/158 (100%)	XP_002908840.1	conserved hypothetical protein [Phytophthora infestans T30-4]	3e-64	126/159 (79%)
ppgam17d07r.1	Phytophthora	PPTG_16046	hypothetical protein (165 aa)	5e-90	164/164 (100%)	XP_002906389.1	conserved hypothetical protein [Phytophthora infestans T30-4]	2e-65	129/164 (78%)
ppgam17d09r.1	Phytophthora	PPTG_17711	hypothetical protein (104 aa)	7e-51	89/93 (95%)	XP_002894770.1	transmembrane protein, putative [Phytophthora infestans T30-4]	7e-45	95/165 (57%)
ppgam17e02r.1	Phytophthora	PPTG_05794	beta-glucosidase (534 aa)	1e-138	236/238 (99%)	XP_002908063.1	glycoside hydrolase, putative [Phytophthora infestans T30-4]	4e-70	124/237 (52%)	GO:0016798
ppgam17e03r.1	Phytophthora	PPTG_12824	hypothetical protein (259 aa)	1e-131	226/230 (98%)	XP_002903864.1	conserved hypothetical protein [Phytophthora infestans T30-4]	1e-124	217/230 (94%)
ppgam17e07r.1	Phytophthora	PPTG_17516	serine/threonine protein kinase (921 aa)	1e-96	169/170 (99%)	XP_002909406.1	serine/threonine protein kinase [Phytophthora infestans T30-4]	2e-76	144/171 (84%)	GO:0006468
ppgam17e10r.1	Phytophthora	PPTG_02536	translational activator GCN1 (2760 aa)	1e-121	226/226 (100%)	XP_002999022.1	translational activator GCN1, putative [Phytophthora infestans T30-4]	1e-101	195/226 (86%)	GO:0005488
ppgam17f01r.1	Phytophthora	PPTG_11013	hypothetical protein (159 aa)	2e-83	157/158 (99%)	XP_002904751.1	conserved hypothetical protein [Phytophthora infestans T30-4]	2e-42	102/159 (64%)
ppgam17f05r.1	Phytophthora
ppgam17f10r.1	Phytophthora	PPTG_07654	sulfatase-like protein (618 aa)	1e-137	242/244 (99%)	XP_002905923.1	sulfatase-like protein [Phytophthora infestans T30-4]	1e-109	196/244 (80%)	GO:0008152
ppgam17g02r.1	Phytophthora	PPTG_03719	myosin-like protein (1536 aa)	1e-124	215/218 (98%)	XP_002903656.1	myosin-like protein [Phytophthora infestans T30-4]	2e-96	176/218 (80%)	GO:0035091
ppgam17g03r.1	Phytophthora	PPTG_07483	hypothetical protein (652 aa)	5e-38	73/73 (100%)	XP_002906069.1	conserved hypothetical protein [Phytophthora infestans T30-4]	4e-14	39/50 (78%)
ppgam17g04r.1	Phytophthora	PPTG_18949	hypothetical protein (876 aa)	1e-135	235/235 (100%)	XP_002998215.1	conserved hypothetical protein [Phytophthora infestans T30-4]	2e-75	161/240 (67%)	GO:0008270
ppgam17g07r.1	Phytophthora	PPTG_17161	hypothetical protein (214 aa)	8e-55	105/105 (100%)	XP_002997076.1	conserved hypothetical protein [Phytophthora infestans T30-4]	6e-33	73/105 (69%)
ppgam17g10r.1	Phytophthora
ppgam17h05r.1	Phytophthora	PPTG_16930	hypothetical protein (581 aa)	1e-107	201/201 (100%)	XP_002900524.1	conserved hypothetical protein [Phytophthora infestans T30-4]	1e-53	114/159 (71%)
ppgam17h09r.1	Phytophthora	PPTG_04108	carbohydrate esterase (427 aa)	5e-89	155/156 (99%)	XP_002905261.1	carbohydrate esterase, putative [Phytophthora infestans T30-4]	2e-52	99/105 (94%)
ppgam17h12r.1	Phytophthora	PPTG_00762	hypothetical protein (1016 aa)	1e-136	243/244 (99%)	XP_002908225.1	conserved hypothetical protein [Phytophthora infestans T30-4]	1e-118	219/244 (89%)
ppgam18a03r.1	Phytophthora	PPTG_02356	hypothetical protein (441 aa)	1e-116	212/212 (100%)	XP_002901800.1	conserved hypothetical protein [Phytophthora infestans T30-4]	2e-18	82/230 (35%)
ppgam18a04r.1	Phytophthora	PPTG_02714	hypothetical protein (527 aa)	4e-72	125/126 (99%)	XP_002999180.1	conserved hypothetical protein [Phytophthora infestans T30-4]	8e-47	89/109 (81%)
ppgam18a09r.1	Phytophthora	PPTG_13535	disulfide-isomerase (447 aa)	1e-137	241/241 (100%)	XP_002906746.1	disulfide-isomerase, putative [Phytophthora infestans T30-4]	1e-108	202/241 (83%)	GO:0045454
ppgam18a11r.1	Phytophthora	PPTG_14720	myosin-like protein (1389 aa)	1e-117	212/213 (99%)	XP_002906559.1	myosin-like protein [Phytophthora infestans T30-4]	1e-55	129/212 (60%)	GO:0005515
ppgam18a12r.1	Phytophthora
ppgam18b05r.1b	Phytophthora	PPTG_02811	glutamyl-tRNA synthetase (535 aa)	6e-64	117/118 (99%)	XP_002999269.1	glutamyl-tRNA synthetase, putative [Phytophthora infestans T30-4]	2e-48	93/104 (89%)	GO:0005737
ppgam18b07r.1	Phytophthora	PPTG_00046	hypothetical protein (553 aa)	1e-137	244/244 (100%)	XP_002896622.1	conserved hypothetical protein [Phytophthora infestans T30-4]	2e-50	122/250 (48%)
ppgam18b08r.1	Phytophthora	PPTG_10401	hypothetical protein (318 aa)	1e-137	240/245 (97%)	XP_002904718.1	conserved hypothetical protein [Phytophthora infestans T30-4]	1e-75	139/201 (69%)	GO:0016491
ppgam18b09r.1	Phytophthora	PPTG_05171	hypothetical protein (268 aa)	1e-140	241/244 (98%)	XP_002907372.1	conserved hypothetical protein [Phytophthora infestans T30-4]	1e-123	218/244 (89%)
ppgam18b11r.1	Phytophthora	PPTG_15088	COP9 signalosome complex subunit 3 (466 aa)	1e-126	231/236 (97%)	XP_002908761.1	COP9 signalosome complex subunit 3, putative [Phytophthora infestans T30-4]	3e-86	169/236 (71%)
ppgam18b12r.1	Phytophthora	PPTG_03775	hypothetical protein (127 aa)	4e-41	75/75 (100%)	XP_002896125.1	conserved hypothetical protein [Phytophthora infestans T30-4]	1e-94	172/218 (78%)
ppgam18c02r.1	Phytophthora	PPTG_14095	hypothetical protein (153 aa)	4e-87	152/152 (100%)	XP_002998392.1	hypothetical protein PITG_06232 [Phytophthora infestans T30-4]	3e-40	91/152 (59%)	GO:0003676
ppgam18c04r.1	Phytophthora	PPTG_11434	hypothetical protein (120 aa)	9e-63	112/114 (98%)	XP_001687406.1	hypothetical protein [Leishmania major strain Friedlin]	1e-11	34/77 (44%)
ppgam18c09r.1	Phytophthora	PPTG_05343	hypothetical protein (252 aa)	5e-33	64/64 (100%)	XP_002895282.1	conserved hypothetical protein [Phytophthora infestans T30-4]	4e-28	61/64 (95%)
ppgam18c10r.1	Phytophthora	PPTG_03684	hypothetical protein (697 aa)	3e-97	168/168 (100%)	XP_002903623.1	conserved hypothetical protein [Phytophthora infestans T30-4]	7e-78	137/154 (88%)	GO:0008270
ppgam18c12r.1	Phytophthora	PPTG_16026	hypothetical protein (470 aa)	1e-95	165/165 (100%)	XP_002906414.1	conserved hypothetical protein [Phytophthora infestans T30-4]	3e-87	152/165 (92%)
ppgam18d03r.1	Phytophthora	PPTG_10032	hypothetical protein (369 aa)	1e-125	228/228 (100%)	XP_002896316.1	conserved hypothetical protein [Phytophthora infestans T30-4]	1e-95	184/224 (82%)	GO:0009966
ppgam18d09r.1	Phytophthora	PPTG_13238	formin-likey 2 domain-containing protein (1092 aa)	3e-95	172/172 (100%)	XP_002998530.1	formin-homology 2 domain-containing protein [Phytophthora infestans T30-4]	7e-45	102/160 (63%)
ppgam18e03r.1	Phytophthora	PPTG_06210	acyl-CoA synthetase short-chain family member (680 aa)	1e-132	223/225 (99%)	XP_002902980.1	acyl-CoA synthetase short-chain family member, putative [Phytophthora infestans T30-4]	1e-124	215/225 (95%)	GO:0016874
ppgam18e05r.1	Phytophthora	PPTG_06224	hypothetical protein (526 aa)	4e-92	169/170 (99%)	XP_002902964.1	conserved hypothetical protein [Phytophthora infestans T30-4]	8e-37	76/81 (93%)
ppgam18e12r.1	Phytophthora	PPTG_15085	hypothetical protein (980 aa)	1e-128	234/234 (100%)	XP_002908760.1	phosphoserine aminotransferase, putative [Phytophthora infestans T30-4]	1e-122	226/234 (96%)	GO:0021510
ppgam18f02r.1	Phytophthora	PPTG_01070	dihydroorotate oxidase (425 aa)	1e-123	213/213 (100%)	XP_002908507.1	dihydroorotate dehydrogenase, mitochondrial precursor [Phytophthora infestans T30-4]	1e-113	200/212 (94%)	GO:0004158
ppgam18f03r.1	Phytophthora	PPTG_05475	hypothetical protein (542 aa)	1e-110	196/196 (100%)	XP_002907617.1	conserved hypothetical protein [Phytophthora infestans T30-4]	5e-91	172/196 (87%)	GO:0003676
ppgam18f07r.1	Phytophthora	PPTG_02509	adenylosuccinate lyase (481 aa)	1e-96	173/178 (97%)	XP_002997914.1	adenylosuccinate lyase [Phytophthora infestans T30-4]	4e-85	158/178 (88%)	GO:0004018
ppgam18f09r.1	Phytophthora	PPTG_11392	hypothetical protein (295 aa)	1e-115	205/205 (100%)	XP_002909394.1	conserved hypothetical protein [Phytophthora infestans T30-4]	4e-38	78/86 (90%)
ppgam18g01r.1	Phytophthora	PPTG_19787	hypothetical protein (499 aa)	1e-137	230/232 (99%)
ppgam18g07r.1	Phytophthora	PPTG_13096	hypothetical protein (1924 aa)	1e-133	242/243 (99%)	XP_002997017.1	conserved hypothetical protein [Phytophthora infestans T30-4]	3e-97	190/243 (78%)	GO:0005488
ppgam18g09r.1	Phytophthora	PPTG_12735	SNARE associated Golgi protein (273 aa)	1e-101	155/155 (100%)	XP_002898169.1	SNARE associated Golgi protein, putative [Phytophthora infestans T30-4]	4e-88	150/155 (96%)
ppgam18g11r.1	Phytophthora	PPTG_00178	adenylate kinase (926 aa)	1e-129	229/229 (100%)	XP_002997823.1	adenylate kinase, putative [Phytophthora infestans T30-4]	3e-99	185/229 (80%)	GO:0004017
ppgam18h04r.1	Phytophthora	PPTG_10328	cation Diffusion Facilitator (CDF) family (409 aa)	1e-134	243/244 (99%)	XP_002909557.1	Cation Diffusion Facilitator (CDF) Family [Phytophthora infestans T30-4]	6e-97	189/247 (76%)	GO:0006812
ppgam18h05r.1	Phytophthora	PPTG_11537	lipase (480 aa)	1e-131	225/225 (100%)	XP_002900976.1	lipase, putative [Phytophthora infestans T30-4]	1e-101	178/205 (86%)
ppgam18h07r.1	Phytophthora	PPTG_17098	hypothetical protein (1928 aa)	1e-128	226/226 (100%)	XP_002896355.1	conserved hypothetical protein [Phytophthora infestans T30-4]	7e-96	178/220 (80%)
ppgam18h08r.1	Phytophthora	PPTG_10063	hypothetical protein (111 aa)	1e-57	109/110 (99%)	XP_002901518.1	conserved hypothetical protein [Phytophthora infestans T30-4]	1e-67	138/193 (71%)	GO:0005488
ppgam19a03r.1	Phytophthora	PPTG_11254	hypothetical protein (532 aa)	3e-44	85/85 (100%)	XP_002895747.1	conserved hypothetical protein [Phytophthora infestans T30-4]	3e-37	76/85 (89%)	GO:0008270
ppgam19a06r.1	Phytophthora	PPTG_12002	hypothetical protein (261 aa)	1e-121	204/207 (98%)	XP_002908057.1	conserved hypothetical protein [Phytophthora infestans T30-4]	1e-108	185/215 (86%)	GO:0008270
ppgam19b08r.1	Phytophthora	PPTG_16748	cysteine desulfurase (411 aa)	1e-129	234/234 (100%)	XP_002899887.1	cysteine desulfurase, putative [Phytophthora infestans T30-4]	1e-117	216/234 (92%)	GO:0030170
ppgam19c07r.1	Phytophthora	PPTG_13739	hypothetical protein (462 aa)	1e-128	175/177 (98%)	XP_002998381.1	conserved hypothetical protein [Phytophthora infestans T30-4]	1e-28	66/157 (42%)
ppgam19c08r.1	Phytophthora	PPTG_07799	hypothetical protein (726 aa)	1e-104	183/183 (100%)
ppgam19d12r.1	Phytophthora	PPTG_12548	hypothetical protein (317 aa)	9e-84	152/152 (100%)	XP_002901535.1	conserved hypothetical protein [Phytophthora infestans T30-4]	3e-07	30/69 (43%)
ppgam19e08r.1	Phytophthora	PPTG_16221	myosin-like protein (1364 aa)	1e-125	224/224 (100%)	XP_002896433.1	myosin-like protein [Phytophthora infestans T30-4]	1e-113	208/224 (92%)	GO:0016459
ppgam19e11r.1	Phytophthora
ppgam19e12r.1	Phytophthora	PPTG_08424	drug/Metabolite transporter (DMT) superfamily (332 aa)	8e-63	120/121 (99%)	XP_002904135.1	Drug/Metabolite Transporter (DMT) Superfamily [Phytophthora infestans T30-4]	9e-59	118/121 (97%)
ppgam19f01r.1	Phytophthora	PPTG_16680	hypothetical protein (238 aa)	1e-127	222/222 (100%)	XP_002902042.1	conserved hypothetical protein [Phytophthora infestans T30-4]	3e-49	101/200 (50%)	GO:0005515
ppgam19g01r.1	Phytophthora	PPTG_06595	hypothetical protein (136 aa)	2e-72	134/135 (99%)	XP_002906660.1	conserved hypothetical protein [Phytophthora infestans T30-4]	8e-16	53/122 (43%)
ppgam19g02r.1	Phytophthora	PPTG_09134	ADP-ribosylation factor family protein (191 aa)	2e-70	128/128 (100%)	ACL11855.1	ADP-ribosylation factor [Phytophthora cinnamomi]	7e-64	121/128 (94%)	GO:0005622
ppgam19g03r.1	Phytophthora	PPTG_12650	hypothetical protein (269 aa)	1e-130	223/223 (100%)	XP_002898106.1	conserved hypothetical protein [Phytophthora infestans T30-4]	1e-103	187/223 (83%)
ppgam19g11r.1	Phytophthora	PPTG_09643	60S ribosomal export protein nmd3 (499 aa)	1e-112	192/192 (100%)	XP_002897829.1	60S ribosomal export protein nmd3, putative [Phytophthora infestans T30-4]	1e-107	185/192 (96%)
ppgam19h04r.1	Phytophthora	PPTG_00047	hypothetical protein (234 aa)	1e-126	229/231 (99%)
ppgam20a01r.1	Phytophthora	PPTG_10971	kinesin heavy chain (1148 aa)	1e-137	240/240 (100%)	XP_002908828.1	kinesin heavy chain, putative [Phytophthora infestans T30-4]	2e-70	127/139 (91%)	GO:0009851
ppgam20a02r.1	Phytophthora	PPTG_01271	hypothetical protein (559 aa)	1e-129	218/221 (98%)	XP_002899628.1	conserved hypothetical protein [Phytophthora infestans T30-4]	1e-124	213/221 (96%)
ppgam20a05r.1	Phytophthora	PPTG_16560	hypothetical protein (812 aa)	6e-70	126/127 (99%)	XP_002904941.1	conserved hypothetical protein [Phytophthora infestans T30-4]	1e-62	118/127 (92%)	GO:0031177
ppgam20a08r.1	Phytophthora	PPTG_00975	hypothetical protein (3319 aa)	1e-142	243/243 (100%)	XP_002908421.1	conserved hypothetical protein [Phytophthora infestans T30-4]	1e-133	232/243 (95%)
ppgam20a12r.1	Phytophthora	PPTG_11793	omega-3 fatty acid desaturase, endoplasmic reticulum (362 aa)	1e-121	209/210 (99%)	XP_002902599.1	omega-3 fatty acid desaturase, endoplasmic reticulum, putative [Phytophthora infestans T30-4]	1e-115	198/210 (94%)	GO:0006629
ppgam20b01r.1	Phytophthora	PPTG_10920	mitogen-activated protein kinase (582 aa)	1e-130	224/224 (100%)	XP_002908875.1	mitogen-activated protein kinase, putative [Phytophthora infestans T30-4]	1e-106	193/224 (86%)	GO:0009851
ppgam20b03r.1	Phytophthora	PPTG_03164	hypothetical protein (675 aa)	1e-128	225/229 (98%)	XP_002901425.1	conserved hypothetical protein [Phytophthora infestans T30-4]	1e-93	175/226 (77%)	GO:0004607
ppgam20b06r.1	Phytophthora	PPTG_15878	ribonucleoside-diphosphate reductase large subunit (793 aa)	1e-113	201/201 (100%)	XP_002998211.1	ribonucleoside-diphosphate reductase large subunit [Phytophthora infestans T30-4]	1e-109	197/201 (98%)	GO:0005829
ppgam20b12r.1	Phytophthora	PPTG_00631	hypothetical protein (419 aa)	1e-103	176/176 (100%)	XP_002900006.1	conserved hypothetical protein [Phytophthora infestans T30-4]	1e-57	116/154 (75%)	GO:0031072
ppgam20c08r.1	Phytophthora	PPTG_17095	hypothetical protein (478 aa)	8e-52	94/94 (100%)	XP_002896351.1	conserved hypothetical protein [Phytophthora infestans T30-4]	2e-28	66/94 (70%)	GO:0003677
ppgam20c09r.1	Phytophthora	PPTG_14107	hypothetical protein (2107 aa)	1e-112	204/204 (100%)	XP_002998414.1	conserved hypothetical protein [Phytophthora infestans T30-4]	1e-100	191/208 (91%)
ppgam20c12r.1	Phytophthora					XP_002898325.1	dihydrolipoyl dehydrogenase 1, mitochondrial precursor [Phytophthora infestans T30-4]	8e-17	47/65 (72%)	GO:0005737
ppgam20d04r.1	Phytophthora	PPTG_12116	ATP synthase (C/AC39) subunit (395 aa)	1e-136	239/240 (99%)	XP_002896603.1	H - or Na -translocating F-type, V-type and A-type ATPase (F-ATPase) Superfamily [Phytophthora infestans T30-4]	1e-129	230/240 (95%)	GO:0015078
ppgam20d10r.1	Phytophthora	PPTG_08217	memo-like protein (306 aa)	7e-37	72/72 (100%)	XP_002909139.1	memo-like protein [Phytophthora infestans T30-4]	1e-25	57/58 (98%)
ppgam20d11r.1	Phytophthora
ppgam20e01r.1	Phytophthora	PPTG_07234	hypothetical protein (94 aa)	3e-46	93/93 (100%)
ppgam20e02r.1	Phytophthora	PPTG_10970	hypothetical protein (131 aa)	1e-69	130/130 (100%)	XP_002908829.1	conserved hypothetical protein [Phytophthora infestans T30-4]	2e-58	117/129 (90%)
ppgam20e06r.1	Phytophthora	PPTG_06062	hypothetical protein (658 aa)	1e-117	208/208 (100%)	XP_002904836.1	conserved hypothetical protein [Phytophthora infestans T30-4]	3e-93	173/207 (83%)
ppgam20e09r.1	Phytophthora	PPTG_00619	hypothetical protein (366 aa)	1e-61	120/120 (100%)	XP_002900017.1	conserved hypothetical protein [Phytophthora infestans T30-4]	2e-16	47/84 (55%)
ppgam20e10r.1	Phytophthora	PPTG_00796	hypothetical protein (320 aa)	1e-116	210/211 (99%)	XP_002908253.1	conserved hypothetical protein [Phytophthora infestans T30-4]	6e-71	151/208 (72%)	GO:0003684
ppgam20f02r.1	Phytophthora	PPTG_16393	hypothetical protein (207 aa)	1e-113	206/206 (100%)
ppgam20f04r.1	Phytophthora	PPTG_09719	hypothetical protein (644 aa)	1e-132	228/229 (99%)	XP_002897127.1	conserved hypothetical protein [Phytophthora infestans T30-4]	1e-100	177/201 (88%)	GO:0008270
ppgam20f08r.1	Phytophthora	PPTG_13033	phenol acid carboxylase (179 aa)	1e-101	167/167 (100%)	XP_002898346.1	phenol acid carboxylase, putative [Phytophthora infestans T30-4]	1e-97	164/167 (98%)	GO:0016831
ppgam20f10r.1	Phytophthora	PPTG_11073	hypothetical protein (461 aa)	1e-129	230/231 (99%)	XP_002895600.1	conserved hypothetical protein [Phytophthora infestans T30-4]	1e-69	146/233 (62%)
ppgam20g01r.1	Phytophthora	PPTG_14741	hypothetical protein (1399 aa)	1e-119	153/153 (100%)	XP_002906539.1	conserved hypothetical protein [Phytophthora infestans T30-4]	1e-109	145/153 (94%)
ppgam20g04r.1	Phytophthora	PPTG_04229	hypothetical protein (489 aa)	1e-126	222/223 (99%)	XP_002905156.1	conserved hypothetical protein [Phytophthora infestans T30-4]	9e-62	129/223 (57%)
ppgam20g05r.1	Phytophthora	PPTG_00572	hypothetical protein (92 aa)	6e-49	88/89 (98%)
ppgam20g09r.1	Phytophthora	PPTG_19545	hypothetical protein (185 aa)	5e-98	183/183 (100%)	XP_002900023.1	conserved hypothetical protein [Phytophthora infestans T30-4]	1e-76	148/152 (97%)
ppgam20g11r.1	Phytophthora	PPTG_11413	acyl-CoA synthetase (553 aa)	1e-121	215/216 (99%)	XP_002898437.1	acyl-CoA synthetase, putative [Phytophthora infestans T30-4]	1e-113	204/216 (94%)	GO:0008152
ppgam20h08r.1	Phytophthora	PPTG_13916	hypothetical protein (343 aa)	1e-132	231/232 (99%)	XP_001700383.1	predicted protein [Chlamydomonas reinhardtii]	4e-07	56/217 (25%)
ppgam21a04r.1	Phytophthora	PPTG_06950	hypothetical protein (356 aa)	1e-77	141/161 (87%)	XP_002897741.1	conserved hypothetical protein [Phytophthora infestans T30-4]	8e-59	115/140 (82%)	GO:0006468
ppgam21a05r.1	Phytophthora
ppgam21a07r.1	Phytophthora	PPTG_10528	malate dehydrogenase, mitochondrial (336 aa)	1e-146	261/261 (100%)	XP_002899810.1	malate dehydrogenase, mitochondrial precursor [Phytophthora infestans T30-4]	1e-138	250/261 (95%)	GO:0030060
ppgam21a11r.1	Phytophthora	PPTG_04176	transmembrane protein (1087 aa)	1e-102	176/177 (99%)	XP_002905212.1	transmembrane protein, putative [Phytophthora infestans T30-4]	9e-95	171/178 (96%)	GO:0016021
ppgam21b03r.1	Phytophthora	PPTG_02273	hypothetical protein (287 aa)	1e-161	284/286 (99%)	XP_002901867.1	conserved hypothetical protein [Phytophthora infestans T30-4]	3e-91	185/291 (63%)
ppgam21b06r.1	Phytophthora	PPTG_15896	ATP-binding Cassette (ABC) superfamily (1488 aa)	1e-133	241/244 (98%)	XP_002904341.1	ATP-binding Cassette (ABC) Superfamily [Phytophthora infestans T30-4]	5e-24	65/98 (66%)	GO:0016887
ppgam21b12r.1	Phytophthora	PPTG_02237	hypothetical protein (1365 aa)	1e-151	270/271 (99%)	XP_002901903.1	conserved hypothetical protein [Phytophthora infestans T30-4]	2e-59	120/200 (60%)
ppgam21c01r.1	Phytophthora	PPTG_18427	hypothetical protein (738 aa)	1e-137	239/256 (93%)	XP_002907182.1	conserved hypothetical protein [Phytophthora infestans T30-4]	3e-83	160/231 (69%)
ppgam21c11r.1	Phytophthora	PPTG_10589	hypothetical protein (105 aa)	1e-56	103/104 (99%)
ppgam21d01r.1	Phytophthora	PPTG_11616	tubby-like protein (518 aa)	2e-51	95/95 (100%)	XP_002901040.1	tubby-like protein [Phytophthora infestans T30-4]	1e-48	94/95 (98%)
ppgam21d08r.1	Phytophthora	PPTG_17933	hypothetical protein (178 aa)	6e-93	172/172 (100%)	XP_002997420.1	conserved hypothetical protein [Phytophthora infestans T30-4]	2e-69	136/169 (80%)
ppgam21d10r.1	Phytophthora	PPTG_01310	pre-mRNA-splicing factor ATP-dependent RNA helicase (953 aa)	1e-151	268/271 (98%)	XP_002899661.1	pre-mRNA-splicing factor ATP-dependent RNA helicase, putative [Phytophthora infestans T30-4]	2e-84	171/244 (70%)	GO:0004386
ppgam21d12r.1	Phytophthora	PPTG_14107	hypothetical protein (2107 aa)	1e-162	284/286 (99%)	XP_002998414.1	conserved hypothetical protein [Phytophthora infestans T30-4]	1e-155	278/286 (97%)	GO:0006810
ppgam21e01r.1	Phytophthora	PPTG_04685	hypothetical protein (310 aa)	1e-148	257/259 (99%)	XP_002905588.1	conserved hypothetical protein [Phytophthora infestans T30-4]	1e-128	225/260 (86%)	GO:0003824
ppgam21e04r.1b	Phytophthora	PPTG_11596	hypothetical protein (301 aa)	1e-56	103/106 (97%)	XP_002901032.1	phosphoribosylformylglycinamidine synthase [Phytophthora infestans T30-4]	2e-66	119/126 (94%)	GO:0006189
ppgam21e05r.1	Phytophthora	PPTG_04558	5A endo-1,4-betaglucanase (543 aa)	1e-144	248/248 (100%)	ABG91063.1	cell 5A endo-1,4-betaglucanase [Phytophthora infestans]	1e-107	195/248 (78%)	GO:0005975
ppgam21e06r.1	Phytophthora	PPTG_12845	hypothetical protein (267 aa)	1e-146	263/263 (100%)	XP_002903882.1	conserved hypothetical protein [Phytophthora infestans T30-4]	1e-95	178/220 (80%)
ppgam21f02r.1	Phytophthora	PPTG_01834	hypothetical protein (217 aa)	5e-95	164/164 (100%)	XP_002903326.1	conserved hypothetical protein [Phytophthora infestans T30-4]	1e-80	143/154 (92%)
ppgam21f05r.1	Phytophthora	PPTG_11391	3'5'-cyclic nucleotide phosphodiesterase (1324 aa)	1e-157	278/279 (99%)	XP_002909393.1	3'5'-cyclic nucleotide phosphodiesterase, putative [Phytophthora infestans T30-4]	6e-84	167/237 (70%)	GO:0003824
ppgam21f08r.1	Phytophthora	PPTG_07153	hypothetical protein (231 aa)	7e-32	81/215 (37%)	XP_002896147.1	conserved hypothetical protein [Phytophthora infestans T30-4]	1e-59	110/134 (82%)	GO:0008270
ppgam21g01r.1	Phytophthora
ppgam21g02r.1	Phytophthora	PPTG_12450	hypothetical protein (269 aa)	1e-162	264/267 (98%)	XP_002901598.1	conserved hypothetical protein [Phytophthora infestans T30-4]	1e-119	214/271 (78%)	GO:0008270
ppgam21g07r.1	Phytophthora	PPTG_11720	hypothetical protein (409 aa)	5e-87	160/160 (100%)	XP_002902528.1	conserved hypothetical protein [Phytophthora infestans T30-4]	1e-72	147/209 (70%)	GO:0005488
ppgam21g10r.1	Phytophthora	PPTG_03010	hypothetical protein (484 aa)	1e-131	212/235 (90%)	XP_002998583.1	conserved hypothetical protein [Phytophthora infestans T30-4]	8e-15	67/238 (28%)
[truncated: 3,454 more rows]
[truncated: 58 more columns]
