# Supplementary material for: Transcriptome dynamics of Arabidopsis thaliana root penetration by the oomycete pathogen Phytophthora parasitica
Source: BMC Genomics. 2014 Jun 29;15(1):538. doi: 10.1186/1471-2164-15-538 (PMC4111850; doi:10.1186/1471-2164-15-538)
Supplement: Supplementary file 4 — Additional file 4: Table S3: Clustering of the expression patterns. Sequences contained in each expression profile clusters as obtained after K-mean clustering are presented. For all the sequences, normalized hybridization signal in each condition (mean of the two biological replicates), maximum fold change (max FC) observed between the different biological samples and BlastX best hit result (E value < 1E-05) against NCBI non-redundant (NR) protein database are indicated. For oligoarray hybridizations results, samples corresponded to mycelium grown in V8 medium (Myc), swimming zoospores (Zoo), samples enriched for appressoria differentiated on onion epidermis (App), and A. thaliana plantlets inoculated with P. parasitica zoospores and recovered at different time points of the infection : 2.5 h (appressorium-mediated penetration), 6 h (biotrophic growth, two to three cells invaded), 10 h (invasive growth along the stele) and 30 h (switch to necrotrophy). (XLSX 307 KB) [file 12864_2013_6272_MOESM4_ESM.xlsx]

## Sheet: Feuil1
Table S3: Clustering of the expression patterns
Cluster	SeqName	Normalized hydridization signal							max FC	Blastx Best Hit
		Myc	Zoo	App	2,5h	6h	10,5h	30h		ID	Subject	Expect	Identity
I	CL1533Contig1	101.872	749.231	94.5616	10813.4	1021.92	711.572	139.403	114.353
I	ppgam36a11r.1	126.722	131.064	336.068	1972.06	3481.52	13284.3	713.231	104.83	XP_002895059.1	elicitin-like protein INF4 [Phytophthora infestans T30-4]	3e-10	31/35 (88%)
I	ppo3h07a24t.1	97.0919	103.835	9105.24	1710.96	4472.84	1225.79	450.276	93.7796	XP_002998010.1	secreted RxLR effector peptide protein, putative [Phytophthora infestans T30-4]	2e-13	39/64 (60%)
I	CL1408Contig1	119.665	178.083	10915.5	1766.82	3707.29	5998.56	7469.53	91.2171	XP_002896645.1	Amino Acid/Auxin Permease (AAAP) Family [Phytophthora infestans T30-4]	1e-134	239/275 (86%)
I	ppo3h11p12t.1	295.887	333.775	4983.52	26369.4	10530.6	11172.1	2377.59	89.1199
I	CL262Contig1	195.703	391.026	5444.18	14552.5	9893.57	3627.51	1080.58	74.3603
I	CL380Contig1	107.535	119.803	7701.79	1191.88	3334.98	848.121	336.434	71.6211	XP_002998010.1	secreted RxLR effector peptide protein, putative [Phytophthora infestans T30-4]	5e-19	56/107 (52%)
I	CL1335Contig1	333.3	1011.27	13535.4	15139.5	18621.1	22234.3	10824.8	66.7094
I	ppgam18a12r.1	112.283	115.585	118.872	6433.64	1077.27	813.502	166.698	57.2983
I	ppo3h08i21t.1	121.566	128.286	6891.61	5236.23	3381.2	818.152	288.02	56.6901	XP_002901148.1	carbohydrate-binding protein, putative [Phytophthora infestans T30-4]	2e-13	41/52 (78%)
I	ppgam09e02r.1	99.5419	109.701	116.271	5456.81	539.122	399.993	125.636	54.8193	XP_001339148.2	PREDICTED: polymerase polyprotein-like [Danio rerio]	3e-53	106/211 (50%)
I	CL42Contig1	131.591	134.377	7201.68	5691.65	3174.3	681.108	233.436	54.7277	XP_002901145.1	hypothetical protein PITG_11596 [Phytophthora infestans T30-4]	1e-09	36/48 (75%)
I	ppt4j31g10r.1	125.728	120.079	134.803	5162.65	638.602	381.124	163.391	42.9939
I	ppo3h12o13t.1	117.594	154.473	4925.56	1188.34	4607.1	2778.58	1463.73	41.8863	XP_002900991.1	conserved hypothetical protein [Phytophthora infestans T30-4]	2e-32	63/98 (64%)
I	ppo3h06d21t.1	189.634	698.669	990.36	3798.68	7709.25	4415.67	2481.54	40.6533	XP_002904652.1	ATP-binding Cassette (ABC) superfamily [Phytophthora infestans T30-4]	2e-17	45/46 (97%)
I	ppo3h05p06t.1	95.7991	96.4061	2003.2	1512.9	3273.13	883.558	211.525	34.1666	Q56TU4.1	METK1_DAUCA RecName: Full=S-adenosylmethionine synthase 1; Short=AdoMet synthase 1; AltName: Full=Methionine adenosyltransferase 1; Short=MAT 1	1e-13	34/35 (97%)
I	CL382Contig1	179.943	190.31	5393.2	3806.67	3160.27	986.899	403.439	29.9716	XP_002901148.1	carbohydrate-binding protein, putative [Phytophthora infestans T30-4]	6e-11	36/46 (78%)
I	CL1026Contig1	125.207	143.712	900.106	1436.12	3605.61	2878.75	845.003	28.7973	XP_002901054.1	secreted RxLR effector peptide protein, putative [Phytophthora infestans T30-4]	2e-15	58/141 (41%)
I	CL366Contig1	122.491	228.338	273.963	3031.86	2716.56	1028.61	146.272	24.7516
I	CL1109Contig1	134.694	138.061	3025.07	1228.81	3267.9	2981.84	2582.15	24.2617	XP_002898673.1	ribonuclease, putative [Phytophthora infestans T30-4]	1e-89	167/208 (80%)
I	ppo3h07n02t.1	108.562	126.835	993.611	2513.59	1355.56	641.241	473.879	23.1536	BAH86058.1	ribosomal protein L16 [Allium fistulosum]	9e-51	100/101 (99%)
I	CL634Contig1	130.674	577.005	2113.35	3014.02	1983.49	948.098	297.667	23.0652	XP_002903646.1	aquaporin, putative [Phytophthora infestans T30-4]	1e-142	246/274 (89%)
I	ppo3h10c10t.1	278.227	1269.76	6328.92	3829.06	3025.82	2368.35	961.569	22.7474	XP_002909661.1	conserved hypothetical protein [Phytophthora infestans T30-4]	1e-101	176/199 (88%)
I	CL983Contig1	165.841	128.35	2794.69	2038.85	1384.76	735.674	358.908	21.7739	XP_002902572.1	SCP-like extracellular protein [Phytophthora infestans T30-4]	1e-121	208/257 (80%)
I	CL105Contig2	149.117	498.446	2140.82	1169.25	2804.89	1124.23	1212.69	18.8099	XP_002903651.1	pyruvate kinase [Phytophthora infestans T30-4]	0	420/451 (93%)
I	CL1239Contig1	398.628	284.534	1194.53	1833.93	4267.39	2335.95	1477.27	14.9978	XP_002904652.1	ATP-binding Cassette (ABC) superfamily [Phytophthora infestans T30-4]	1e-132	227/241 (94%)
I	ppo3h07i16t.1	121.319	119.978	1757.3	506.591	741.278	912.69	377.667	14.6468	XP_002998854.1	arabinofuranosidase [Phytophthora infestans T30-4]	1e-116	196/204 (96%)
I	CL543Contig1	165.234	121.241	1774.92	372.516	503.054	738.371	899.605	14.6396	XP_002998942.1	conserved hypothetical protein [Phytophthora infestans T30-4]	1e-70	124/132 (93%)
I	CL672Contig1	120.28	223.382	1463.35	518.156	1741.71	999.838	276.262	14.4805	XP_002999208.1	glutathione S-transferase, putative [Phytophthora infestans T30-4]	1e-90	166/200 (83%)
I	ppt4j36b02r.1	309.044	319.564	3065.64	4469.53	1361.81	989.114	1463.18	14.4624
I	ppo3h05d03t.1	265.199	1285.87	1811.96	3816.81	1790.01	1449.14	785.578	14.3923	XP_002998967.1	conserved hypothetical protein [Phytophthora infestans T30-4]	1e-50	102/149 (68%)
I	ppo3h08e16t.1	115.178	98.5233	716.481	1405.73	344.916	245.744	111.866	14.268	XP_002904459.1	conserved hypothetical protein [Phytophthora infestans T30-4]	6e-31	54/57 (94%)
I	CL376Contig1	129.031	124.073	1719.78	266.747	882.966	762.382	481.188	13.8611	XP_002901403.1	chitin-binding protein, putative [Phytophthora infestans T30-4]	2e-66	130/213 (61%)
I	CL186Contig1	200.854	319.251	2764.63	664.582	1383.02	1489.77	1254.86	13.7644	ABB55957.1	elicitin-like protein RAL1A [Phytophthora ramorum]	1e-23	54/58 (93%)
I	CL42Contig3	110.65	149.614	1126.5	1491.37	809.894	225.298	145.257	13.4783
I	CL412Contig1	147.156	438.651	921.715	1957.99	1270.97	1588.65	1231.31	13.3055	XP_002896607.1	NADP-dependent malic enzyme [Phytophthora infestans T30-4]	0	370/410 (90%)
I	CL28Contig2	1119.72	4049.08	14650	2906.02	7537.59	10129.3	6879.49	13.0837	XP_002902725.1	hypothetical protein PITG_10202 [Phytophthora infestans T30-4]	7e-21	46/46 (100%)
I	ppo3h09f06t.1	115.398	189.889	500.036	1473.61	643.725	589.987	140.971	12.7698	XP_002899332.1	glycoside hydrolase, putative [Phytophthora infestans T30-4]	4e-71	141/201 (70%)
I	CL1112Contig1	114.217	184.824	1182.16	1395.07	1423.38	1174.26	340.883	12.4621	XP_002899697.1	hypothetical protein PITG_13469 [Phytophthora infestans T30-4]	5e-12	28/35 (80%)
I	CL28Contig1	920.816	3044.92	11447.8	3948.24	6817.14	9430.04	6360.88	12.4323	XP_002902725.1	hypothetical protein PITG_10202 [Phytophthora infestans T30-4]	9e-21	46/46 (100%)
I	PpCYH_CK859516.1.1	354.099	678.036	1953.82	2979.82	4351.34	2815.35	1775.37	12.2885	NP_037623.1	ribosomal protein L2 [Phytophthora infestans]	1e-102	187/191 (97%)
I	ppo3h04o06t.1	857.057	5042.7	4326.6	10035.6	6813.17	7867.64	5295.73	11.7094
I	CL598Contig1	2414.08	890.877	10260.8	5712.28	4558.07	3849.33	1986.96	11.5177	XP_002904649.1	Major Facilitator Superfamily (MFS) [Phytophthora infestans T30-4]	1e-168	281/295 (95%)
I	CL858Contig1	847.019	293.254	2456.33	2201.81	3304.25	2272.08	1196.92	11.2676	XP_002896014.1	mannose-6-phosphate isomerase, putative [Phytophthora infestans T30-4]	1e-149	263/319 (82%)
I	ppo3h07o16t.1	118.305	129.683	1278.59	1101.84	736.314	297.472	167.141	10.8076	XP_002902573.1	SCP-like extracellular protein [Phytophthora infestans T30-4]	1e-73	140/193 (72%)
I	CL1247Contig1	144.032	155.087	1522.16	549.334	769.975	515.062	316.167	10.5682	XP_002909554.1	pectinesterase, putative [Phytophthora infestans T30-4]	1e-136	230/256 (89%)
I	ppgam23d09r.1	249.826	605.905	2599.42	1345.5	959.188	1137.28	502.621	10.4049	XP_002900964.1	conserved hypothetical protein [Phytophthora infestans T30-4]	1e-149	274/287 (95%)
I	CL1250Contig1	372.076	1121.84	3845.65	1846.02	1872.29	1849.59	734.671	10.3357	XP_002896723.1	guanine nucleotide-binding protein [Phytophthora infestans T30-4]	1e-143	254/268 (94%)
I	ppo3h03p05t.1	376.272	787.544	3881.74	1564.96	1268.14	2006.17	700.066	10.3163	XP_002899922.1	p21-activated protein kinase-interacting protein, putative [Phytophthora infestans T30-4]	4e-55	118/176 (67%)
I	ppo3h05b13t.1	144.921	221.322	1378.85	567.07	1408.07	859.024	498.918	9.71609	XP_002904557.1	conserved hypothetical protein [Phytophthora infestans T30-4]	1e-130	229/238 (96%)
I	ppo3h03g13t.1	93.9942	117.944	900.956	179.444	469.279	444.952	284.048	9.58524	XP_002902085.1	polygalacturonase, putative [Phytophthora infestans T30-4]	1e-130	236/290 (81%)
I	CL723Contig1	169.763	127.444	1219.46	816.168	594.977	567.778	355.593	9.56859
I	ppo3h05g09t.1	439.794	181.606	772.961	1620.17	1254.83	1378.78	689.188	8.92134	XP_002895220.1	dihydroxy-acid dehydratase [Phytophthora infestans T30-4]	2e-64	102/128 (79%)
I	ppt4j07a06r.1	119.717	148.864	745.941	642.274	1067.87	446.896	173.162	8.91994	XP_002998679.1	berberine-like protein [Phytophthora infestans T30-4]	1e-124	217/238 (91%)
I	ppgam11d02r.1	122.111	153.278	1087.91	725.258	1040.05	929.681	745.161	8.90923	XP_002997786.1	glycoside hydrolase, putative [Phytophthora infestans T30-4]	9e-45	83/132 (62%)
I	ppo3h11g05t.1	187.342	151.694	725.116	1329.77	966.028	625.859	455.663	8.76613	XP_002942691.1	PREDICTED: retrotransposable element Tf2 155 kDa protein type 1-like [Xenopus (Silurana) tropicalis]	7e-17	53/170 (31%)
I	CL519Contig1	582.744	1226.18	3063.68	4847.92	3087.58	1782.24	562.935	8.61187	XP_002900009.1	conserved hypothetical protein [Phytophthora infestans T30-4]	4e-60	118/131 (90%)
I	ppo3h02j01t.1	118.048	121.192	1003.53	284.068	561.806	789.245	588.361	8.50105	XP_002897581.1	Amino Acid/Auxin Permease (AAAP) Family [Phytophthora infestans T30-4]	3e-64	118/130 (90%)
I	CL1070Contig1	226.339	277.732	1887.82	1281.55	1232.77	1495.38	438.976	8.34066	XP_002997688.1	50S ribosomal protein L7/L12, putative [Phytophthora infestans T30-4]	1e-64	137/161 (85%)
I	ppo3h04a05t.1	140.639	157.553	1156.84	515.844	916.484	664.866	320.007	8.22563	XP_002908556.1	conserved hypothetical protein [Phytophthora infestans T30-4]	9e-53	94/138 (68%)
I	CL1470Contig1	113.076	119.089	291.115	325.392	926.32	668.123	206.257	8.192	XP_002902727.1	exoglucanase 1, putative [Phytophthora infestans T30-4]	4e-82	144/237 (60%)
I	PpCYH_CK859453.1.1	131.978	134.555	1073.92	536.057	417.885	314.422	287.415	8.13706	XP_002901405.1	conserved hypothetical protein [Phytophthora infestans T30-4]	2e-12	35/79 (44%)
I	CL1066Contig1	1187.79	1127.76	2467.7	9062.04	7315.66	6516.95	3739.34	8.03544	NP_037610.1	ribosomal protein S12 [Phytophthora infestans] ref	2e-51	105/121 (86%)
I	CL619Contig1	249.191	187.26	1499.44	856.648	951.089	755.181	484.349	8.00728	XP_002905057.1	conserved hypothetical protein [Phytophthora infestans T30-4]	2e-58	126/193 (65%)
I	ppo3h06g01t.1	102.959	112.148	262.282	258.775	820.162	592.989	299.841	7.9659	XP_002903513.1	secreted RxLR effector peptide protein, putative [Phytophthora infestans T30-4]	7e-55	113/151 (74%)
I	ppo3h09i21t.1	275.373	286.775	2155.18	1000.42	1121.73	993.516	750.152	7.82639	XP_002905407.1	polysaccharide lyase, putative [Phytophthora infestans T30-4]	3e-67	128/148 (86%)
I	ppo3h08h14t.1	99.9573	148.695	392.372	779.253	695.097	323.186	133.803	7.79586	XP_002908573.1	long-chain-fatty-acid-CoA ligase, putative [Phytophthora infestans T30-4]	1e-139	250/280 (89%)
I	CL675Contig1	296.009	754.585	2272.9	1617.54	1955.6	1442.77	630.614	7.67848	XP_002903828.1	cystathionine gamma-lyase [Phytophthora infestans T30-4]	1e-139	241/253 (95%)
I	CL638Contig1	2469.08	6397.69	11894.2	13990.2	18245.8	18745.6	16140.1	7.59214	XP_002909086.1	conserved hypothetical protein [Phytophthora infestans T30-4]	2e-34	77/88 (87%)
I	ppt4j27c03r.1	131.358	211.935	955.857	511.026	988.96	532.725	379.951	7.52873	AAP70477.1	transglutaminase elicitor M81C [Phytophthora infestans]	1e-106	190/242 (78%)
I	ppt4j35b06r.1	1750.97	1222.58	8664.33	5253.95	6334.51	9135.28	2496.21	7.47214	XP_002908818.1	conserved hypothetical protein [Phytophthora infestans T30-4]	1e-125	226/270 (83%)
I	CL717Contig1	464.623	972.584	3441.64	1446.56	2023.12	2166.37	859.76	7.40739	XP_002903084.1	nucleolar protein NOP5 [Phytophthora infestans T30-4]	8e-83	160/160 (100%)
I	CL1037Contig1	749.151	1219.49	5483.98	2759.06	2819.08	3313.05	1223.89	7.32026	XP_002897323.1	conserved hypothetical protein [Phytophthora infestans T30-4]	9e-58	124/176 (70%)
I	CL1523Contig1	476.146	316.216	2287.1	932.34	1189.14	1644.79	623.503	7.23271
I	ppo3h02i23t.1	322.522	186.084	958.758	1335.79	796.979	505.941	325.847	7.1784
I	ppo3h07j09t.1	117.638	464.057	777.578	486.052	756.952	584.7	833.896	7.08868	XP_002901895.1	Amino Acid-Polyamine-Organocation (APC) Family [Phytophthora infestans T30-4]	3e-81	150/161 (93%)
I	CL46Contig1	484.258	879.314	3424.96	1180.04	2146.48	1870.2	1540.15	7.07258	XP_002902878.1	60S ribosomal protein L12, putative [Phytophthora infestans T30-4]	3e-85	163/165 (98%)
I	CL965Contig1	97.6274	108.142	460.905	689.273	314.122	237.398	154.636	7.06024	XP_002999040.1	Zinc (Zn2 )-Iron (Fe2 ) Permease (ZIP) Family [Phytophthora infestans T30-4]	2e-66	129/135 (95%)
I	CL489Contig1	531.39	735.336	3591.53	1545.25	2427.66	2939.07	1086.15	6.75874	XP_002998420.1	H/ACA ribonucleoprotein complex subunit 4 [Phytophthora infestans T30-4]	0	340/357 (95%)
I	ppo3h01f06t.1	203.373	451.662	1366.2	776.76	780.31	923.394	424.461	6.71773	XP_002909240.1	rRNA methyltransferase, putative [Phytophthora infestans T30-4]	2e-78	155/195 (79%)
I	CL1368Contig1	134.315	201.49	524.635	890.777	534.414	547.982	361.446	6.63202	AAT00505.1	Kazal-like serine protease inhibitor EPI6 [Phytophthora infestans]	5e-49	108/190 (56%)
I	CL897Contig1	98.2654	123.243	644.222	513.711	551.107	339.607	283.315	6.55594	XP_002899457.1	flavodoxin-like protein [Phytophthora infestans T30-4]	3e-86	161/200 (80%)
I	ppo3h08a16t.1	154.396	182.442	618.33	1011.63	328.175	367.742	232.901	6.55219	XP_002895390.1	hypothetical protein PITG_20686 [Phytophthora infestans T30-4]	9e-37	78/80 (97%)
I	ppgam13b04r.1	2965.26	7262.26	12958.6	15796.8	18839.1	19416.1	16856.6	6.54784	XP_002909086.1	conserved hypothetical protein [Phytophthora infestans T30-4]	4e-32	76/97 (78%)
I	CL895Contig1	127.176	342.502	828.917	486.889	620.168	415.247	244.77	6.51785	XP_002898876.1	conserved hypothetical protein [Phytophthora infestans T30-4]	5e-80	148/165 (89%)
I	CL1159Contig1	1055.16	572.77	3726.79	2211.6	2029.31	2649.74	2225.9	6.50662	XP_002899032.1	conserved hypothetical protein [Phytophthora infestans T30-4]	9e-99	180/207 (86%)
I	ppo3h02k12t.1	172.681	152.282	650.12	725.815	636.134	983.485	674.776	6.45834	XP_002900544.1	Major Facilitator Superfamily (MFS) [Phytophthora infestans T30-4]	9e-76	146/164 (89%)
I	ppo3h13e13t.1	145.716	117.095	745.117	537.209	339.215	386.257	245.833	6.36337	XP_002998842.1	secreted RxLR effector peptide protein, putative [Phytophthora infestans T30-4]	4e-17	56/135 (41%)
I	ppo3h10k10t.1	105.218	130.328	382.425	603.825	634.832	277.214	150.956	6.03351	XP_002894835.1	SCP-like extracellular protein [Phytophthora infestans T30-4]	9e-57	115/163 (70%)
I	CL1125Contig1	161.314	142.954	853.569	595.705	511.813	447.858	343.458	5.97092	XP_002908556.1	conserved hypothetical protein [Phytophthora infestans T30-4]	5e-59	121/237 (51%)
I	CL541Contig1	176.479	146.251	486.568	418.051	770.957	871.072	402.333	5.95598	XP_002901377.1	conserved hypothetical protein [Phytophthora infestans T30-4]	1e-147	219/344 (63%)
I	CL465Contig1	912.624	995.215	5377.35	2566.37	3241.93	3554.49	1155.89	5.89219	XP_002999165.1	nucleolar protein Nop56 [Phytophthora infestans T30-4]	3e-72	142/143 (99%)
I	ppo3h01a20t.1	813.325	2189.97	3008.62	3615.29	3229.21	4719.56	3955.67	5.80279	XP_002906305.1	conserved hypothetical protein [Phytophthora infestans T30-4]	1e-105	111/115 (96%)
I	CL1451Contig1	97.3705	102.972	564.104	167.192	404.923	355.538	149.491	5.79338
I	ppo3h07c23t.1	105.445	116.623	341.189	605.121	444.116	485.312	232.049	5.73873	AAM48171.1	AF511649_2 necrosis-inducing-like protein [Phytophthora sojae]	1e-48	100/225 (44%)
I	ppo3h13e19t.1	388.404	349.893	1226.1	2005.01	1428.04	1175.18	831.292	5.73036
I	ppt4j41e09r.1	109.28	125.361	612.465	251.241	379.95	278.416	343.834	5.60455	XP_002901379.1	Proton-dependent Oligopeptide Transporter (POT) Family [Phytophthora infestans T30-4]	3e-83	157/175 (89%)
I	ppt4j41a01r.1	343.831	856.763	1469.49	1908.02	980.422	1052.35	466.675	5.54931	XP_002908699.1	conserved hypothetical protein [Phytophthora infestans T30-4]	1e-44	107/197 (54%)
I	CL243Contig1	152.56	182.727	831.065	703.27	567.79	465.038	290.884	5.44746	XP_002899331.1	glycoside hydrolase, putative [Phytophthora infestans T30-4]	3e-51	100/123 (81%)
I	ppgam38e12r.1	1190.16	1754.08	6368.61	2959.36	4459.76	4972.69	1972.23	5.35106	XP_002900557.1	pescadillo-like protein [Phytophthora infestans T30-4]	1e-95	189/265 (71%)
I	CL305Contig1	240.972	142.528	567.053	425.309	755.014	501.682	361.616	5.29729	XP_002903489.1	mannan endo-1,4-beta-mannosidase, putative [Phytophthora infestans T30-4]	1e-177	299/383 (78%)
I	ppt4j25e11r.1	120.82	288.277	483.873	628.819	315.741	298.122	177.906	5.20459	XP_002905064.1	conserved hypothetical protein [Phytophthora infestans T30-4]	1e-171	301/314 (95%)
I	ppgam30a09r.1	128.128	175.166	640.358	607.025	394.424	340.417	205.91	4.9978	XP_002088822.1	GE18776 [Drosophila yakuba]	2e-08	36/110 (32%)
I	CL1338Contig1	324.303	291.789	1449.44	985.839	694.367	842.2	425.635	4.96741	XP_002907418.1	conserved hypothetical protein [Phytophthora infestans T30-4]	3e-66	123/125 (98%)
I	CL836Contig1	109.924	148.47	465.417	466.411	423.387	530.174	316.279	4.82309	XP_002909649.1	conserved hypothetical protein [Phytophthora infestans T30-4]	2e-45	99/148 (66%)
I	ppo3h05l11t.1	564.463	1123.9	2235.48	2710.66	1712.55	2429.96	1593.59	4.80219	XP_002902562.1	phosphatidate cytidylyltransferase, putative [Phytophthora infestans T30-4]	1e-135	233/255 (91%)
I	CL1068Contig1	631.806	927.018	3011.54	2272.66	2793.44	2439.85	1548.99	4.76655
I	ppo3h04i03t.1	107.687	114.764	433.6	255.906	289.612	508.593	212.977	4.72289	XP_002996966.1	Amino Acid/Auxin Permease (AAAP) Family [Phytophthora infestans T30-4]	1e-62	116/140 (82%)
I	CL243Contig2	131.663	176.69	464.068	617.991	399.422	322.549	288.224	4.69374	XP_002899331.1	glycoside hydrolase, putative [Phytophthora infestans T30-4]	1e-129	234/264 (88%)
I	ppo3h11a09t.1	406.997	860.503	1686.12	1888.05	1831.68	1628.23	1183.87	4.63899	XP_002908900.1	Major Facilitator Superfamily (MFS) [Phytophthora infestans T30-4]	4e-80	151/163 (92%)
I	CL689Contig1	127.557	187.8	433.357	287.347	588.511	466.14	289.128	4.61371	XP_002900759.1	conserved hypothetical protein [Phytophthora infestans T30-4]	7e-59	130/231 (56%)
I	CL30Contig1	1817.9	942.795	4336.81	2668.34	3791.03	2807.22	2108.5	4.59995	XP_002901385.1	heat shock cognate 70 kDa protein [Phytophthora infestans T30-4]	0	474/478 (99%)
I	ppgam31c08r.1	794.046	1419.77	3652.52	2890.77	2294.6	3165.76	1065.18	4.59988	XP_002900873.1	conserved hypothetical protein [Phytophthora infestans T30-4]	1e-137	242/258 (93%)
I	ppo3h09p13t.1	128.267	160.379	516.346	587.396	412.67	319.07	282.376	4.57947	XP_002902192.1	hypothetical protein PITG_10391 [Phytophthora infestans T30-4]	1e-07	34/52 (65%)
I	CL1230Contig1	111.779	151.851	488.917	329.322	454.725	504.727	509.842	4.56114	XP_002906767.1	conserved hypothetical protein [Phytophthora infestans T30-4]	1e-121	215/246 (87%)
I	ppo3h02j07t.1	140.495	146.651	608.655	417.488	445.091	477.741	326.548	4.3322	XP_002909994.1	histidyl-tRNA synthetase [Phytophthora infestans T30-4]	3e-58	117/137 (85%)
I	ppgam26b03r.1	1025.64	892.749	1919.48	2819.43	2851.45	3857.17	2592.61	4.32055	XP_002901719.1	conserved hypothetical protein [Phytophthora infestans T30-4]	1e-85	181/292 (61%)
I	CL711Contig1	4402.61	4856.01	19000.1	11960.5	16894.9	15077.1	9941.08	4.31563	XP_002909240.1	rRNA methyltransferase, putative [Phytophthora infestans T30-4]	1e-172	297/321 (92%)
I	PpCYH_CF891685.1.1	559.787	648.879	1858.34	1739.12	2372.1	2296.3	1663.55	4.2375
I	ppgam25d10r.1	123.657	132.456	521.529	389.934	411.573	274.951	277.27	4.21755	XP_002901130.1	conserved hypothetical protein [Phytophthora infestans T30-4]	1e-51	93/115 (80%)
I	ppt4j34f08r.1	100.294	149.288	222.881	298.234	310.655	413.301	347.642	4.12089	XP_002902958.1	pectinesterase, putative [Phytophthora infestans T30-4]	8e-71	123/134 (91%)
I	CL1510Contig1	120.809	138.447	342.438	496	324.008	393.172	223.219	4.10566	XP_002903544.1	polysaccharide lyase, putative [Phytophthora infestans T30-4]	9e-67	126/132 (95%)
I	ppo3h13c13t.1	116.287	146.701	423.76	473.152	213.484	277.605	170.683	4.06884
I	ppo3h06a10t.1	152.866	115.832	261.867	265.327	469.672	390.413	250.866	4.05475	XP_002903489.1	mannan endo-1,4-beta-mannosidase, putative [Phytophthora infestans T30-4]	4e-45	85/108 (78%)
II	CL1024Contig1	5211.98	1168.65	194.533	340.614	160.118	153.573	481.282	33.9382	XP_500020.1	YALI0A12705p [Yarrowia lipolytica] emb	1e-13	37/65 (56%)
II	ppgam23f03r.1	3619.76	1975.42	357.875	223.829	135.853	125.744	158.031	28.7868	XP_002895853.1	sporangia induced phosphatidyl inositol kinase [Phytophthora infestans T30-4]	1e-142	250/259 (96%)
II	CL1233Contig1	3965.62	6902.25	240.36	430.078	353.483	737.502	1650.64	28.7163	XP_002899328.1	calcium-transporting ATPase sarcoplasmic/endoplasmic reticulum type, putative [Phytophthora infestans T30-4]	0	491/515 (95%)
II	CL1149Contig1	903.103	2977.95	307.803	206.926	296.91	435.58	461.744	14.3914	XP_002905211.1	protein kinase, putative [Phytophthora infestans T30-4]	0	315/330 (95%)
II	PpZOH_CD051670.1.1	1312.65	2611.39	2387.31	248.185	185.301	206.715	624.797	14.0927	XP_002907230.1	acyl-CoA dehydrogenase, putative [Phytophthora infestans T30-4]	4e-90	158/166 (95%)
II	CL1407Contig1	10594.7	4541.85	756.933	1384.75	2211.44	3019.69	2337.62	13.9969	XP_002908946.1	dihydroflavonol-4-reductase, putative [Phytophthora infestans T30-4]	1e-159	286/292 (97%)
II	ppt4j11b07r.1	636.281	2408.21	175.114	259.367	352.084	341.105	342.964	13.7522	XP_002903886.1	conserved hypothetical protein [Phytophthora infestans T30-4]	3e-99	194/239 (81%)
II	CL772Contig1	4457.89	2340.87	605.395	336.198	990.804	968.611	1198.27	13.2597	XP_002997937.1	conserved hypothetical protein [Phytophthora infestans T30-4]	0	351/380 (92%)
II	CL864Contig1	9997.61	4700.07	786.661	1220.45	1070.43	1225.5	2643.02	12.7089	XP_002898044.1	conserved hypothetical protein [Phytophthora infestans T30-4]	0	372/434 (85%)
II	CL112Contig2	5791.11	4283.79	1116.06	2745.27	2165.83	1534.99	462.897	12.5106	XP_002895909.1	ATP-binding Cassette (ABC) Superfamily [Phytophthora infestans T30-4]	0	674/728 (92%)
II	ppgam04e11r.1	649.076	2815.95	231.412	261.82	327.521	348.921	556.853	12.1686
II	CL1478Contig1	770.776	2708.26	234.694	250.253	347.287	341.328	513.855	11.5396	XP_002907456.1	conserved hypothetical protein [Phytophthora infestans T30-4]	7e-76	147/197 (74%)
II	ppgam07d02r.1	633.748	2262.58	196.129	293.426	224.828	274.779	344.523	11.5362	XP_002998017.1	transmembrane protein, putative [Phytophthora infestans T30-4]	7e-71	137/171 (80%)
II	CL471Contig1	5486.67	4101.47	581.739	847.887	476.966	755.891	1567.32	11.5033	XP_002896830.1	conserved hypothetical protein [Phytophthora infestans T30-4]	1e-100	194/260 (74%)
II	CL1485Contig1	1608.27	837.501	158.452	143.073	186.343	179.763	346.807	11.2409	XP_002897750.1	short/branched chain specific acyl-CoA dehydrogenase, putative [Phytophthora infestans T30-4]	1e-125	229/250 (91%)
II	CL349Contig1	1339.76	4690.61	548.96	501.924	543.412	431.45	729.448	10.8717	XP_002909307.1	conserved hypothetical protein [Phytophthora infestans T30-4]	0	455/528 (86%)
II	ppgam33a03r.1	2178.64	1553	202.387	508.352	578.547	938.466	700.881	10.7647	XP_002905400.1	L-aminoadipate-semialdehyde dehydrogenase large subunit, putative [Phytophthora infestans T30-4]	1e-128	228/265 (86%)
II	CL874Contig1	1038.84	2304.27	215.574	452.246	351.329	572.992	600.735	10.689	XP_002997338.1	HECT E3 ubiquitin ligase, putative [Phytophthora infestans T30-4]	7e-89	160/174 (91%)
II	CL176Contig1	2238.89	5389.47	709.774	506.239	573.052	548.933	834.1	10.6461	XP_002897342.1	conserved hypothetical protein [Phytophthora infestans T30-4]	8e-61	138/238 (57%)
II	ppt4j38b11r.1	680.928	2148.96	332.375	246.443	230.432	201.926	431.978	10.6423	XP_002896848.1	conserved hypothetical protein [Phytophthora infestans T30-4]	1e-108	203/272 (74%)
II	CL150Contig1	791.85	918.687	145.346	334.089	703.946	1423.56	480.38	9.79433	XP_002898136.1	phosphoethanolamine N-methyltransferase [Phytophthora infestans T30-4]	0	466/498 (93%)
II	PpZOH_CD051394.1.1	1713.64	5702.33	909.765	584.931	684.927	798.014	1197.87	9.74872	XP_002907958.1	transmembrane protein, putative [Phytophthora infestans T30-4]	2e-71	138/147 (93%)
II	ppgam21g01r.1	527.65	1683.02	196.098	214.326	189.432	232.484	172.897	9.73423
II	ppgam32d07r.1	4075.6	7741.64	841.31	1290.44	1836.16	2183.46	2645.06	9.20189	XP_002905219.1	phosphatidylinositol kinase [Phytophthora infestans T30-4]	1e-116	217/268 (80%)
II	ppgam27d04r.1	1495.11	758.316	317.144	164.401	175.635	172.333	251.06	9.09427	XP_002894749.1	conserved hypothetical protein [Phytophthora infestans T30-4]	1e-103	186/199 (93%)
II	ppgam01h02r.1	1341.17	1355.9	154.941	170.651	181.109	163.468	191.684	8.75111	XP_002897124.1	3-hydroxy-3-methylglutaryl-coenzyme A reductase, putative [Phytophthora infestans T30-4]	1e-114	210/232 (90%)
II	ppgam33g04r.1	1374.02	3577.54	410.571	513.207	1076	899.154	1236.39	8.71358	XP_002897833.1	conserved hypothetical protein [Phytophthora infestans T30-4]	1e-119	230/252 (91%)
II	PpT4J19D02.1	487.513	1558.02	181.091	223.739	240.435	299.018	317.674	8.60349	XP_002997338.1	HECT E3 ubiquitin ligase, putative [Phytophthora infestans T30-4]	6e-52	114/167 (68%)
II	CL838Contig1	1108.07	1504.45	175.054	268.377	282.174	465.877	721.14	8.5942	XP_002909489.1	conserved hypothetical protein [Phytophthora infestans T30-4]	1e-164	288/335 (85%)
II	CL1012Contig1	1329.72	1471.75	325.104	261.497	264.56	172.96	293.819	8.50917	XP_002898299.1	conserved hypothetical protein [Phytophthora infestans T30-4]	1e-117	215/262 (82%)
II	ppgam37g07r.1	6034.06	3275.3	716.887	941.626	1154.63	1437.1	1502.13	8.41703	XP_002908946.1	dihydroflavonol-4-reductase, putative [Phytophthora infestans T30-4]	8e-62	131/223 (58%)
II	ppo3h09b11t.1	1164.99	3039.54	364.988	516.898	1017.23	1335.55	1165.83	8.32779	XP_002909135.1	myosin-like protein [Phytophthora infestans T30-4]	1e-127	233/264 (88%)
II	CL155Contig1	2729.06	1510.06	691.062	328.344	678.787	578.31	985.634	8.31158	XP_002908858.1	conserved hypothetical protein [Phytophthora infestans T30-4]	1e-173	299/333 (89%)
II	CL636Contig1	1318.77	828.706	177.424	192.101	173.081	163.768	240.468	8.05266	XP_002997807.1	cAMP-dependent protein kinase regulatory subunit, putative [Phytophthora infestans T30-4]	1e-155	285/324 (87%)
II	ppt4j04e09r.1	564.52	1662.68	207.158	279.226	438.47	476.538	380.036	8.02615	XP_002908476.1	conserved hypothetical protein [Phytophthora infestans T30-4]	3e-73	158/234 (67%)
II	CL695Contig1	527.548	1602.43	246.327	205.152	222.061	207.079	377.76	7.81098	XP_002902785.1	conserved hypothetical protein [Phytophthora infestans T30-4]	1e-175	312/367 (85%)
II	ppgam07c03r.1	916.532	1908.37	259.775	245.489	281.544	348.343	325.429	7.77373	XP_002896720.1	conserved hypothetical protein [Phytophthora infestans T30-4]	2e-77	161/210 (76%)
II	ppt4j32e08r.1	1386.43	1195.27	209.962	178.704	201.16	209.974	764.067	7.75825	XP_002896278.1	croquemort mating protein M82 [Phytophthora infestans T30-4]	4e-99	177/219 (80%)
II	ppgam28a09r.1	1310.28	2044.71	265.971	292.233	367.039	463.813	490.123	7.68772	XP_002996981.1	cell division protein kinase 2 [Phytophthora infestans T30-4]	1e-110	192/203 (94%)
II	ppt4j22c01r.1	1437.47	3622.28	476.751	747.094	762.197	982.153	795.19	7.59784	XP_002901249.1	eukaryotic translation initiation factor 2-alpha kinase, putative [Phytophthora infestans T30-4]	1e-132	239/267 (89%)
II	CL1401Contig1	1956.67	5056.44	672.347	1031.92	1554.84	2012.87	2143.65	7.52058	XP_002907623.1	Cullin family protein, putative [Phytophthora infestans T30-4]	0	324/328 (98%)
II	ppgam10c02r.1	1091.9	436.675	201.337	150.463	214.599	219.54	192.076	7.25692	XP_002998385.1	protein kinase, putative [Phytophthora infestans T30-4]	5e-81	155/177 (87%)
II	ppo3h04k15t.1	2283.22	6000.63	830.643	1186.34	1140.07	1189.65	1358.02	7.22408	XP_002909950.1	conserved hypothetical protein [Phytophthora infestans T30-4]	1e-108	190/196 (96%)
II	ppt4j35b07r.1	2334.69	2650.76	367.434	878.901	460.396	951.918	921.646	7.21426	XP_002906680.1	conserved hypothetical protein [Phytophthora infestans T30-4]	1e-135	234/271 (86%)
II	CL1299Contig1	1275.09	2854.82	602.638	398.557	642.962	584.593	699.453	7.16288	XP_002903583.1	conserved hypothetical protein [Phytophthora infestans T30-4]	1e-109	196/218 (89%)
II	CL899Contig1	751.728	1986.92	361.404	277.472	318.454	401.533	575.822	7.16081	XP_002997943.1	conserved hypothetical protein [Phytophthora infestans T30-4]	0	357/377 (94%)
II	ppgam01a05r.1	821.359	2032.82	287.344	551.394	411.764	529.033	455.059	7.07452	XP_002906855.1	tripeptidyl-peptidase, putative [Phytophthora infestans T30-4]	1e-106	195/231 (84%)
II	ppgam28b07r.1	1680.12	2947.82	534.179	720.219	459.369	651.655	417.726	7.05682	XP_002897745.1	conserved hypothetical protein [Phytophthora infestans T30-4]	1e-123	219/253 (86%)
II	ppo3h04c08t.1	830.188	1691.82	240.429	488.367	384.777	331.024	363.658	7.03667	XP_002905547.1	folate-Biopterin Transporter (FBT) family [Phytophthora infestans T30-4]	5e-46	101/149 (67%)
II	ppgam29a02r.1	885.182	1554.35	232.424	417.26	223.789	316.897	550.588	6.94558	XP_002997681.1	conserved hypothetical protein [Phytophthora infestans T30-4]	2e-99	192/238 (80%)
II	PpT4J12G05.1	754.706	1479.5	213.518	425.645	225.393	287.446	236.768	6.92917	XP_002905355.1	conserved hypothetical protein [Phytophthora infestans T30-4]	7e-86	168/231 (72%)
II	ppt4j06h11r.1	780.436	1054.56	263.516	174.573	237.234	155.897	243.708	6.76446	XP_002901357.1	conserved hypothetical protein [Phytophthora infestans T30-4]	1e-105	185/232 (79%)
II	CL694Contig1	954.193	357.014	145.068	154.112	180.009	184.011	270.987	6.57757	XP_002905838.1	conserved hypothetical protein [Phytophthora infestans T30-4]	1e-117	213/269 (79%)
II	ppt4j10g01r.1	2504	1918.88	464.285	381.014	970.123	1099.38	1161.87	6.57193	XP_002904744.1	paired amphipathic helix protein Sin3, putative [Phytophthora infestans T30-4]	1e-117	211/236 (89%)
II	ppgam38e11r.1	1226.28	1478.09	226.82	616.517	561.352	665.445	563.252	6.51659	XP_002909039.1	myotubularin-like protein [Phytophthora infestans T30-4]	1e-109	200/224 (89%)
II	ppo3h09a12t.1	3420.19	3213.79	539.707	546.491	753.073	694.319	1948.18	6.33711	XP_002902950.1	protein kinase, putative [Phytophthora infestans T30-4]	1e-130	232/266 (87%)
II	CL932Contig1	3836.12	8446.32	2347.64	1671.03	1333.33	1425.52	1728.73	6.33478	XP_002896788.1	conserved hypothetical protein [Phytophthora infestans T30-4]	0	415/441 (94%)
II	PpT4J15G08.1	4034.46	7946.6	1261.48	2525.91	1948.31	2695.28	2590.03	6.29944
II	ppt4j31e11r.1	3462.62	6329.11	1004.8	1217.81	1078.5	1817.22	1786.2	6.2989	XP_002904758.1	Gpr7 transmembrane protein [Phytophthora infestans T30-4]	1e-111	198/207 (95%)
II	CL903Contig1	810.667	1181.62	192.243	197.213	227.211	220.837	344.357	6.14649	XP_002895996.1	conserved hypothetical protein [Phytophthora infestans T30-4] ref	1e-150	264/298 (88%)
II	ppo3h13d16t.1	2990.58	6098.39	995.17	3448.86	1635.3	2969	1546.58	6.12799	XP_002905107.1	conserved hypothetical protein [Phytophthora infestans T30-4]	1e-110	185/239 (77%)
II	ppgam01c05r.1	4955.45	3419.43	810.517	1023.86	1292.94	1601.63	2324.7	6.11393	XP_002895566.1	conserved hypothetical protein [Phytophthora infestans T30-4]	2e-93	172/205 (83%)
II	ppgam02f08r.1	2104.97	2201.77	361.38	805.705	595.74	514.428	761.285	6.09266	XP_002907685.1	conserved hypothetical protein [Phytophthora infestans T30-4]	1e-112	207/248 (83%)
II	ppgam18b12r.1	1238.19	1104.99	447.115	209.58	232.979	205.691	683.116	6.01964	XP_002896125.1	conserved hypothetical protein [Phytophthora infestans T30-4]	1e-94	172/218 (78%)
II	CL225Contig1	2736.7	2392.06	495.606	516.366	637.254	921.692	2980.22	6.01328	XP_002908142.1	CBL-interacting serine/threonine-protein kinase, putative [Phytophthora infestans T30-4]	0	378/453 (83%)
II	ppgam06f02r.1	1268.3	2709.4	560.298	451.338	946.799	543.515	576.012	6.00303	XP_002909267.1	plasma membrane H+-ATPase, putative [Phytophthora infestans T30-4]	1e-104	185/189 (97%)
II	ppgam30g05r.1	696.155	1232.35	286.09	262.404	248.668	205.649	413.126	5.9925	XP_002897481.1	ribosomal protein S6 kinase, putative [Phytophthora infestans T30-4]	5e-79	154/178 (86%)
II	CL1306Contig1	1525.34	2217.93	372.13	423.017	436.621	581.199	549.166	5.96009	XP_002906247.1	ubiquitin family protein, putative [Phytophthora infestans T30-4]	1e-121	220/255 (86%)
II	PpZOH_CD051570.1.1	576.412	1097.13	184.312	363.683	262.92	228.137	203.164	5.95257	XP_002902597.1	regulator of chromosome condensation (RCC1), putative [Phytophthora infestans T30-4]	8e-29	69/107 (64%)
II	ppgam31d04r.1	397.06	875.074	163.34	147.149	193.386	186.342	202.863	5.94685	XP_002998181.1	conserved hypothetical protein [Phytophthora infestans T30-4]	1e-116	210/265 (79%)
II	ppgam10c11r.1	1679.01	831.031	316.31	635.294	285.197	316.615	373.082	5.88721	XP_002899570.1	conserved hypothetical protein [Phytophthora infestans T30-4]	2e-57	113/137 (82%)
II	ppt4j23c11r.1	648.675	870.335	157.997	154.666	159.024	148.365	166.21	5.86619	XP_002897124.1	3-hydroxy-3-methylglutaryl-coenzyme A reductase, putative [Phytophthora infestans T30-4]	1e-107	204/248 (82%)
II	ppgam08b11r.1	3020.24	1146.74	518.375	619.745	743.187	765.055	890.774	5.82636	XP_002909646.1	putative fatty-acid-CoA ligase, putative [Phytophthora infestans T30-4]	1e-100	186/222 (83%)
II	PpT4J19D11.1	3052.87	5802.23	1122.42	1360.79	998.062	1186.9	1358.59	5.8135	XP_002899529.1	GDP-mannose transporter, putative [Phytophthora infestans T30-4]	4e-75	89/92 (96%)
II	CL287Contig1	2699.13	2131.19	637.499	466.818	933.084	865.411	1781.12	5.78197	XP_002903419.1	conserved hypothetical protein [Phytophthora infestans T30-4]	0	332/427 (77%)
II	ppgam34a12r.1	2600.76	5000.55	865.183	1231.09	887.906	1177.36	3652.12	5.77977	XP_002902303.1	gastricsin, aspartyl protease family A01A, putative [Phytophthora infestans T30-4]	1e-135	239/272 (87%)
II	ppt4j35d01r.1	1544.59	1419.58	286.63	267.664	533.751	667.293	1057.21	5.77064	XP_002899896.1	alpha-actinin-1, putative [Phytophthora infestans T30-4]	1e-127	240/267 (89%)
II	ppt4j03f10r.1	821.489	790.918	143.091	217.326	325.698	548.322	476.82	5.74103	XP_002909567.1	DNA repair protein RAD50, putative [Phytophthora infestans T30-4]	1e-113	204/228 (89%)
II	ppt4j03h11r.1	896.803	1580.2	275.494	304.811	330.583	301.802	309.289	5.73588	XP_002905354.1	sestrin-like protein [Phytophthora infestans T30-4]	3e-92	176/207 (85%)
II	PpT4J17C05.1	4208.27	3247.45	759.671	1224.02	1238.38	1691.36	2019.98	5.53959	XP_002998215.1	conserved hypothetical protein [Phytophthora infestans T30-4]	1e-104	181/207 (87%)
II	CL550Contig1	631.303	1259.38	281.439	227.361	280.915	329.174	570.182	5.53912	XP_002896518.1	conserved hypothetical protein [Phytophthora infestans T30-4]	0	484/516 (93%)
II	CL793Contig1	2031.67	1405.15	624.376	678.296	658.2	898.431	366.901	5.53737	XP_002998583.1	conserved hypothetical protein [Phytophthora infestans T30-4]	1e-159	294/420 (70%)
II	ppgam20b01r.1	2640.9	5868.52	1137.76	1068.44	1420.42	1928.79	1988.84	5.49263	XP_002908875.1	mitogen-activated protein kinase, putative [Phytophthora infestans T30-4]	1e-106	193/224 (86%)
II	ppgam24b09r.1	1445.69	2687.25	490.83	860.84	793.979	801.894	840.763	5.4749	XP_002905021.1	ribosomal protein S6 kinase, putative [Phytophthora infestans T30-4]	2e-09	37/76 (48%)
II	ppgam05b11r.1	1579.9	2290.74	420.314	1014.26	863.643	1274.08	942.724	5.45006	XP_002903406.1	conserved hypothetical protein [Phytophthora infestans T30-4]	2e-99	177/239 (74%)
II	ppt4j23a06r.1	913.67	1771.03	326.707	580.332	410.67	537.841	573.257	5.42086	XP_002908180.1	dual specificity mitogen-activated protein kinase kinase, putative [Phytophthora infestans T30-4]	1e-110	201/240 (83%)
II	CL170Contig1	4100.91	2443.86	1403.84	762.707	1317.76	1780.64	2268.74	5.37679	XP_002908858.1	conserved hypothetical protein [Phytophthora infestans T30-4]	2e-12	31/39 (79%)
II	ppgam17e07r.1	444.993	1043.85	202.354	211.937	222.396	224.383	197.25	5.29199	XP_002909406.1	serine/threonine protein kinase [Phytophthora infestans T30-4]	2e-76	144/171 (84%)
II	ppt4j25c10r.1	1677.3	825.742	317.109	731.415	567.77	903.718	1015.34	5.28933	XP_002895260.1	conserved hypothetical protein [Phytophthora infestans T30-4]	2e-75	158/237 (66%)
II	CL1480Contig1	1951.03	1049.85	370.685	426.949	725.613	903.743	1021.45	5.26331	XP_002908808.1	dynamin-2 [Phytophthora infestans T30-4]	1e-150	274/292 (93%)
II	ppt4j33e09r.1	910.103	1027.06	195.482	368.713	372.918	552.323	585.024	5.25399	XP_002905040.1	conserved hypothetical protein [Phytophthora infestans T30-4]	9e-26	78/175 (44%)
II	PpT4J17C10.1	849.678	967.964	199.691	184.356	194.746	307.667	280.414	5.25051	XP_002906977.1	conserved hypothetical protein [Phytophthora infestans T30-4]	3e-81	155/227 (68%)
II	ppo3h06d14t.1	1927.64	1717.83	367.453	791.155	951.981	1337.62	1489.65	5.24595
II	ppo3h06i16t.1	364.932	766.675	217.169	261.278	311.577	313.485	1136.45	5.23301	XP_002998302.1	conserved hypothetical protein [Phytophthora infestans T30-4]	2e-46	90/105 (85%)
II	ppt4j01e07r.1	1516.69	2294.58	445.137	1369.57	967.094	1645.46	965.866	5.15476	XP_002998597.1	transient receptor potential Ca2 channel (TRP-CC) family protein [Phytophthora infestans T30-4]	4e-17	46/53 (86%)
II	ppgam05a07r.1	4261.56	9361.79	1823.7	4888.16	2299.24	3853.91	3681.82	5.1334
II	ppt4j25e10r.1	1721.13	3990.4	779.342	1002.73	946.17	1055.89	1014.31	5.12022	XP_002904753.1	conserved hypothetical protein [Phytophthora infestans T30-4]	1e-117	218/263 (82%)
II	ppgam29f03r.1	1190.53	1950.73	381.142	478.211	748.253	596.868	529.515	5.11811	XP_002904883.1	conserved hypothetical protein [Phytophthora infestans T30-4]	1e-114	206/211 (97%)
II	ppgam30d09r.1	2150.74	4566.6	893.562	2429.7	2436.18	3441.28	2570.4	5.11056	XP_002895833.1	histone acetyltransferase, putative [Phytophthora infestans T30-4]	4e-45	119/263 (45%)
II	CL1142Contig1	1882.97	2303.65	451.094	459.422	836.929	826.479	997.846	5.1068	XP_002898004.1	protein kinase, putative [Phytophthora infestans T30-4]	1e-105	197/222 (88%)
II	ppt4j31d04r.1	772.685	1514.68	299.571	322.733	357.317	430.608	423.009	5.05615	XP_002903557.1	structural maintenance of chromosomes protein 6, putative [Phytophthora infestans T30-4]	1e-120	224/280 (80%)
II	ppgam08b07r.1	710.836	1012.3	214.725	488.793	380.874	200.945	320.638	5.0377	XP_002901581.1	beta-glucan synthesis-associated protein, putative [Phytophthora infestans T30-4]	1e-103	182/219 (83%)
II	CL327Contig1	5259.96	6489.89	1295.52	2078.89	1896.05	1773.81	2269.54	5.00949	XP_002905270.1	conserved hypothetical protein [Phytophthora infestans T30-4]	2e-34	82/123 (66%)
II	ppo3h13d20t.1	1776.9	1534.11	537.177	360.443	996.043	1038.01	1155.58	4.92978	XP_002901259.1	nuclear pore complex protein, putative [Phytophthora infestans T30-4]	1e-108	201/239 (84%)
II	ppgam28g09r.1	2049.77	3906.78	795.979	1767.22	991.656	1376.1	923.316	4.90815	XP_002900702.1	signal peptide peptidase-like protein [Phytophthora infestans T30-4]	1e-126	226/283 (79%)
II	ppgam17h12r.1	839.82	1631.41	333.706	585.511	497.863	646.88	597.481	4.88877	XP_002908225.1	conserved hypothetical protein [Phytophthora infestans T30-4]	1e-118	219/244 (89%)
II	ppgam10e04r.1	990.147	1440.27	296.07	533.548	817.493	947.209	694.869	4.86463	XP_002903308.1	unc-45 family protein [Phytophthora infestans T30-4]	2e-53	114/167 (68%)
II	ppt4j23f05r.1	1061.57	1564.97	321.954	369.214	757.338	700.639	849.006	4.86084	XP_002900568.1	conserved hypothetical protein [Phytophthora infestans T30-4]	2e-60	124/172 (72%)
II	ppgam06d11r.1	1004.99	1141.78	268.578	240.271	300.438	435.829	494.887	4.75205
II	ppgam15h06r.1	496.963	1082.98	228.708	371.393	240.586	355.046	466.236	4.73523	XP_002901348.1	conserved hypothetical protein [Phytophthora infestans T30-4]	1e-107	198/249 (79%)
II	CL1178Contig1	1389.39	2566.06	597.575	649.032	598.459	544.408	548.011	4.71349	XP_002898426.1	putative GPI-anchored serine-threonine rich hypothetical protein [Phytophthora infestans T30-4]	8e-19	56/88 (63%)
II	ppt4j03h03r.1	747.578	672.216	158.846	163.489	195.422	186.702	303.123	4.70629	XP_002998510.1	serine/threonine protein kinase [Phytophthora infestans T30-4]	1e-87	164/186 (88%)
II	CL1069Contig1	1470.71	731.858	391.983	315.944	424.176	410.486	557.731	4.65498	XP_002909646.1	putative fatty-acid-CoA ligase, putative [Phytophthora infestans T30-4]	1e-112	208/253 (82%)
II	PpZOH_CD051706.1.1	591.447	873.895	188.639	337.143	330.236	368.795	333.016	4.63263	XP_002901941.1	molybdenum cofactor synthesis protein 2 large subunit [Phytophthora infestans T30-4]	5e-73	135/172 (78%)
II	ppgam10e02r.1	1193.44	1127.59	326.893	257.888	681.688	580.978	1038.02	4.62773	XP_002903656.1	myosin-like protein [Phytophthora infestans T30-4]	2e-94	182/230 (79%)
II	ppo3h07e09t.1	590.091	1381.96	434.086	298.894	369.166	469.745	640.551	4.62358	XP_002905415.1	protein kinase [Phytophthora infestans T30-4]	9e-71	133/137 (97%)
II	CL997Contig1	2957.33	3741.33	809.82	851.367	1225.8	881.624	1367.33	4.61995	XP_002896771.1	carbohydrate esterase, putative [Phytophthora infestans T30-4]	2e-21	54/83 (65%)
II	ppt4j10a10r.1	1358.06	1829.3	396.103	1160.94	734.829	1002.35	1200.6	4.61826
II	ppo3h09o15t.1	3605.26	2222.48	781.389	1362.96	987.537	2062.63	1476.59	4.61391	XP_002908280.1	GPI-anchored wall transfer protein 1, putative [Phytophthora infestans T30-4]	1e-149	265/299 (88%)
II	ppgam29b11r.1	1898.07	4374.71	950.065	1198.35	1108.06	1543.76	1589.49	4.60464	XP_002998205.1	myb-like DNA-binding protein, putative [Phytophthora infestans T30-4]	1e-132	224/232 (96%)
II	ppgam21h10r.1	1172.2	2057.81	518.859	721.837	449.228	625.27	1004.58	4.58078	XP_002906146.1	hypothetical protein PITG_03043 [Phytophthora infestans T30-4]	1e-45	89/111 (80%)
II	ppgam21g07r.1	516.612	674.863	225.241	171.091	191.365	148.815	185.724	4.53491	XP_002902528.1	conserved hypothetical protein [Phytophthora infestans T30-4]	1e-72	147/209 (70%)
II	PpZOH_CD051511.1.1	528.309	482.557	364.593	165.881	199.331	235.71	746.97	4.50303	XP_002908984.1	sphingosine-1-phosphate lyase, putative [Phytophthora infestans T30-4]	2e-90	163/184 (88%)
II	CL1359Contig1	819.661	1860.46	413.521	745.004	667.398	1186.94	945.681	4.49907	XP_002897494.1	protein kinase, putative [Phytophthora infestans T30-4]	1e-143	250/273 (91%)
II	ppt4j37e05r.1	1041.2	882.774	232.543	364.18	295.841	285.939	539.931	4.47744	XP_002905577.1	carbohydrate esterase, putative [Phytophthora infestans T30-4]	4e-88	155/163 (95%)
II	ppt4j42g08r.1	763.708	833.235	187.129	200.906	246.644	433.431	357.65	4.45274	XP_002905400.1	L-aminoadipate-semialdehyde dehydrogenase large subunit, putative [Phytophthora infestans T30-4]	1e-122	232/272 (85%)
II	ppt4j40b07r.1	2338.88	972.348	525.301	668.736	533.496	677.276	659.545	4.45246	XP_002908703.1	conserved hypothetical protein [Phytophthora infestans T30-4]	1e-137	237/264 (89%)
II	CL173Contig1	10396.5	6438.67	2335.03	5546.49	4164.45	3389.45	4378.38	4.45241	XP_002908893.1	phosphatidylinositol kinase [Phytophthora infestans T30-4]	0	407/445 (91%)
II	CL273Contig1	703.25	660.878	319.479	159.064	186.537	192.282	330.474	4.42117	XP_002908993.1	conserved hypothetical protein [Phytophthora infestans T30-4]	0	403/479 (84%)
II	ppgam13e06r.1	1299	665.222	294.462	362.508	393.017	590.044	716.225	4.41145	XP_002902759.1	conserved hypothetical protein [Phytophthora infestans T30-4]	2e-87	160/184 (86%)
II	PpZOH_CD051529.1.1	1734.9	873.958	433.976	393.442	707.511	649.703	939.121	4.40953	XP_002908425.1	conserved hypothetical protein [Phytophthora infestans T30-4]	1e-68	98/120 (81%)
II	ppt4j06d08r.1	1067.41	1437.58	326.461	525.627	531.018	488.501	520.149	4.40352	XP_002898072.1	conserved hypothetical protein [Phytophthora infestans T30-4]	7e-89	181/231 (78%)
II	ppt4j05d11r.1	1295.92	773.758	294.945	416.374	635.864	783.739	701.098	4.39375	XP_002899181.1	transcription initiation factor TFIID subunit 2, putative [Phytophthora infestans T30-4]	1e-120	216/226 (95%)
II	CL1017Contig1	4420.64	6355.2	1470.3	2495.29	3808.29	4930.13	3423.83	4.32239	XP_002997028.1	histone deacetylase, putative [Phytophthora infestans T30-4]	6e-91	142/220 (64%)
II	ppgam13d01r.1	601.246	333.664	139.65	155.019	213.844	233.541	291.64	4.30537	XP_002998511.1	conserved hypothetical protein [Phytophthora infestans T30-4]	2e-70	142/163 (87%)
II	CL1093Contig1	530.093	1066.96	342.95	247.885	418.795	403.011	491.939	4.30428	XP_002906486.1	cysteine protease family C01A, putative [Phytophthora infestans T30-4]	1e-136	246/312 (78%)
II	ppgam38a10r.1	962.884	826.144	283.402	552.825	915.386	1205.24	893.624	4.25275	XP_002904308.1	conserved hypothetical protein [Phytophthora infestans T30-4]	1e-109	211/273 (77%)
II	ppo3h03o01t.1	731.056	1589.2	374.263	490.018	388.951	611.524	652.473	4.24621	XP_002899345.1	conserved hypothetical protein [Phytophthora infestans T30-4]	1e-32	74/78 (94%)
II	ppo3h13e18t.1	1672.01	2594.06	1248.57	650.392	611.78	1041.51	1349.56	4.24018	XP_002905791.1	Rab5 family GTPase, putative [Phytophthora infestans T30-4]	2e-99	188/189 (99%)
II	CL480Contig1	359.244	735.635	271.66	176.56	200.713	218.911	742.961	4.20798	XP_002899418.1	conserved hypothetical protein [Phytophthora infestans T30-4]	0	375/465 (80%)
II	PpZOH_CD051760.1.1	380.019	786.268	253.697	190.049	224.983	337.106	369.672	4.13719	XP_002907781.1	conserved hypothetical protein [Phytophthora infestans T30-4]	1e-48	96/130 (73%)
II	ppt4j40e05r.1	628.197	600.928	535.277	211.685	165.444	153.055	175.726	4.10439	XP_002908885.1	Delta(3,5)-Delta(2,4)-dienoyl-CoA isomerase, putative [Phytophthora infestans T30-4]	1e-134	243/257 (94%)
II	CL1105Contig1	565.418	1185.01	289.521	337.241	297.454	367.583	381.338	4.093
II	ppo3h07k16t.1	1093.93	742.886	361.283	655.212	847.964	1476.81	762.341	4.08767	XP_002907628.1	conserved hypothetical protein [Phytophthora infestans T30-4]	1e-106	206/256 (80%)
II	ppgam31g12r.1	765.433	1216.05	297.858	647.402	712.625	1013.21	602.775	4.08263	XP_002907692.1	conserved hypothetical protein [Phytophthora infestans T30-4]	7e-68	137/182 (75%)
II	ppo3h02n09t.1	483.889	265.125	142.883	127.302	118.82	136.117	179.808	4.07246	XP_002901533.1	conserved hypothetical protein [Phytophthora infestans T30-4]	4e-62	125/161 (77%)
II	CL1258Contig1	999.104	1051.47	411.27	258.293	479.97	381.582	634.294	4.07082	XP_002907407.1	3-ketodihydrosphingosine reductase, putative [Phytophthora infestans T30-4]	1e-163	294/334 (88%)
II	ppgam17g04r.1	695.735	786.408	194.17	225.96	222.071	226.914	322.077	4.05011	XP_002998215.1	conserved hypothetical protein [Phytophthora infestans T30-4]	2e-75	161/240 (67%)
II	ppt4j35b05r.1	621.103	1167.47	288.85	420.245	371.14	466.688	403.512	4.0418	XP_002998499.1	conserved hypothetical protein [Phytophthora infestans T30-4]	2e-68	132/192 (68%)
II	ppgam02c04r.1	1158.61	2492.81	616.968	814.656	710.821	832.628	862.518	4.04042	XP_002997680.1	protein kinase, putative [Phytophthora infestans T30-4]	1e-94	178/180 (98%)
II	ppgam01e05r.1	907.011	451.921	225.804	255.899	333.295	409.799	382.446	4.01681	XP_002896989.1	DEAD/DEAH box RNA helicase, putative [Phytophthora infestans T30-4]	6e-78	151/185 (81%)
II	ppgam16b11r.1	408.84	757.58	268.194	188.704	210.643	260.496	275.233	4.01465	XP_002907055.1	golgi reassembly-stacking protein, putative [Phytophthora infestans T30-4]	1e-111	200/213 (93%)
II	ppgam18b07r.1	845.378	663.855	211.148	362.43	296.514	349.341	382.959	4.00372	XP_002896622.1	conserved hypothetical protein [Phytophthora infestans T30-4]	2e-50	122/250 (48%)
II	CL908Contig1	1722.11	2134.83	639.084	533.316	902.86	1329.22	1001.74	4.00294	XP_002997127.1	conserved hypothetical protein [Phytophthora infestans T30-4]	1e-112	219/261 (83%)
III	ppo3h14g02t.1	141.727	11119.8	10795	18486.4	7478.72	2451.62	503.279	130.436	XP_002997786.1	glycoside hydrolase, putative [Phytophthora infestans T30-4]	1e-43	91/138 (65%)
III	ppo3h14f01t.1	125.599	5446.17	7894.8	14462.9	5042.2	1484.98	436.519	115.152
III	PpZOH_CD051442.1.1	218.28	15744.2	14847.1	23011.8	17902.5	9763.4	5659.23	105.424	XP_002907127.1	glycine-rich cell wall structural protein, putative [Phytophthora infestans T30-4]	3e-10	34/138 (24%)
III	CL369Contig1	121.862	11151	4457.49	12379.4	4521.49	1276.88	267.744	101.586	XP_002997786.1	glycoside hydrolase, putative [Phytophthora infestans T30-4]	1e-138	241/325 (74%)
III	PpZOH_CD051500.1.1	156.643	15889.8	5421.69	7600.83	5856.46	5130.64	1149.08	101.44	XP_002898718.1	conserved hypothetical protein [Phytophthora infestans T30-4]	1e-40	87/134 (64%)
III	CL306Contig1	147.874	14591.4	3541.79	5107.89	3343.25	3088.87	710	98.6746	XP_002898718.1	conserved hypothetical protein [Phytophthora infestans T30-4]	1e-146	249/311 (80%)
III	CL804Contig1	129.869	9313.05	6269.66	2748.4	2823.26	2239.81	1429.38	71.7109	XP_002904112.1	sulfatase-like protein [Phytophthora infestans T30-4]	1e-132	233/304 (76%)
III	CL515Contig1	131.173	7781.52	2638.9	1062.65	1153.19	1102.95	519.372	59.3228	XP_002904421.1	conserved hypothetical protein [Phytophthora infestans T30-4]	0	346/387 (89%)
III	PpZOH_CD051686.1.1	135.447	6844.8	2452.9	1659.52	867.623	844.002	290.053	50.5349	XP_002897809.1	conserved hypothetical protein [Phytophthora infestans T30-4]	2e-77	139/163 (85%)
III	CL1187Contig1	180.994	9106.49	1048.99	3911.96	5196.71	6877.94	5043.33	50.3137	XP_002896478.1	poly [ADP-ribose] polymerase, putative [Phytophthora infestans T30-4]	1e-174	311/390 (79%)
III	PpCYH_CF891673.1.1	157.332	5464.58	5870.88	2104.94	4405.05	2698.89	1995.18	37.3152	XP_002897181.1	transglutaminase elicitor M81D [Phytophthora infestans T30-4]	2e-64	120/155 (77%)
III	CL232Contig1	200.015	7317.07	3970.43	3043.78	4343.18	2281.16	3612	36.5826	XP_002904949.1	conserved hypothetical protein [Phytophthora infestans T30-4]	1e-168	286/353 (81%)
III	CL1195Contig1	135.164	4941.41	2491.35	3036.73	2412.38	1683.03	723.927	36.5586	XP_002895053.1	conserved hypothetical protein [Phytophthora infestans T30-4]	1e-129	224/231 (96%)
III	CL181Contig1	276.138	7494.84	9615.22	1909.32	1423.07	1211.54	1047.04	34.8203	XP_002900508.1	conserved hypothetical protein [Phytophthora infestans T30-4]	1e-119	208/219 (94%)
III	ppo3h09b05t.1	171.743	5371.43	702.889	1741.5	819.368	937.151	462.866	31.276	ABG80552.1	cell 5A endo-1,4-betaglucanase [Phytophthora ramorum]	2e-97	167/177 (94%)
III	ppo3h07h24t.1	112.151	3237.57	1397.67	543.461	840.103	680.051	469.2	28.8679	XP_002906516.1	transmembrane protein, putative [Phytophthora infestans T30-4]	1e-117	202/216 (93%)
III	ppo3h13d10t.1	114.819	3128	1867.47	885.421	646.915	518.191	170.9	27.2428	XP_002998505.1	putative GPI-anchored serine-rich elicitin INL3b-like protein [Phytophthora infestans T30-4]	1e-38	77/104 (74%)
III	CL449Contig1	125.367	3223.02	2185.9	1588.87	1510.04	843.458	410.265	25.7087	XP_002898095.1	conserved hypothetical protein [Phytophthora infestans T30-4]	7e-96	189/247 (76%)
III	ppt4j29b11r.1	158.071	3765.3	2183.96	1047.5	556.503	848.772	398.795	23.8202	XP_002902649.1	Drug/Metabolite Transporter (DMT) Superfamily [Phytophthora infestans T30-4]	1e-108	195/222 (87%)
III	CL330Contig1	1867.21	23599.6	43889.6	40264.5	40618.1	35213.5	14294.6	23.5054	XP_002904340.1	conserved hypothetical protein [Phytophthora infestans T30-4]	1e-102	185/253 (73%)
III	CL352Contig1	193.19	4380.79	2553.09	1070.76	756.378	513.367	331.397	22.6761	XP_002904422.1	conserved hypothetical protein [Phytophthora infestans T30-4]	0	348/384 (90%)
III	PpZOH_CD051571.1.1	167.373	3627.8	642.038	1349.42	768.359	497.475	186.139	21.675	XP_002904267.1	conserved hypothetical protein [Phytophthora infestans T30-4]	5e-67	113/134 (84%)
III	PpZOH_CD051566.1.1	245.169	5058.7	2846.62	2583.43	3766.11	2373.25	1438.04	20.6335	XP_002901544.1	carbohydrate-binding protein, putative [Phytophthora infestans T30-4]	4e-17	44/47 (93%)
III	CL340Contig1	141.221	1360.89	2515.78	772.926	1414.4	792.357	555.4	17.8145	XP_002905779.1	glycerol-3-phosphate dehydrogenase [Phytophthora infestans T30-4]	0	331/345 (95%)
III	ppo3h04e07t.1	186.694	3313.37	1757.48	1945.23	1891.56	982.916	774.634	17.7476
III	ppgam02e02r.1	132.094	2180.26	647.099	2302.41	1026.67	586.071	164.267	17.4302	XP_002904428.1	conserved hypothetical protein [Phytophthora infestans T30-4]	3e-31	72/132 (54%)
III	ppt4j37f09r.1	503.963	5551.69	8651.4	4429.61	6353.05	4108.85	5466.33	17.1667	XP_002897177.1	transglutaminase elicitor, putative [Phytophthora infestans T30-4]	4e-36	83/120 (69%)
III	CL583Contig1	94.8076	775.085	1595.91	247.842	437.734	393.658	264.619	16.8331	AAP70478.1	transglutaminase elicitor M81D [Phytophthora infestans]	1e-118	205/220 (93%)
III	CL678Contig1	121.358	1929.69	1093.61	707.611	625.155	513.577	697.702	15.9009	XP_002900963.1	conserved hypothetical protein [Phytophthora infestans T30-4]	1e-118	219/251 (87%)
III	CL469Contig1	171.727	2661.79	768.268	645.727	688.339	566.154	573.929	15.5002	XP_002897513.1	L-aspartate oxidase, putative [Phytophthora infestans T30-4]	0	530/557 (95%)
III	ppo3h02g20t.1	201.968	2966.18	1031.45	1103.53	1284.94	739.27	198.29	14.9588	XP_002908631.1	putative chitin synthase (Chitin-UDP-GlcNac-transferase) [Phytophthora infestans T30-4]	1e-114	204/237 (86%)
III	ppo3h01c24t.1	126.5	1867.79	1689.64	1404.28	1572.23	1716.76	693.699	14.7651	XP_002908700.1	conserved hypothetical protein [Phytophthora infestans T30-4]	1e-44	106/172 (61%)
III	ppo3h08e06t.1	130.892	1910.44	679.559	340.007	388.669	265.247	178.562	14.5955	XP_002904437.1	conserved hypothetical protein [Phytophthora infestans T30-4]	1e-108	192/223 (86%)
III	PpZOH_CD051496.1.1	270.667	3917.76	3083.69	1429.25	1746.41	1335.29	550.221	14.4745	XP_002895718.1	GMP synthase [glutamine-hydrolyzing], putative [Phytophthora infestans T30-4]	3e-63	92/111 (82%)
III	CL998Contig1	456.828	4116.12	5922.89	3203.05	3046.56	2563.6	1744.58	12.9652	XP_002902396.1	adhesin protein, putative [Phytophthora infestans T30-4]	2e-09	43/97 (44%)
III	CL962Contig1	243.928	1764.5	2139.33	3112.84	1946.49	901.05	369.691	12.7613	XP_002900035.1	asparagine synthetase [Phytophthora infestans T30-4]	0	396/422 (93%)
III	CL38Contig1	92.0955	1103.24	318.705	353.698	408.779	261.312	164.207	11.9793	XP_001989589.1	GH18885 [Drosophila grimshawi]	2e-20	66/188 (35%)
III	ppo3h08b07t.1	165.507	1964.63	596.808	655.374	999.856	840.092	823.779	11.8704	XP_002904468.1	mucin-like protein [Phytophthora infestans T30-4]	1e-89	182/233 (78%)
III	ppo3h02m05t.1	194.173	983.318	2296.86	1055.61	760.027	794.49	286.274	11.8289	XP_002954299.1	hypothetical protein VOLCADRAFT_76220 [Volvox carteri f. nagariensis]	7e-40	87/147 (59%)
III	ppt4j38b12r.1	109.304	859.647	1281.19	215.256	236.822	213.598	178.764	11.7213	XP_002998512.1	hypothetical protein PITG_06381 [Phytophthora infestans T30-4]	1e-46	87/90 (96%)
III	ppo3h04n14t.1	107.458	528.428	1229.21	362.983	364.827	201.408	144.82	11.439	XP_002903480.1	protease inhibitor EpiC1 [Phytophthora infestans T30-4]	7e-44	88/107 (82%)
III	ppgam26f07r.1	162.739	1840.11	1204.4	654.264	848.923	586.628	542.259	11.3071	XP_002900403.1	elongation factor 3, putative [Phytophthora infestans T30-4]	1e-96	198/262 (75%)
III	ppo3h03n09t.1	165.604	1728.31	897.698	455.838	522.489	438.436	248.489	10.4364	XP_002895718.1	GMP synthase [glutamine-hydrolyzing], putative [Phytophthora infestans T30-4]	2e-84	154/155 (99%)
III	CL218Contig1	532.796	5393.28	2974.53	1446.43	2218.6	1629.72	834.132	10.1226	XP_002904990.1	inosine-5'-monophosphate dehydrogenase 2 [Phytophthora infestans T30-4]	0	246/250 (98%)
III	CL1320Contig1	252.84	2558.07	960.564	495.948	592.633	516.763	439.572	10.1173	XP_002998735.1	thioredoxin-like protein [Phytophthora infestans T30-4]	1e-96	169/198 (85%)
III	CL172Contig1	419.192	4155.48	2241.22	1280.77	2328.89	1643.76	1760.47	9.91308	XP_002901266.1	putative GPI-anchored serine-threonine rich hypothetical protein [Phytophthora infestans T30-4]	0	357/429 (83%)
III	ppo3h05o12t.1	139.86	828.546	1385.72	552.202	964.079	1007.56	756.655	9.9079	XP_002897318.1	conserved hypothetical protein [Phytophthora infestans T30-4]	3e-92	183/260 (70%)
III	ppo3h01a16t.1	239.663	2329.27	881.935	669.45	630.56	484.604	277.588	9.71895	XP_002908687.1	periodic tryptophan protein 2 [Phytophthora infestans T30-4]	1e-157	275/287 (95%)
III	ppgam09a11r.1	229.877	2203.88	688.084	516.002	615.333	505.793	426.093	9.5872	XP_002908941.1	conserved hypothetical protein [Phytophthora infestans T30-4]	8e-80	164/231 (70%)
III	ppo3h03e12t.1	611.926	5772.41	2743.41	2567.24	1326.94	1409	2140.27	9.43319
III	ppo3h09a05t.1	296.535	1693.86	2734.04	1833.43	1310.08	2048.55	458.548	9.21994	XP_002909047.1	tRNA (cytosine-5-)-methyltransferase NSUN2, putative [Phytophthora infestans T30-4]	1e-63	124/129 (96%)
III	CL535Contig1	127.349	934.457	1159.44	520.368	678.027	482.272	365.621	9.10441	XP_002900403.1	elongation factor 3, putative [Phytophthora infestans T30-4]	0	362/388 (93%)
III	ppo3h05d23t.1	135.728	918.089	1231.77	653.829	258.97	190.757	157.884	9.0753	XP_002902929.1	conserved hypothetical protein [Phytophthora infestans T30-4]	1e-103	151/161 (93%)
III	CL1163Contig1	518.45	4701.45	1555.37	1078.39	1094.62	1040.05	977.182	9.06829	XP_002906079.1	Mitochondrial Carrier (MC) Family [Phytophthora infestans T30-4]	1e-112	205/226 (90%)
III	CL1226Contig1	353.396	3187.95	1610.26	1074.98	1353.93	1340.92	1672.34	9.0209	XP_002908637.1	conserved hypothetical protein [Phytophthora infestans T30-4]	3e-38	72/77 (93%)
III	ppo3h08e18t.1	343.69	3021.71	2638.59	2036.34	1311.22	1817.08	599.314	8.79194	XP_002896996.1	protein arginine N-methyltransferase 1 [Phytophthora infestans T30-4]	7e-83	148/155 (95%)
III	ppo3h07c07t.1	109.225	938.725	346.734	218.131	212.07	262.928	170.743	8.59444	XP_002904807.1	sulfatase-like protein [Phytophthora infestans T30-4]	2e-95	171/196 (87%)
III	CL1064Contig1	426.24	3632.53	1243.34	1359.4	1796.78	1800.07	2174.74	8.52228	ABY65330.1	APS kinase/ATP sulfurlyase/pyrophosphatase fusion protein [Phytophthora infestans T30-4]	4e-60	120/135 (88%)
III	ppt4j25f07r.1	132.859	1075.17	392.888	484.01	762.558	737.534	428.279	8.09256	XP_002997997.1	transient receptor potential Ca2 channel (TRP-CC) family protein [Phytophthora infestans T30-4]	1e-156	276/280 (98%)
III	CL438Contig1	454.607	3659.15	3521.68	2067.53	1975.65	1757.95	708.501	8.04904	XP_002907539.1	nucleolin, putative [Phytophthora infestans T30-4]	1e-101	192/240 (80%)
III	ppo3h13a03t.1	143.218	1125.99	360.964	361.514	393.779	278.458	182.228	7.86212	XP_002897614.1	protein kinase [Phytophthora infestans T30-4]	1e-76	143/150 (95%)
III	ppo3h10l06t.1	157.322	1143.77	1190.36	575.834	434.322	587.949	456.21	7.56638	XP_002905029.1	conserved hypothetical protein [Phytophthora infestans T30-4]	2e-86	149/180 (82%)
III	PpZOH_CD051459.1.1	259.501	1909.47	909.893	354.844	481.118	436.27	548.648	7.35823	XP_002998668.1	conserved hypothetical protein [Phytophthora infestans T30-4]	3e-34	48/81 (59%)
III	ppo3h02n15t.1	166.828	1209.04	760.686	389.642	333.102	336.174	166.115	7.27831	XP_002908687.1	periodic tryptophan protein 2 [Phytophthora infestans T30-4]	1e-149	270/276 (97%)
III	ppo3h02p02t.1	151.984	1103.34	428.706	499.277	408.195	279.555	163.385	7.25963	XP_002907235.1	SCP-like extracellular protein [Phytophthora infestans T30-4]	5e-17	59/147 (40%)
III	CL347Contig1	227.499	1636	863.736	323.128	414.62	365.346	338.12	7.19124	XP_002902412.1	conserved hypothetical protein [Phytophthora infestans T30-4]	2e-53	103/133 (77%)
III	CL803Contig1	193.512	1356.65	742.935	341.983	403.68	299.939	224.123	7.01067	XP_002909225.1	periodic tryptophan protein, putative [Phytophthora infestans T30-4]	0	328/346 (94%)
III	CL455Contig1	281.291	1897.4	1957.12	884.415	1199.15	860.085	420.8	6.95764	XP_002904806.1	eukaryotic initiation factor 4E, putative [Phytophthora infestans T30-4]	1e-100	179/181 (98%)
III	ppt4j36f11r.1	583.42	1703.92	2241.7	514.406	328.489	442.754	726.597	6.82428	XP_002903174.1	mitochondrial carnitine/acylcarnitine carrier protein, putative [Phytophthora infestans T30-4]	1e-142	247/256 (96%)
III	ppo3h07c11t.1	531.78	3619.3	1474.43	901.984	1295.68	1147.3	1051.6	6.80601	XP_002906485.1	cysteine protease family C01A, putative [Phytophthora infestans T30-4]	1e-123	192/218 (88%)
III	ppgam15f11r.1	2093.23	14217.2	4429.73	7069.99	10366	9512.96	11089.4	6.792	ABY65330.1	APS kinase/ATP sulfurlyase/pyrophosphatase fusion protein [Phytophthora infestans T30-4]	1e-135	230/250 (92%)
III	CL934Contig1	445.62	1788.28	3009.93	1968.03	2022.29	2101.99	645.882	6.75448	XP_002907645.1	ribosomal RNA methyltransferase nop2-like protein [Phytophthora infestans T30-4]	1e-146	258/260 (99%)
III	ppt4j23e11r.1	147.709	983.228	475.313	333.664	482.157	269.408	290.805	6.6565	XP_002998223.1	3'(2'),5'-bisphosphate nucleotidase, putative [Phytophthora infestans T30-4]	1e-80	154/191 (80%)
III	ppt4j06c12r.1	113.851	757.163	687.211	306.142	260.855	251.902	237.373	6.65047	XP_002909070.1	pyridoxal biosynthesis lyase pdxS [Phytophthora infestans T30-4]	1e-107	205/220 (93%)
III	CL844Contig1	181.582	734.937	1203.26	583.107	652.761	502.697	293.134	6.62651	XP_002907347.1	DNA-directed RNA polymerase I subunit RPA2, putative [Phytophthora infestans T30-4]	0	358/382 (93%)
III	ppo3h03p06t.1	232.146	1215.93	1535.3	796.864	990.139	798.296	352.419	6.61351	XP_002997474.1	ATP-dependent RNA helicase, putative [Phytophthora infestans T30-4]	7e-74	161/225 (71%)
III	ppt4j34b10r.1	347.816	1101.8	2249.22	994.803	1249.38	1120.66	498.625	6.46669	XP_002901960.1	nucleolar GTP-binding protein 1 [Phytophthora infestans T30-4]	1e-145	258/258 (100%)
III	ppgam33f11r.1	179.818	1159.14	884.896	489.24	630.32	540.063	226.938	6.44615
III	ppo3h13j20t.1	323.909	1291.36	2080.02	985.082	1103.58	1266.67	413.759	6.42163	XP_002896785.1	conserved hypothetical protein [Phytophthora infestans T30-4]	1e-80	156/193 (80%)
III	ppo3h02e07t.1	127.347	816.353	355.731	344.371	262.53	200.019	148.62	6.41046	XP_002899072.1	glycoprotein elicitor-like protein [Phytophthora infestans T30-4]	3e-83	150/166 (90%)
III	CL267Contig1	166.112	1050.39	446.554	314.35	288.077	270.037	233.414	6.32337	XP_002909134.1	nucleoredoxin, putative [Phytophthora infestans T30-4]	7e-79	143/150 (95%)
III	ppo3h11l15t.1	275.195	1724.21	460.175	517.362	1067.14	616.782	484.293	6.26544	XP_002997766.1	mitochondrial 2-oxoglutarate/malate carrier protein, putative [Phytophthora infestans T30-4]	6e-44	84/86 (97%)
III	ppo3h09l06t.1	113.591	359.041	704.249	241.507	470.156	326.15	162.779	6.19986	XP_002895611.1	conserved hypothetical protein [Phytophthora infestans T30-4]	1e-59	104/129 (80%)
III	ppo3h06b03t.1	271.734	676.79	915.106	937.006	219.71	191.961	151.284	6.19368	XP_002901684.1	conserved hypothetical protein [Phytophthora infestans T30-4]	7e-51	105/116 (90%)
III	CL1479Contig1	337.427	1826.21	734.907	629.483	510.682	562.296	298.154	6.12508	XP_002903823.1	tRNA (uracil-5-)-methyltransferase [Phytophthora infestans T30-4]	1e-127	223/240 (92%)
III	ppt4j40f01r.1	196.072	801.119	1189.45	940.416	649.324	672.813	700.829	6.06638	XP_002901044.1	calcium-dependent protein kinase, putative [Phytophthora infestans T30-4]	1e-109	207/251 (82%)
III	ppt4j39c11r.1	209.79	1173.01	1216.91	1013.98	840.879	830.568	324.127	5.80063	XP_002896227.1	N-acetyltransferase 10 [Phytophthora infestans T30-4]	2e-09	28/32 (87%)
III	CL1316Contig1	124.649	713.357	391.15	400.023	406.934	416.942	197.455	5.72294	XP_002896836.1	conserved hypothetical protein [Phytophthora infestans T30-4]	7e-29	64/136 (47%)
III	ppo3h07d06t.1	268.037	1500.48	1128.25	1531.94	1024.93	1025.71	764.593	5.71542	XP_002998480.1	conserved hypothetical protein [Phytophthora infestans T30-4]	2e-15	51/72 (70%)
III	ppo3h01m03t.1	144.817	732.708	613.483	490.562	158.723	153.715	128.966	5.6814	XP_002906144.1	Major Facilitator Superfamily (MFS) [Phytophthora infestans T30-4]	1e-46	98/254 (38%)
III	CL633Contig1	471.857	1251.9	2166.46	382.499	606.719	677.368	418.534	5.66396	XP_002898400.1	branched-chain-amino-acid aminotransferase [Phytophthora infestans T30-4]	0	324/333 (97%)
III	PpT4J17B07.1	166.462	938.964	621.695	270.663	365.973	335.134	240.271	5.64072	XP_002907609.1	serine protease family S01A, putative [Phytophthora infestans T30-4]	1e-101	188/222 (84%)
III	ppo3h13a22t.1	176.676	465.986	772.273	993.133	413.875	299.296	208.24	5.62122
III	ppo3h01g21t.1	339.075	1903.37	1571.17	635.673	1016.48	818.983	547.138	5.61343	XP_002906616.1	importin-like protein [Phytophthora infestans T30-4]	1e-110	205/212 (96%)
III	CL640Contig1	904.971	4935.26	3706.05	3008.25	3512.12	2159.07	1632.05	5.4535	XP_002907531.1	CTP synthase, putative [Phytophthora infestans T30-4]	1e-109	195/221 (88%)
III	PpT4J13C12.1	123.882	393.013	673.469	203.851	291.088	290.268	366.405	5.43636	XP_002907942.1	glycoside hydrolase, putative [Phytophthora infestans T30-4]	1e-126	214/221 (96%)
III	CL1550Contig1	178.497	657.738	970.169	568.6	358.498	523.215	220.713	5.43522	XP_002897354.1	conserved hypothetical protein [Phytophthora infestans T30-4]	4e-62	124/167 (74%)
III	ppt4j03f06r.1	135.746	736.376	356.554	588.573	407.3	283.157	262.348	5.42466	ABG66534.1	reverse transcriptase [Phytophthora ramorum]	2e-23	75/167 (44%)
III	ppgam25e04r.1	269.464	678.016	1126.76	1453.87	382.706	454.769	369.055	5.3954
III	ppo3h06p18t.1	258.152	1370.69	488.474	528.699	450.845	467.356	355.192	5.30961	AAN31506.1	unknown [Phytophthora infestans]	3e-47	103/157 (65%)
III	CL1011Contig1	210.917	986.292	960.467	277.563	191.818	186.622	263.944	5.28496	XP_002902232.1	peroxisomal acyl-coenzyme A oxidase, putative [Phytophthora infestans T30-4]	1e-149	266/290 (91%)
III	ppo3h09n01t.1	135.674	465.524	714.033	567.157	412.873	525.933	194.913	5.26287	XP_002907753.1	ribosome biogenesis protein BMS1 [Phytophthora infestans T30-4]	1e-125	216/237 (91%)
III	CL755Contig1	149.375	774.192	360.817	226.479	238.656	235.194	155.419	5.18286	XP_002897878.1	rRNA biogenesis protein rrp5 [Phytophthora infestans T30-4]	1e-126	229/237 (96%)
III	ppo3h01i12t.1	439.076	2249.02	1054.72	866.118	1222.65	1000.43	446.523	5.12217	XP_002999106.1	L-gulonolactone oxidase, putative [Phytophthora infestans T30-4]	1e-98	171/183 (93%)
III	ppo3h05g24t.1	144.849	736.806	373.999	264.92	218.919	372.082	379.985	5.08671	XP_002908555.1	conserved hypothetical protein [Phytophthora infestans T30-4]	2e-13	31/69 (44%)
III	CL1530Contig1	616.739	3128.15	1532.27	1148.02	1025.9	992.853	959.92	5.07208	XP_002906448.1	endomembrane protein 70-like protein, putative [Phytophthora infestans T30-4]	9e-75	142/162 (87%)
III	CL21Contig1	541.515	2694.34	1746.95	677.129	1266.2	1539.11	936.078	4.97555	XP_002902721.1	adenosylhomocysteinase [Phytophthora infestans T30-4]	0	440/481 (91%)
III	CL300Contig1	238.111	1183.07	627.442	286.231	365.806	371.776	286.899	4.96855	XP_002901137.1	hypothetical cleavage-induced protein [Phytophthora infestans T30-4]	5e-79	183/351 (52%)
III	ppgam09g03r.1	150.477	726.345	658.811	674.629	742.768	605.778	400.602	4.93608	XP_002905428.1	conserved hypothetical protein [Phytophthora infestans T30-4]	8e-55	119/193 (61%)
III	ppo3h10o16t.1	206.724	1019.96	980.849	344.79	532.166	581.634	267.112	4.93391	XP_002900743.1	ATPase family AAA domain-containing protein 3A [Phytophthora infestans T30-4]	1e-74	141/149 (94%)
III	ppt4j01g12r.1	133.195	410.531	657.166	257.97	179.82	148.103	161.539	4.93386	XP_002897871.1	conserved hypothetical protein [Phytophthora infestans T30-4]	9e-91	176/228 (77%)
III	CL1283Contig1	182.255	566.506	570.259	210.695	143.985	156.583	116.219	4.90674	XP_002900182.1	short chain dehydrogenase, putative [Phytophthora infestans T30-4]	1e-105	193/232 (83%)
III	CL1008Contig1	101.197	495.268	349.897	176.086	161.088	166.858	119.474	4.89412	XP_002908159.1	ATP-binding cassette sub-family F member 2 [Phytophthora infestans T30-4]	2e-52	105/108 (97%)
III	ppo3h13m10t.1	188.957	730.847	921.481	636.37	587.385	398.207	250.078	4.87668	XP_002900903.1	phosphoribosylglycinamide synthetase, putative [Phytophthora infestans T30-4]	1e-130	234/242 (96%)
III	ppo3h02l23t.1	210.583	998.185	570.819	616.333	328.991	319.251	297.638	4.7401	XP_002902348.1	conserved hypothetical protein [Phytophthora infestans T30-4]	1e-100	178/190 (93%)
III	CL1549Contig1	112.309	530.678	234.746	233.566	243.523	159.875	120.279	4.72516	XP_002998363.1	transmembrane protein, putative [Phytophthora infestans T30-4]	1e-157	290/309 (93%)
III	CL1420Contig1	126.692	543.159	585.582	348.64	200.699	208.93	142.211	4.62211	XP_002902040.1	Amino Acid/Auxin Permease (AAAP) Family [Phytophthora infestans T30-4]	1e-109	200/233 (85%)
III	CL183Contig1	148.594	579.761	684.804	405.726	678.597	447.147	528.143	4.60855	XP_002897183.1	transglutaminase elicitor M81C [Phytophthora infestans T30-4]	1e-142	240/309 (77%)
III	ppo3h02m17t.1	351.125	1507.28	780.564	599.865	599.592	575.296	327.697	4.59961	XP_002898547.1	conserved hypothetical protein [Phytophthora infestans T30-4]	9e-51	103/109 (94%)
III	ppt4j21c09r.1	983.57	4512.85	3468.21	2429.88	1945.69	1823.56	1580.66	4.58823	XP_002898083.1	conserved hypothetical protein [Phytophthora infestans T30-4]	1e-127	229/236 (97%)
III	ppt4j41h01r.1	120.019	549.007	458.031	130.933	160.975	147.442	169.624	4.57432	XP_002900027.1	trans-acting enoyl reductase, putative [Phytophthora infestans T30-4]	1e-117	209/219 (95%)
III	ppo3h05k20t.1	141.515	639.699	636.22	428.976	281.959	267.005	177.468	4.52037	XP_002999059.1	transmembrane protein, putative [Phytophthora infestans T30-4]	2e-37	85/113 (75%)
III	ppo3h09l24t.1	224.312	618.847	742.578	1012.66	706.748	692.595	275.752	4.51451
III	CL820Contig1	531.124	1427.02	1489.35	2392.86	1643.55	1658.9	700.628	4.50527	XP_002904390.1	conserved hypothetical protein [Phytophthora infestans T30-4]	2e-55	115/151 (76%)
III	CL25Contig2	151.878	596.145	447.277	543.292	502.054	541.064	682.198	4.49174	XP_002998228.1	glucokinase, putative [Phytophthora infestans T30-4]	0	342/352 (97%)
III	CL642Contig1	180.571	501.515	545.394	509.608	808.722	614.761	307.675	4.47869	XP_002998920.1	imidazole glycerol phosphate synthase hisHF, putative [Phytophthora infestans T30-4]	1e-130	237/263 (90%)
III	ppgam35b09r.1	171.862	768.968	496.393	240.68	458.045	382.719	197.27	4.47434	XP_002900743.1	ATPase family AAA domain-containing protein 3A [Phytophthora infestans T30-4]	1e-77	167/246 (67%)
III	ppo3h05j09t.1	345.264	1533.26	637.592	678.624	653.28	487.701	641.04	4.44083	XP_002895268.1	transportin-like protein [Phytophthora infestans T30-4]	1e-101	178/182 (97%)
III	CL698Contig1	269.756	1121.38	622.615	252.538	439.916	348.098	433.961	4.44045	XP_002903862.1	conserved hypothetical protein [Phytophthora infestans T30-4]	1e-162	273/285 (95%)
III	ppo3h02i10t.1	629.551	2768.95	1681.87	2143.17	2449.38	2412.27	1906.66	4.3983	XP_002905323.1	mucin, putative [Phytophthora infestans T30-4]	1e-97	188/233 (80%)
III	CL1519Contig1	219.508	691.925	952.257	309.343	319.698	406.775	275.404	4.33814	XP_002897936.1	H/ACA ribonucleoprotein complex subunit, putative [Phytophthora infestans T30-4]	1e-50	99/104 (95%)
III	ppo3h01j09t.1	171.725	737.647	303.912	310.174	342.719	279.217	255.596	4.29552	XP_002900994.1	conserved hypothetical protein [Phytophthora infestans T30-4]	1e-105	184/196 (93%)
III	ppt4j10h01r.1	1199.18	4223.18	4157.89	3051.93	5146.95	3970.03	2617.35	4.29206	XP_002902600.1	conserved hypothetical protein [Phytophthora infestans T30-4]	3e-46	90/101 (89%)
III	ppo3h08k17t.1	218.533	927.984	465.595	421.633	276.731	413.639	263.277	4.24642	XP_002996949.1	conserved hypothetical protein [Phytophthora infestans T30-4]	7e-56	117/158 (74%)
III	ppt4j22a06r.1	220.661	934.716	651.599	349.714	510.951	451.264	243.102	4.23597	XP_002894959.1	ubiquitin-activating enzyme (E1), putative [Phytophthora infestans T30-4]	1e-123	233/285 (81%)
III	ppt4j38h09r.1	236.014	854.676	595.624	335.019	411.678	364.593	202.85	4.21335	XP_002906860.1	U3 small nucleolar RNA-associated protein, putative [Phytophthora infestans T30-4]	1e-152	272/287 (94%)
III	CL38Contig2	109.076	458.41	251.305	296.842	309.241	165.37	118.88	4.20265	XP_002904933.1	conserved hypothetical protein [Phytophthora infestans T30-4]	4e-15	54/120 (45%)
III	ppo3h06a13t.1	655.408	2705.49	1568.64	1053.98	1259.03	1079.72	1400.34	4.12795	XP_002906540.1	callose synthase, putative [Phytophthora infestans T30-4]	2e-86	164/194 (84%)
III	ppt4j37e09r.1	545.175	2237.56	1099.74	863.238	993.677	1005.25	648.039	4.10429	XP_002896479.1	conserved hypothetical protein [Phytophthora infestans T30-4]	1e-125	221/223 (99%)
III	CL828Contig1	197.1	803.852	311.31	359.2	362.027	370.873	262.016	4.07841	XP_002904268.1	conserved hypothetical protein [Phytophthora infestans T30-4]	2e-52	109/125 (87%)
III	CL1431Contig1	332.398	1157.14	1351.46	829.982	878.106	951.165	511.731	4.0658	XP_002908364.1	mitochondrial inner membrane protein OXA1 [Phytophthora infestans T30-4]	3e-94	175/209 (83%)
III	CL11Contig1	7689.73	31251.7	18971.4	12597.2	16565.5	12878.2	12092.3	4.06408	XP_002906761.1	elongation factor 3, putative [Phytophthora infestans T30-4]	0	693/710 (97%)
III	ppo3h11o13t.1	175.478	706.65	344.699	336.44	325.454	221.471	226.057	4.02701	XP_002905301.1	DNA replication licensing factor mcm4, putative [Phytophthora infestans T30-4]	5e-45	99/158 (62%)
III	CL60Contig1	1255.16	5028.5	3470.26	1872.97	3206.71	2272.78	2446.36	4.00627	XP_002905830.1	glycosyl transferase, putative [Phytophthora infestans T30-4]	0	351/471 (74%)
IV	CL8Contig1	44524.6	162.761	325.291	452.42	824.87	9662.47	7144.42	273.559	XP_002899844.1	conserved hypothetical protein [Phytophthora infestans T30-4]	1e-152	278/356 (78%)
IV	CL639Contig1	22960.6	606.107	806.238	221.04	192.469	165.547	413.451	138.695	ABG23233.1	unknown [Hyaloperonospora parasitica]	1e-36	77/86 (89%)
IV	ppo3h02e04t.1	19582.1	157.441	3139.41	1151.39	2639.01	7487.16	7743.48	124.377	XP_002900352.1	Proton-dependent Oligopeptide Transporter (POT) Family [Phytophthora infestans T30-4]	8e-98	181/205 (88%)
IV	ppgam01h01r.1	17200.7	173.288	338.601	203.668	164.241	142.289	881.106	120.885	XP_002901432.1	conserved hypothetical protein [Phytophthora infestans T30-4]	6e-33	68/90 (75%)
IV	ppo3h10m18t.1	25224.2	224.129	6089.94	1666.56	2609.58	4991.27	19397.8	112.543
IV	CL90Contig1	13934.1	167.407	1552.33	488.63	7711.92	8560.47	18029.1	107.696	XP_002999240.1	pyrophosphate-energized vacuolar membrane proton pump, putative [Phytophthora infestans T30-4]	0	675/751 (89%)
IV	CL32Contig1	14467.2	189.384	274.833	148.384	257.624	428.537	4440.02	97.4979	AAM18483.1	AF494014_1 putative exo-1,3-beta-glucanase [Phytophthora infestans]	0	629/749 (83%)
IV	ppgam24d04r.1	13872.7	148.672	199.819	667.403	295.419	696.715	973.496	93.3106	XP_002907089.1	protein kinase, putative [Phytophthora infestans T30-4]	1e-127	229/252 (90%)
IV	CL210Contig1	12224.3	133.465	178.472	647.044	361.526	904.607	11665	91.5919	XP_002909387.1	conserved hypothetical protein [Phytophthora infestans T30-4]	7e-69	148/257 (57%)
IV	ppgam36c10r.1	16675.6	186.949	4612.27	1364.83	566.331	1462.65	8769.83	89.1984	XP_002904661.1	Major Facilitator Superfamily (MFS) [Phytophthora infestans T30-4]	1e-126	222/233 (95%)
IV	CL119Contig1	10488.7	125.51	162.525	143.507	245.729	460.715	494.312	83.5685	XP_002900778.1	Annexin (Annexin) Family [Phytophthora infestans T30-4]	1e-166	297/334 (88%)
IV	ppgam37e05r.1	15664.3	342.34	204.975	389.806	189.705	187.798	2588.74	83.4103	XP_002907653.1	oxidoreductase, putative [Phytophthora infestans T30-4]	4e-85	158/164 (96%)
IV	CL71Contig1	10898	137.212	1567.88	338.756	1504.05	4481.34	9185.87	79.4248	ABH11757.1	elicitin-like protein 6 precursor [Phytophthora nicotianae]	4e-44	88/88 (100%)
IV	ppo3h07a23t.1	9263.21	118.27	124.19	160.743	162.28	175.042	1751.66	78.3223	XP_002907297.1	P-type ATPase (P-ATPase) Superfamily [Phytophthora infestans T30-4]	1e-120	230/260 (88%)
IV	CL92Contig1	12588.8	212.9	871.426	356.822	5798.65	12282	16142.4	75.8216	XP_002998388.1	carbohydrate-binding protein, putative [Phytophthora infestans T30-4]	1e-127	236/307 (76%)
IV	ppgam07a10r.1	8341.69	248.963	670.831	275.44	1663.21	9236.52	18817.2	75.5823	XP_002903354.1	mucin-like protein [Phytophthora infestans T30-4]	8e-38	74/78 (94%)
IV	ppgam02h08r.1	4631.55	135.857	625.119	454.093	3462.44	10250.3	8889.64	75.4489	XP_002896569.1	glucosylceramidase, putative [Phytophthora infestans T30-4]	1e-109	193/224 (86%)
IV	ppt4j09a01r.1	8221.88	115.12	199.133	258.538	220.4	398.741	8676.29	75.3676	XP_002909387.1	conserved hypothetical protein [Phytophthora infestans T30-4]	2e-46	96/140 (68%)
IV	ppgam18e03r.1	15536.7	715.366	352.729	537.893	227.278	207.296	2704.05	74.949	XP_002902980.1	acyl-CoA synthetase short-chain family member, putative [Phytophthora infestans T30-4]	1e-124	215/225 (95%)
IV	CL758Contig1	12391.9	169.342	311.068	675.633	908.17	2489.13	3670.68	73.177	XP_002904197.1	glucosylceramidase, putative [Phytophthora infestans T30-4]	1e-156	269/327 (82%)
IV	CL386Contig1	1159.88	260.914	220.832	469.567	348.901	1268.32	15723.8	71.2027	XP_002905341.1	conserved hypothetical protein [Phytophthora infestans T30-4]	0	597/643 (92%)
IV	CL829Contig1	13049.8	188.149	735.038	265.96	1475.82	2374.11	7915.84	69.3587	XP_002895924.1	Resistance-Nodulation-Cell Division (RND) Superfamily [Phytophthora infestans T30-4]	1e-155	262/314 (83%)
IV	ppt4j27e02r.1	19820.8	1340.12	292.188	1770.39	598.418	583.207	2713.59	67.8357	XP_002903508.1	conserved hypothetical protein [Phytophthora infestans T30-4]	1e-140	257/278 (92%)
IV	ppt4j27b05r.1	7244.88	117.227	212.019	670.292	372.981	1036.18	1509.98	61.8019	AAN31494.1	small cysteine rich protein SCR108 [Phytophthora infestans]	8e-47	87/108 (80%)
IV	CL96Contig1	7310.48	120.433	1061.47	134.065	2267.8	6463.84	6283.21	60.7019	CAD38503.1	gamma-megaspermin [Phytophthora megasperma]	9e-52	103/118 (87%)
IV	CL374Contig1	48621.2	1329.98	879.113	1508.51	5715.39	7792.61	22551.1	55.3072	XP_002900939.1	Annexin (Annexin) Family [Phytophthora infestans T30-4]	1e-132	253/328 (77%)
IV	ppgam20a02r.1	6931.59	132.575	1046.89	336.552	983.369	1762.2	3870	52.2842	XP_002899628.1	conserved hypothetical protein [Phytophthora infestans T30-4]	1e-124	213/221 (96%)
IV	ppt4j42d04r.1	6164.22	119.093	345.66	973.119	167.951	260.085	2005.8	51.7597	XP_002905077.1	ATP-binding Cassette (ABC) Superfamily [Phytophthora infestans T30-4]	1e-151	268/287 (93%)
IV	ppgam09a04r.1	659.064	147.311	153.976	174.73	205.169	179.587	7403.11	50.2548	XP_002899545.1	alpha-glucosidase, putative [Phytophthora infestans T30-4]	4e-93	171/210 (81%)
IV	ppgam26a04r.1	22633.5	637.325	456.637	1726.56	1014.01	1776.08	2481.36	49.5657
IV	ppgam11h08r.1	47042.4	1518.83	1026.39	1610.38	8210.79	12558.3	24519.1	45.833
IV	ppgam14a06r.1	10943.1	269.697	497.454	242.584	795.02	1375.91	4785.03	45.1106	XP_002901713.1	resistance-Nodulation-Cell Division (RND) superfamily [Phytophthora infestans T30-4]	3e-61	107/201 (53%)
IV	CL233Contig1	5441.63	133.309	228.213	189.631	268.244	375.176	2443.9	40.8197	XP_002904234.1	conserved hypothetical protein [Phytophthora infestans T30-4]	1e-143	268/360 (74%)
IV	ppt4j03f03r.1	7701.77	190.062	691.693	477.187	930.834	1560	5890.02	40.5224	XP_002895924.1	Resistance-Nodulation-Cell Division (RND) Superfamily [Phytophthora infestans T30-4]	1e-107	196/223 (87%)
IV	ppgam34a08r.1	7576.17	192.41	676.533	325.517	279.593	300.75	1898.95	39.3751	XP_002896740.1	Mitochondrial Carrier (MC) Family [Phytophthora infestans T30-4]	1e-133	243/287 (84%)
IV	ppo3h02l07t.1	4538.64	120.274	177.898	193.461	154.697	158.063	756.862	37.736	XP_002907298.1	P-type ATPase (P-ATPase) Superfamily [Phytophthora infestans T30-4]	1e-107	186/192 (96%)
IV	ppgam02d09r.1	2577.5	127.189	210.53	131.422	350.176	1859.38	4783.79	37.6116	XP_002903354.1	mucin-like protein [Phytophthora infestans T30-4]	1e-33	86/171 (50%)
IV	CL4Contig3	9079.03	345.723	1957.4	2098.83	7911.2	3987.43	12864.4	37.2102	XP_002908529.1	triosephosphate isomerase/glyceraldehyde-3-phosphate dehydrogenase, putative [Phytophthora infestans T30-4]	1e-132	237/257 (92%)
IV	ppo3h11f16t.1	12210.1	429.543	392.825	628.626	329.272	607.27	1264.74	37.0822	AAV63948.1	putative nuclear LIM interactor-interacting protein [Phytophthora sojae]	2e-89	166/170 (97%)
IV	ppgam18h05r.1	9331.26	262.786	1531.43	490.507	1167.06	2152.63	6003.98	35.5089	XP_002900976.1	lipase, putative [Phytophthora infestans T30-4]	1e-101	178/205 (86%)
IV	CL1180Contig1	3867.62	109.102	115.909	158.591	146.12	116.229	301.321	35.4497	XP_002898356.1	conserved hypothetical protein [Phytophthora infestans T30-4]	5e-83	161/214 (75%)
IV	CL115Contig1	7796.6	223.311	1478.56	1039.29	2046.38	3123.13	5183.45	34.9136	XP_002897238.1	Annexin (Annexin) Family [Phytophthora infestans T30-4]	1e-173	309/328 (94%)
IV	ppt4j04d01r.1	3903	112.556	139.423	167.96	152.092	136.884	145.945	34.676	XP_002904200.1	glucosylceramidase, putative [Phytophthora infestans T30-4]	1e-118	200/229 (87%)
IV	CL1377Contig1	3137.21	254.772	1239.74	806.835	2970.47	8695.47	8405.04	34.1304	AAK19754.1	AF352032_1 beta-glucosidase/xylosidase [Phytophthora infestans]	3e-90	164/203 (80%)
IV	ppgam38g01r.1	6223.48	187.975	789.168	266.207	1349.77	2301.16	3627.53	33.108	XP_002902744.1	conserved hypothetical protein [Phytophthora infestans T30-4]	2e-31	95/213 (44%)
IV	CL433Contig1	3969.51	121.042	130.612	142.59	166.723	136.461	125.936	32.7943	ACL80756.1	small double cellulose binding domain protein [Phytophthora infestans]	1e-46	94/136 (69%)
IV	CL518Contig1	8730.06	296.558	3545.61	804.101	1954.52	4470.37	5237.9	29.4379	XP_002184364.1	precursor of carboxylase pyruvate carboxylase [Phaeodactylum tricornutum CCAP 1055/1]	0	308/449 (68%)
IV	ppgam26f11r.1	22980.9	783.462	940.895	2379.42	6236.39	16027.9	17894.8	29.3325	XP_002903808.1	endothelin-converting enzyme 1, metalloprotease family M13, putative [Phytophthora infestans T30-4]	1e-149	256/282 (90%)
IV	CL788Contig1	3952.86	309.924	138.678	273.798	183.753	163.891	334.658	28.5039	XP_002903508.1	conserved hypothetical protein [Phytophthora infestans T30-4]	1e-110	219/328 (66%)
IV	ppgam38h10r.1	4228.9	297.5	386.556	462.164	1084.68	1314.4	8438.69	28.3653	XP_002905012.1	major vault protein [Phytophthora infestans T30-4]	1e-124	230/267 (86%)
IV	ppo3h06g02t.1	4221.17	148.9	177.048	321.541	206.801	195.059	176.4	28.349	XP_002896521.1	conserved hypothetical protein [Phytophthora infestans T30-4]	3e-80	149/162 (91%)
IV	CL4Contig2	4085.4	177.672	386.26	168.366	388.908	706.401	4752.43	28.2268	XP_002908529.1	triosephosphate isomerase/glyceraldehyde-3-phosphate dehydrogenase, putative [Phytophthora infestans T30-4]	1e-177	309/336 (91%)
IV	ppgam16d08r.1	8891.9	315.042	689.556	1063.37	364.397	336.29	1067.77	28.2245	XP_002900087.1	conserved hypothetical protein [Phytophthora infestans T30-4]	4e-50	98/108 (90%)
IV	PpT4J13F04.1	4298.42	152.409	240.318	287.753	596.343	1264.56	1018.68	28.2031	XP_002899827.1	conserved hypothetical protein [Phytophthora infestans T30-4]	1e-74	136/223 (60%)
IV	CL671Contig1	7555.83	299.33	410.684	270.179	438.97	819.917	2778.39	27.966	XP_002906080.1	Argonaute1 (AGO1) [Phytophthora infestans T30-4]	0	369/399 (92%)
IV	CL207Contig1	3464.95	124.496	157.117	132.1	182.718	1302.86	1187.99	27.8318	XP_002895735.1	glucosylceramidase, putative [Phytophthora infestans T30-4]	0	341/386 (88%)
IV	ppgam05h03r.1	2560.99	331.703	311.428	884.702	3792.93	3398.6	8619.99	27.6789	XP_002997329.1	DNA repair protein, putative [Phytophthora infestans T30-4]	1e-129	225/232 (96%)
IV	CL359Contig1	2115.9	151.541	1515.26	249.453	945.471	1298.81	4188.28	27.6378	XP_002999151.1	glutathione S-transferase omega-like protein [Phytophthora infestans T30-4]	0	330/354 (93%)
IV	CL387Contig1	1192.87	173.266	345.495	594.673	1120.22	766.78	4705.12	27.1555	XP_002894907.1	short chain dehydrogenase, putative [Phytophthora infestans T30-4]	1e-69	115/200 (57%)
IV	CL269Contig1	1463.09	116.957	993.102	263.95	411.51	495.886	3174.63	27.1436	Q9Y068.1	RIC1_PHYIN RecName: Full=Protein Ric1 emb	1e-25	57/57 (100%)
IV	ppgam15c05r.1	5875.94	223.039	870.128	706.607	2791.37	3321.97	4347.17	26.345	XP_002997377.1	26S proteasome non-ATPase regulatory subunit, putative [Phytophthora infestans T30-4]	2e-95	174/188 (92%)
IV	ppgam31c04r.1	4502.73	171.186	333.778	264.391	515.175	462.189	1075.14	26.3031	XP_002909463.1	phospholipase D, Pi-PLD-like-1 [Phytophthora infestans T30-4]	1e-133	222/232 (95%)
IV	CL490Contig1	3590.93	140.173	305.485	191.357	381.648	490.106	1150.8	25.6178	XP_002909463.1	phospholipase D, Pi-PLD-like-1 [Phytophthora infestans T30-4]	1e-152	266/278 (95%)
IV	CL3Contig1	1993.68	195.423	619.374	659.018	3042.76	1798.25	4982.22	25.4946	XP_002906750.1	enolase [Phytophthora infestans T30-4]	0	444/454 (97%)
IV	ppgam03b05r.1	12599.3	559.838	5003.4	3063.85	7229.07	10068.1	14115.6	25.2137	XP_002896132.1	cell division control protein 48 [Phytophthora infestans T30-4]	2e-98	184/201 (91%)
IV	ppgam14g03r.1	5091.13	212.78	610.58	546.748	1821.08	2272.08	3049.6	23.9267	XP_002908245.1	metalloprotease family M01, putative [Phytophthora infestans T30-4]	1e-107	192/230 (83%)
IV	CL512Contig1	796.856	150.127	223.895	232.108	305.129	1536.78	3567.02	23.76	XP_002905966.1	conserved hypothetical protein [Phytophthora infestans T30-4]	1e-129	233/277 (84%)
IV	CL666Contig1	5206.94	220.743	2288.45	1332.29	2005.1	2989.45	4875.02	23.5883	XP_002905268.1	conserved hypothetical protein [Phytophthora infestans T30-4]	4e-41	86/128 (67%)
IV	PpT4J17F02.1	2537.8	146.786	360.35	233.835	1401.45	3061.96	3411.08	23.2385	XP_002998388.1	carbohydrate-binding protein, putative [Phytophthora infestans T30-4]	2e-55	112/162 (69%)
IV	CL595Contig1	14627.4	649.695	3129.7	1327.34	5129.25	5334.34	8495.59	22.5142	XP_002896349.1	phosphoglucomutase [Phytophthora infestans T30-4]	0	413/418 (98%)
IV	ppt4j02d08r.1	2437.55	110.132	177.503	155.393	281.787	787.148	808.232	22.1329	XP_002895924.1	Resistance-Nodulation-Cell Division (RND) Superfamily [Phytophthora infestans T30-4]	1e-101	192/214 (89%)
IV	CL702Contig1	6028.79	273.121	453.272	645.166	1610.34	1813.24	3095.67	22.0737	XP_002899284.1	conserved hypothetical protein [Phytophthora infestans T30-4]	0	435/534 (81%)
IV	ppgam33f05r.1	3937.13	178.528	526.257	530.428	977.529	1704.8	1965.3	22.0533	XP_002908248.1	metalloprotease family M01, putative [Phytophthora infestans T30-4]	2e-82	157/164 (95%)
IV	CL584Contig1	1671.19	315.352	796.97	449.856	768.105	2724.32	6867.1	21.776
IV	ppt4j23e09r.1	3170.4	146.183	221.231	171.749	185.33	337.923	449.464	21.6879	XP_002998713.1	conserved hypothetical protein [Phytophthora infestans T30-4]	3e-87	165/214 (77%)
IV	CL204Contig1	6686.38	391.888	634.444	407.69	309.127	350.775	1459.92	21.6299	XP_002901831.1	creatine kinase B-type [Phytophthora infestans T30-4]	0	393/431 (91%)
IV	CL495Contig1	3373.65	217.309	366.513	156.391	306.971	400.623	1404.34	21.5719	AAY43368.1	cysteine protease [Phytophthora infestans]	1e-152	253/270 (93%)
IV	CL383Contig1	3093.9	144.485	209.491	165.861	232.378	362.236	1320.51	21.4133	XP_002902567.1	lysosomal alpha-mannosidase, putative [Phytophthora infestans T30-4]	0	497/548 (90%)
IV	ppt4j39a08r.1	2572.17	120.253	163.864	183.98	255.834	742.445	1076.89	21.3897	XP_002894857.1	cytochrome P450, putative [Phytophthora infestans T30-4]	1e-133	233/247 (94%)
IV	ppt4j24d12r.1	3597.41	168.579	252.504	609.783	492.765	966.31	1979.72	21.3396	XP_002904197.1	glucosylceramidase, putative [Phytophthora infestans T30-4]	2e-82	147/170 (86%)
IV	CL941Contig1	3449.27	163.161	195.251	255.035	347.229	573.296	1738.93	21.1402	XP_002908068.1	Argonaute3 (AGO3) [Phytophthora infestans T30-4]	1e-140	250/278 (89%)
IV	CL1228Contig1	2852.05	136.799	162.859	142.845	141.832	175.637	615.521	20.8484	XP_002898248.1	methylmalonate semialdehyde dehydrogenase [acylating], putative [Phytophthora infestans T30-4]	1e-136	249/260 (95%)
IV	ppgam29c06r.1	3985.03	224.38	460.75	359.388	722.631	1896.25	4672.38	20.8235	XP_002899282.1	endo-1,3(4)-beta-glucanase, putative [Phytophthora infestans T30-4]	1e-138	236/248 (95%)
IV	CL79Contig1	2408.03	126.619	1070.95	565.374	2309.78	2073.8	2550.37	20.142	XP_002907206.1	aspartate aminotransferase, mitochondrial precursor [Phytophthora infestans T30-4]	0	406/426 (95%)
IV	ppt4j30a09r.1	2115.65	106.837	118.333	177.842	141.631	128.805	246.504	19.8026	XP_002895526.1	conserved hypothetical protein [Phytophthora infestans T30-4]	5e-95	172/199 (86%)
IV	CL245Contig1	8675.37	442.078	445.653	738.851	622.794	606.474	2736.18	19.6241	XP_002898660.1	Solute:Sodium Symporter (SSS) Family [Phytophthora infestans T30-4]	1e-161	285/347 (82%)
IV	CL1086Contig1	1043.22	127.17	1084.69	280.615	461.238	1110	2450.69	19.2709	XP_002909573.1	Amino Acid-Polyamine-Organocation (APC) Family [Phytophthora infestans T30-4]	1e-159	276/408 (67%)
IV	ppgam31d06r.1	4903.08	576.621	256.183	259.292	348.22	658.926	1649.34	19.139	XP_002998555.1	HECT E3 ubiquitin ligase, putative [Phytophthora infestans T30-4]	1e-133	237/274 (86%)
IV	ppgam16g12r.1	2511.15	132.348	270.419	286.378	468.354	888.416	1306.32	18.9738	XP_002898062.1	glutamyl-tRNA(Gln) amidotransferase subunit A, putative [Phytophthora infestans T30-4]	1e-110	199/235 (84%)
IV	ppgam37g03r.1	3110.97	164.29	516.098	659.464	1111.15	1672.03	2043.34	18.9359	XP_002908248.1	metalloprotease family M01, putative [Phytophthora infestans T30-4]	1e-128	221/250 (88%)
IV	CL506Contig1	1710.36	184.415	432.85	253.274	417.52	1376.3	3481.08	18.8764	XP_002998370.1	conserved hypothetical protein [Phytophthora infestans T30-4]	2e-34	71/79 (89%)
IV	ppgam13h02r.1	42072.4	2235.68	4230.59	2713.39	2436.94	2862.01	5291.5	18.8186	XP_002899762.1	ATP-binding Cassette (ABC) Superfamily [Phytophthora infestans T30-4]	1e-92	171/176 (97%)
IV	ppt4j38d03r.1	2234.61	119.789	171.398	164.554	185.82	291.981	661.406	18.6546	XP_002909176.1	cathepsin, cysteine protease family C01A, putative [Phytophthora infestans T30-4]	3e-77	141/151 (93%)
IV	ppgam24f03r.1	15396.2	830.28	1544.28	956.227	2752.21	3464.5	5088.92	18.5433	XP_002998869.1	conserved hypothetical protein [Phytophthora infestans T30-4]	1e-104	198/280 (70%)
IV	CL368Contig1	2144.97	118.979	223	151.868	156.315	153.74	348.473	18.0281	XP_002901181.1	voltage-gated potassium channel subunit beta, putative [Phytophthora infestans T30-4]	1e-176	308/345 (89%)
IV	ppo3h04i19t.1	2058.57	279.293	114.585	211.25	162.562	649.025	355.521	17.9655	XP_002909383.1	sodium-dependent phosphate transporter, putative [Phytophthora infestans T30-4]	6e-89	171/244 (70%)
IV	PpT4J15B12.1	2745.6	152.879	183.386	185.485	222.621	461.84	606.823	17.9594	XP_002907451.1	Ca2 :Cation Antiporter (CaCA) Family [Phytophthora infestans T30-4]	3e-55	107/113 (94%)
IV	CL75Contig1	8823.63	491.964	2958.13	981.783	3688.88	4132.49	7226.89	17.9355	XP_002896349.1	phosphoglucomutase [Phytophthora infestans T30-4]	0	601/632 (95%)
IV	ppt4j40h08r.1	2255.79	176.627	462.79	711.562	1867.01	3104.05	1806.97	17.574	XP_002898476.1	AP-3 complex subunit delta, putative [Phytophthora infestans T30-4]	5e-65	144/234 (61%)
IV	CL1144Contig1	2232.24	135.054	161.499	127.81	182.615	220.774	663.232	17.4653	XP_002902567.1	lysosomal alpha-mannosidase, putative [Phytophthora infestans T30-4]	1e-152	255/276 (92%)
IV	CL409Contig1	2633.22	151.325	324.122	193.302	546.246	571.002	1077.64	17.4011	XP_002901851.1	villin-like protein [Phytophthora infestans T30-4]	0	555/584 (95%)
IV	ppgam12g08r.1	16903.7	987.499	3158.88	2872.4	9816.95	15632.8	15937.7	17.1177	XP_002908115.1	HECT E3 ubiquitin ligase, putative [Phytophthora infestans T30-4]	9e-95	172/216 (79%)
IV	CL926Contig1	3618.57	332.563	214.488	346.626	464.184	454.614	1621.69	16.8707	XP_002906141.1	Major Facilitator Superfamily (MFS) [Phytophthora infestans T30-4]	1e-133	236/277 (85%)
IV	ppgam16d06r.1	3305.19	201.232	569.247	236.582	241.15	462.187	1366.22	16.4248	XP_002908145.1	beta-glucosidase, putative [Phytophthora infestans T30-4]	1e-117	197/208 (94%)
IV	CL137Contig1	3347.57	208.773	752.312	319.118	1406.03	1062.75	2035.22	16.0345	CAK02792.1	glutathione transferase, theta class [Phytophthora infestans]	1e-116	207/226 (91%)
IV	PpT4J16H02.1	2714.17	266.459	389.719	171.064	330.569	436.01	652.233	15.8664	XP_002902320.1	conserved hypothetical protein [Phytophthora infestans T30-4]	2e-16	51/82 (62%)
IV	CL415Contig1	2206.58	139.337	436.724	252.403	444.115	501.328	918.883	15.8363	XP_002896162.1	myb-like DNA-binding protein, putative [Phytophthora infestans T30-4]	1e-126	229/258 (88%)
IV	CL1216Contig1	6218.63	397.597	1648.12	1897.95	2074.68	3623.63	3442.16	15.6405	XP_002908582.1	dynein 1 light intermediate chain, putative [Phytophthora infestans T30-4]	1e-130	245/267 (91%)
IV	ppt4j09a07r.1	2292.11	146.563	239.051	240.675	415.022	499.004	837.19	15.6391	XP_002900761.1	H - or Na -translocating F-type, V-type and A-type ATPase (F-ATPase) Superfamily [Phytophthora infestans T30-4]	1e-126	228/230 (99%)
IV	PpT4J14H05.1	2191.59	140.568	337.852	522.305	659.103	1152.47	1698.12	15.591	XP_002903577.1	Dicer-like 1 (DCL1) [Phytophthora infestans T30-4]	1e-129	225/241 (93%)
IV	ppgam35c08r.1	3317.79	874.756	2414.15	213.471	323.64	538.693	1315.25	15.5421	ABX61042.1	putative peroxisomal catalase [Phytophthora nicotianae]	1e-131	225/226 (99%)
IV	ppgam14e12r.1	3518.66	311.99	228.603	354.967	269.67	614.002	1920.14	15.392	XP_002905072.1	conserved hypothetical protein [Phytophthora infestans T30-4]	1e-54	110/132 (83%)
IV	CL1471Contig1	3326.65	216.485	1253.7	317.307	818.551	848.807	2547.65	15.3666	XP_002908773.1	glucose-6-phosphate 1-dehydrogenase [Phytophthora infestans T30-4]	1e-110	201/234 (85%)
IV	CL83Contig1	13652.5	889.617	1849.45	1260.82	3359.84	3790.75	6514.94	15.3465	XP_002902320.1	conserved hypothetical protein [Phytophthora infestans T30-4]	1e-84	194/363 (53%)
IV	ppt4j33a07r.1	2531.29	217.908	265.547	166.396	209.205	350.424	1030.43	15.2124	XP_002896725.1	enoyl-CoA hydratase, mitochondrial precursor [Phytophthora infestans T30-4]	1e-137	252/257 (98%)
IV	ppt4j24f04r.1	2273.07	149.783	677.987	581.41	1622.49	2070.51	1253.02	15.1757	XP_002903836.1	ankyrin-like protein [Phytophthora infestans T30-4]	1e-129	237/252 (94%)
IV	CL1139Contig1	1851.68	122.638	191.869	349.436	202.526	235.941	716.862	15.0987	XP_002902095.1	conserved hypothetical protein [Phytophthora infestans T30-4]	2e-29	62/86 (72%)
IV	ppgam01h08r.1	1824.73	123.432	173.269	260.07	196.159	282.447	605.608	14.7832	XP_002909176.1	cathepsin, cysteine protease family C01A, putative [Phytophthora infestans T30-4]	5e-78	147/200 (73%)
IV	ppt4j11b03r.1	4536.12	392.857	643.517	309.298	552.13	1335.67	2644.27	14.6658	XP_002896754.1	calcineurin-like phosphoesterase, putative [Phytophthora infestans T30-4]	1e-140	229/236 (97%)
IV	CL295Contig1	4243.38	550.647	1318.89	302.917	549.936	714.551	4358.65	14.3889	XP_002908994.1	conserved hypothetical protein [Phytophthora infestans T30-4]	2e-90	171/250 (68%)
IV	ppo3h08d09t.1	2972.88	208.14	1217.52	574.326	257.766	303.611	914.315	14.2831	XP_002998772.1	trifunctional enzyme subunit alpha, putative [Phytophthora infestans T30-4]	7e-82	157/186 (84%)
IV	CL89Contig1	2009.61	142.449	731.816	293.562	913.092	839.878	1355.91	14.1076	AAN31490.1	transaldolase [Phytophthora infestans]	1e-171	314/334 (94%)
IV	CL18Contig1	1302.4	149.407	454.327	603.27	2105.47	1121.91	1727.2	14.0922	XP_002907677.1	fructose-bisphosphate aldolase [Phytophthora infestans T30-4]	0	351/366 (95%)
IV	ppo3h09e08t.1	1957.7	138.959	493.254	245.129	437.862	635.634	1248.96	14.0884	XP_002899628.1	conserved hypothetical protein [Phytophthora infestans T30-4]	1e-19	67/138 (48%)
IV	CL325Contig1	1048.97	197.918	237.563	238.613	194.231	216.448	2734.64	14.0793	AAN31509.1	acidic chitinase [Phytophthora infestans]	1e-106	179/191 (93%)
IV	CL1317Contig1	8383.11	597.042	1621.99	1199.74	2487.11	3668.07	4645	14.0411	XP_002896094.1	conserved hypothetical protein [Phytophthora infestans T30-4]	0	425/444 (95%)
IV	ppt4j36g06r.1	2359.68	277.309	322.511	323.75	225.916	289.832	3120.58	13.813	XP_002999241.1	UDP-glucose 4-epimerase, putative [Phytophthora infestans T30-4]	1e-142	252/261 (96%)
IV	ppgam19g02r.1	1674.65	369.01	259.304	184.77	286.954	483.101	2496.44	13.5111	ACL11855.1	ADP-ribosylation factor [Phytophthora cinnamomi]	7e-64	121/128 (94%)
IV	ppgam05a09r.1	1003.95	163.521	135.96	244.596	350.328	419.822	1814.89	13.3487	CBN74313.1	conserved unknown protein [Ectocarpus siliculosus]	8e-33	75/183 (40%)
IV	ppgam37c10r.1	2101.15	157.526	351.445	230.427	679.872	1162.75	1408.54	13.3384	XP_002902742.1	conserved hypothetical protein [Phytophthora infestans T30-4]	1e-21	71/175 (40%)
IV	CL1054Contig1	2070.75	156.557	234.372	237.291	303.698	415.254	460.199	13.2268	XP_002901027.1	conserved hypothetical protein [Phytophthora infestans T30-4]	7e-45	87/105 (82%)
IV	ppt4j23e07r.1	2096.54	158.795	435.266	505.906	550.305	685.653	1004.17	13.2028	XP_002908550.1	DCN1-like protein [Phytophthora infestans T30-4]	1e-72	139/175 (79%)
IV	ppt4j40a11r.1	2604.48	206.419	274.431	198.488	265.187	344.649	1138.24	13.1216	XP_002999139.1	calcineurin-like phosphoesterase, putative [Phytophthora infestans T30-4]	1e-159	261/274 (95%)
IV	ppt4j09a02r.1	1938.23	314.433	902.8	512.094	540.029	1057.21	4107.23	13.0623	XP_002905115.1	conserved hypothetical protein [Phytophthora infestans T30-4]	1e-11	42/76 (55%)
IV	CL1308Contig1	1535.47	118.799	275.447	148.917	365.785	482.245	924.379	12.925	XP_002901851.1	villin-like protein [Phytophthora infestans T30-4]	3e-83	166/230 (72%)
IV	ppo3h01p18t.1	5518.92	437.765	1197.37	3334.06	2514.78	2814.88	3208.17	12.607
IV	PpT4J12A10.1	10922.8	873.808	2090.51	1642.48	4296.46	7976.56	7693.94	12.5002	XP_002906192.1	carbamoyl-phosphate synthase [ammonia], putative [Phytophthora infestans T30-4]	1e-110	208/232 (89%)
IV	ppgam28c12r.1	2773.71	225.501	624.419	350.751	503.546	528.43	722.834	12.3002	XP_002901425.1	conserved hypothetical protein [Phytophthora infestans T30-4]	1e-132	232/259 (89%)
IV	CL1357Contig1	1760.89	163.784	228.616	185.972	156.235	143.517	271.896	12.2696	XP_002904847.1	conserved hypothetical protein [Phytophthora infestans T30-4]	5e-90	170/251 (67%)
IV	ppgam14c10r.1	1635.74	222.281	574.848	133.708	148.202	134.532	507.028	12.2337	XP_002897511.1	acyl-CoA dehydrogenase, putative [Phytophthora infestans T30-4]	6e-53	98/106 (92%)
IV	CL1254Contig1	3823.89	313.473	837.413	525.326	1638	2543.72	3114.54	12.1985	XP_002908898.1	ubiquitin carboxyl-terminal hydrolase, putative [Phytophthora infestans T30-4]	1e-156	282/321 (87%)
IV	ppgam20g01r.1	1581.74	130.343	256.437	255.187	293.736	579.857	788.99	12.1352	XP_002906539.1	conserved hypothetical protein [Phytophthora infestans T30-4]	1e-109	145/153 (94%)
IV	ppgam30d04r.1	1976.22	205.057	493.952	288.664	163.558	213.725	719.17	12.0827	XP_002907281.1	kinesin-like protein [Phytophthora infestans T30-4]	1e-118	219/260 (84%)
IV	PpT4J18B02.1	1686.89	283.165	262.343	156.733	140.586	165.967	417.899	11.9989	XP_002999103.1	aldehyde dehydrogenase family 7 member A1 [Phytophthora infestans T30-4]	1e-123	222/229 (96%)
IV	CL1400Contig1	4471.98	1072.09	374.449	553.134	466.454	600.775	718.464	11.9428	XP_002900079.1	conserved hypothetical protein [Phytophthora infestans T30-4]	3e-83	156/218 (71%)
IV	CL476Contig1	2864.63	355.645	567.085	691.366	1164.3	1930.46	4230.17	11.8944	XP_002904233.1	conserved hypothetical protein [Phytophthora infestans T30-4]	1e-118	230/265 (86%)
IV	ppgam23e04r.1	1860.78	363.448	360.392	234.926	504.834	1308.9	2773.73	11.8068	XP_002900687.1	conserved hypothetical protein [Phytophthora infestans T30-4]	1e-103	203/287 (70%)
IV	ppgam37f06r.1	2066.08	211.887	177.47	335.764	456.178	534.212	1041.16	11.6419	XP_002908775.1	programmed cell death 6-interacting protein, putative [Phytophthora infestans T30-4]	1e-155	281/301 (93%)
IV	P_par_Actin_A	11202.3	2125.69	4576.46	967.075	6024.79	5908.63	7956.96	11.5837
IV	ppgam23f08r.1	1664.87	143.849	213.774	285.754	421.212	452.519	638.739	11.5738	XP_002997266.1	tubulin/FtsZ family [Phytophthora infestans T30-4]	1e-119	223/290 (76%)
IV	ppgam16e08r.1	1792.31	160.848	209.944	377.354	346.005	668.007	811.365	11.1429	XP_002900364.1	conserved hypothetical protein [Phytophthora infestans T30-4]	1e-115	203/245 (82%)
IV	CL880Contig1	3014.47	271.372	468.208	423.81	455.02	1290.09	2371.59	11.1083	XP_002895931.1	Drug/Metabolite Transporter (DMT) Superfamily [Phytophthora infestans T30-4]	0	365/443 (82%)
IV	ppt4j37f12r.1	2902.34	297.74	562.76	427.411	262.949	541.119	1424.44	11.0376	XP_002897788.1	methylmalonate-semialdehyde dehydrogenase, mitochondrial precursor [Phytophthora infestans T30-4]	4e-86	91/93 (97%)
IV	CL52Contig1	5349.86	548.695	1979.06	1012.47	3186.77	4057.52	6005.97	10.9459	XP_002895135.1	protein disulfide-isomerase, putative [Phytophthora infestans T30-4]	0	466/493 (94%)
IV	CL425Contig1	2344.54	266.598	376.252	215.477	306.493	521.318	1199.89	10.8807	XP_002908814.1	conserved hypothetical protein [Phytophthora infestans T30-4]	0	361/399 (90%)
IV	CL74Contig1	12181.3	4402.69	4567.23	1415.05	6893.82	6148.54	15373.3	10.8642	XP_002997703.1	conserved hypothetical protein [Phytophthora infestans T30-4]	1e-120	222/289 (76%)
IV	CL910Contig1	4355.19	401.312	704.807	462.84	1341.11	1389.31	2384.39	10.8524	XP_002998300.1	V-type proton ATPase subunit B, putative [Phytophthora infestans T30-4]	0	352/363 (96%)
IV	CL381Contig1	1639.97	251.659	247.399	151.926	226.672	326.01	733.859	10.7946	XP_002899949.1	H - or Na -translocating F-type, V-type and A-type ATPase (F-ATPase) Superfamily [Phytophthora infestans T30-4]	0	320/327 (97%)
IV	ppo3h02n10t.1	830.47	149.174	170.976	158.139	141.368	258.35	1525.19	10.7888	XP_002903580.1	dicarboxylate/amino acid:cation (Na or H ) symporter (DAACS) family protein [Phytophthora infestans T30-4]	1e-134	253/298 (84%)
IV	CL830Contig1	1323.57	122.894	214.104	127.684	144.905	146.837	731.624	10.77	NP_001052915.1	Os04g0447400 [Oryza sativa Japonica Group] emb	3e-89	156/295 (52%)
IV	CL1047Contig1	1249.51	116.213	121.121	167.693	174.637	186.59	402.63	10.7519	XP_002906073.1	protein kinase [Phytophthora infestans T30-4]	1e-139	245/368 (66%)
IV	ppt4j07c05r.1	6929.34	645.47	1231.48	948.744	3227.35	6596.81	6934.22	10.7429	XP_002908884.1	conserved hypothetical protein [Phytophthora infestans T30-4]	5e-84	163/180 (90%)
IV	CL5Contig1	15571.9	2784.72	6226.62	1456.49	8654.77	8062.31	10565.7	10.6913	AAG01044.1	AF085345_1 actin [Pythium splendens]	0	376/376 (100%)
IV	CL190Contig1	7387.15	691.817	953.519	770.949	1433.15	1394.18	4523.93	10.6779	XP_002900371.1	conserved hypothetical protein [Phytophthora infestans T30-4] ref	9e-92	170/177 (96%)
IV	CL453Contig1	433.708	155.217	222.993	278.64	242.05	340.783	1655.23	10.664	ABB55996.1	putative elicitin protein SOJ3A [Phytophthora sojae]	2e-31	76/118 (64%)
IV	CL692Contig1	3655.48	343.355	530.387	614.895	577.884	781.348	1713.08	10.6464	XP_002998712.1	conserved hypothetical protein [Phytophthora infestans T30-4]	0	421/487 (86%)
IV	CL246Contig1	1405.3	132.888	210.415	295.152	233.69	431.334	965.286	10.5751	XP_002899657.1	conserved hypothetical protein [Phytophthora infestans T30-4]	0	444/513 (86%)
IV	CL285Contig1	1382.34	130.802	526.187	322.599	225.667	377.866	682.247	10.5682	XP_002903625.1	aquaporin, putative [Phytophthora infestans T30-4]	1e-122	215/283 (75%)
IV	CL2Contig1	2078.67	197.371	397.317	216.045	387.853	866.698	1196.77	10.5318	XP_002907383.1	conserved hypothetical protein [Phytophthora infestans T30-4]	3e-79	142/171 (83%)
IV	ppt4j06a06r.1	4742.3	574.433	1080.6	1021.93	1584.69	2163.8	6000.75	10.4464	XP_002904233.1	conserved hypothetical protein [Phytophthora infestans T30-4]	1e-69	145/211 (68%)
IV	ppgam29h10r.1	5196.48	499.687	1995.26	1785.69	3144.97	3594.43	3612.71	10.3995	XP_002908568.1	conserved hypothetical protein [Phytophthora infestans T30-4]	2e-32	69/69 (100%)
IV	CL437Contig1	1148.76	110.696	119.28	135.593	154.884	139.466	278.966	10.3776	XP_002896267.1	chitinase, putative [Phytophthora infestans T30-4]	1e-109	183/214 (85%)
IV	ppt4j38c08r.1	2213.77	214.445	428.166	383.129	300.969	368.086	1196.59	10.3233	XP_002899539.1	conserved hypothetical protein [Phytophthora infestans T30-4]	1e-107	195/246 (79%)
IV	ppgam03e05r.1	12450.6	3740.47	1209.2	2128.83	1795.34	2155.48	3663.68	10.2966	XP_002900018.1	conserved hypothetical protein [Phytophthora infestans T30-4]	5e-38	93/205 (45%)
IV	ppgam28h12r.1	1174.57	114.725	120.693	141.457	173.535	199.486	236.725	10.2381
IV	PpT4J12B01.1	1871.11	191.309	235.376	182.766	243.659	241.369	645.465	10.2378	XP_002896725.1	enoyl-CoA hydratase, mitochondrial precursor [Phytophthora infestans T30-4]	2e-58	97/108 (89%)
IV	ppt4j21e11r.1	558.544	128.948	238.474	161.11	168.018	841.092	1308.39	10.1467	XP_002908063.1	glycoside hydrolase, putative [Phytophthora infestans T30-4]	1e-113	195/206 (94%)
IV	CL65Contig1	1533.44	152.737	383.525	165.022	243.808	362.361	886.902	10.0397	AAY57577.1	manganese superoxide dismutase [Phytophthora nicotianae]	1e-125	213/213 (100%)
IV	ppgam30c12r.1	1888.53	473.455	191.752	188.149	193.147	222.447	770.511	10.0374	XP_002898046.1	glycoside hydrolase, putative [Phytophthora infestans T30-4]	1e-134	228/242 (94%)
IV	CL808Contig1	1820.63	648.727	1719.32	750.424	207.839	337.081	2078.46	10.0004	XP_002895046.1	malate synthase, glyoxysomal, putative [Phytophthora infestans T30-4]	5e-85	155/159 (97%)
IV	CL1396Contig1	1331.89	133.457	274.815	229.665	584.501	772.556	461.097	9.97995	XP_002903836.1	ankyrin-like protein [Phytophthora infestans T30-4]	1e-86	170/221 (76%)
IV	CL276Contig1	1568.72	158.055	624.438	340.315	928.072	1138.63	1391.2	9.92515	XP_002908853.1	26S protease regulatory subunit S10B [Phytophthora infestans T30-4]	0	361/364 (99%)
IV	ppo3h07b23t.1	1649.85	167.034	295.322	217.082	293.678	354.966	497.219	9.87737	XP_002908746.1	conserved hypothetical protein [Phytophthora infestans T30-4]	2e-66	124/132 (93%)
IV	ppt4j26d04r.1	2216.73	225.6	718.903	593.061	617.247	1081.48	1888.88	9.8259	XP_002998300.1	V-type proton ATPase subunit B, putative [Phytophthora infestans T30-4]	1e-129	233/243 (95%)
IV	CL559Contig1	6326.11	692.544	1616.39	644.34	941.173	1438.87	4937.67	9.81797	XP_002895162.1	conserved hypothetical protein [Phytophthora infestans T30-4]	1e-170	302/325 (92%)
IV	ppgam25c08r.1	1364.99	140.12	215.645	185.387	295.32	360.315	969.179	9.74159	XP_002901701.1	conserved hypothetical protein [Phytophthora infestans T30-4]	1e-145	258/287 (89%)
IV	CL1274Contig1	2325.65	596.759	1388.02	1213.93	2234.97	2409.89	5764.61	9.65987	XP_002897253.1	ATP-binding Cassette (ABC) Superfamily [Phytophthora infestans T30-4]	1e-171	310/317 (97%)
IV	ppt4j07f09r.1	2409.51	249.998	310.753	461.254	431.084	723.338	1047.32	9.63811	XP_002896287.1	conserved hypothetical protein [Phytophthora infestans T30-4]	9e-90	176/215 (81%)
IV	ppt4j39e07r.1	1367.3	141.872	157.346	228.466	408.388	750.394	700.369	9.63752	XP_002906142.1	conserved hypothetical protein [Phytophthora infestans T30-4]	1e-114	210/232 (90%)
IV	CL1162Contig1	1773.73	310.708	329.21	270.424	184.508	241.29	832.162	9.61329	XP_002904727.1	acyl-CoA dehydrogenase, putative [Phytophthora infestans T30-4]	1e-101	171/183 (93%)
IV	CL200Contig1	1530.07	159.871	232.386	235.219	824.887	493.056	1227.76	9.57062	AAN31474.1	phosphoglycerate kinase [Phytophthora infestans]	0	336/362 (92%)
IV	ppt4j22h09r.1	1716.75	181.281	203.331	219.51	220.893	296.481	1102.34	9.47009	XP_002906699.1	conserved hypothetical protein [Phytophthora infestans T30-4]	1e-93	186/248 (75%)
IV	ppt4j39b12r.1	2640.89	829.046	1814.9	488.293	280.555	936.368	1837.67	9.41311	XP_002896241.1	choline/Carnitine O-acyltransferase, putative [Phytophthora infestans T30-4]	2e-37	79/82 (96%)
IV	CL761Contig1	1215.54	129.277	180.376	131.749	175.68	198.584	228.185	9.40259	XP_002901338.1	C2 domain-containing protein, putative [Phytophthora infestans T30-4]	0	328/354 (92%)
IV	ppo3h03o09t.1	1169.07	157.156	592.71	277.785	731.831	921.533	1469.02	9.34753	XP_002896132.1	cell division control protein 48 [Phytophthora infestans T30-4]	3e-91	185/226 (81%)
IV	ppgam09h02r.1	1708.33	184.661	602.24	347.986	259.351	471.411	941.819	9.25116	XP_002908128.1	lactase-phlorizin hydrolase, putative [Phytophthora infestans T30-4]	3e-48	98/144 (68%)
IV	PpT4J19A01.1	1011.34	320.148	154.17	290.366	248.758	340.179	1426.09	9.25007	XP_002905762.1	conserved hypothetical protein [Phytophthora infestans T30-4]	9e-59	110/182 (60%)
IV	ppgam31f02r.1	3183.65	974.663	344.715	1141.62	687.069	891.041	1819.84	9.2356	XP_002906887.1	conserved hypothetical protein [Phytophthora infestans T30-4]	2e-80	154/176 (87%)
IV	ppgam12h10r.1	3486.49	390.061	833.242	381.36	1647.82	2249.44	2770.26	9.14225	XP_002900803.1	26S protease regulatory subunit 4 [Phytophthora infestans T30-4]	2e-91	177/211 (83%)
IV	CL527Contig1	1601.71	177.098	243.694	284.952	244.605	241.985	637.976	9.04421	XP_002901631.1	conserved hypothetical protein [Phytophthora infestans T30-4]	1e-131	267/391 (68%)
IV	CL1477Contig1	1816.11	201.069	546.515	428.271	901.467	1361.41	1512.93	9.03224	XP_002898501.1	prolyl endopeptidase, putative [Phytophthora infestans T30-4]	0	307/321 (95%)
IV	CL1296Contig1	1878.58	208.974	227.688	455.301	453.459	638.358	1107.63	8.98957	XP_002908775.1	programmed cell death 6-interacting protein, putative [Phytophthora infestans T30-4]	1e-152	280/318 (88%)
IV	ppgam08g06r.1	4486.28	712.716	670.579	500.2	935.625	1184.17	2095.06	8.96897	XP_002906760.1	serine/threonine-protein phosphatase 2A regulatory subunit B', putative [Phytophthora infestans T30-4]	1e-118	207/225 (92%)
IV	ppgam10a04r.1	1731.74	193.151	298.024	424.56	381.266	617.054	605.809	8.96572	XP_002895166.1	glycoside hydrolase, putative [Phytophthora infestans T30-4]	1e-106	192/218 (88%)
IV	CL360Contig1	5241.48	1249.45	2312.26	701.21	1671.47	3246.91	6272.81	8.94571	XP_002900672.1	conserved hypothetical protein [Phytophthora infestans T30-4]	0	428/506 (84%)
IV	CL401Contig1	1582.38	250.177	404.735	177.225	340.89	469.834	895.998	8.92865	XP_002898420.1	malate dehydrogenase [Phytophthora infestans T30-4]	1e-173	314/336 (93%)
IV	CL185Contig1	1135.75	218	360.307	466.02	1364.52	612.311	1927.84	8.84331	XP_002906655.1	6-phosphofructokinase, putative [Phytophthora infestans T30-4]	0	464/504 (92%)
IV	CL987Contig1	1017.88	115.388	215.672	352.082	170.731	182.078	906.482	8.82133	XP_002898328.1	conserved hypothetical protein [Phytophthora infestans T30-4]	1e-128	236/294 (80%)
IV	CL924Contig1	1067.92	200.766	148.491	194.687	207.564	266.137	1293.39	8.71024	XP_002899314.1	carbohydrate esterase, putative [Phytophthora infestans T30-4]	1e-157	240/256 (93%)
IV	ppgam30b01r.1	2037.01	328.072	425.107	234.72	316.188	275.837	417.896	8.6785	XP_002998614.1	conserved hypothetical protein [Phytophthora infestans T30-4]	5e-64	141/215 (65%)
IV	ppgam22a11r.1	1922.76	229.257	320.126	252.54	222.512	311.991	723.236	8.64114	XP_002903017.1	conserved hypothetical protein [Phytophthora infestans T30-4]	1e-115	207/235 (88%)
IV	ppgam12h04r.1	2677.3	479.353	311.22	315.005	538.365	497.694	1919.5	8.6026	XP_001453119.1	hypothetical protein [Paramecium tetraurelia strain d4-2] emb	3e-23	72/207 (34%)
IV	ppgam29b12r.1	1269.78	147.921	352.5	288.387	219.311	493.998	819.797	8.58416	XP_002908549.1	conserved hypothetical protein [Phytophthora infestans T30-4]	1e-103	176/201 (87%)
IV	ppt4j25b10r.1	1550.25	181.687	382.826	281.379	414.141	695.72	733.593	8.53254	XP_002904198.1	glucosylceramidase, putative [Phytophthora infestans T30-4]	1e-162	259/279 (92%)
IV	CL416Contig1	2045.57	494.8	504.776	244.579	409.447	504.41	654.192	8.36362	XP_002898529.1	conserved hypothetical protein [Phytophthora infestans T30-4]	3e-73	138/150 (92%)
IV	ppo3h08f12t.1	1363.84	163.618	291.186	220.892	222.738	259.811	566.172	8.3355	AAN31481.1	argonaute-like protein [Phytophthora infestans]	4e-62	116/120 (96%)
IV	CL450Contig1	2880.15	416.784	966.338	348.029	1215.65	1520.59	2062.32	8.27561	XP_002906912.1	rab GDP dissociation inhibitor alpha [Phytophthora infestans T30-4]	0	366/377 (97%)
IV	ppgam25h11r.1	3052.1	369.057	406.208	383.281	557.906	861.648	1010.59	8.27	XP_002908082.1	conserved hypothetical protein [Phytophthora infestans T30-4]	4e-80	152/196 (77%)
IV	CL255Contig1	1008.94	158.232	1307.24	182.913	252.179	359.536	1207.02	8.26156	XP_002896751.1	glycerol kinase 1 [Phytophthora infestans T30-4]	1e-131	232/269 (86%)
IV	ppgam20a12r.1	7588.7	967.099	1834.63	919.064	1902.36	3165.34	1933.64	8.25698	XP_002902599.1	omega-3 fatty acid desaturase, endoplasmic reticulum, putative [Phytophthora infestans T30-4]	1e-115	198/210 (94%)
IV	ppgam11a04r.1	807.682	143.474	344.496	300.206	330.416	532.473	1179.48	8.22083	XP_002998001.1	RWP-RK domain-containing protein, putative [Phytophthora infestans T30-4]	8e-84	159/199 (79%)
IV	CL558Contig1	3539.46	745.352	430.878	572.489	489.82	946.457	1468.51	8.21453	XP_002997092.1	sugar phosphate exchanger, putative [Phytophthora infestans T30-4]	1e-104	184/221 (83%)
IV	ppo3h01h01t.1	1393.98	170.092	617.229	254.421	442.476	644.711	623.654	8.19544	XP_002904439.1	conserved hypothetical protein [Phytophthora infestans T30-4]	1e-116	202/214 (94%)
IV	CL209Contig1	1137.2	211.088	346.741	139.792	420.078	701.787	1072.71	8.13494	XP_002999029.1	argininosuccinate synthase [Phytophthora infestans T30-4]	0	426/436 (97%)
IV	ppgam03c12r.1	1304.33	160.643	318.092	312.522	431.144	511.539	874.172	8.11941	XP_002908109.1	Argonaute5 (AGO5) [Phytophthora infestans T30-4]	1e-118	213/236 (90%)
IV	CL1165Contig1	1569.3	193.556	433.223	401.378	1085.1	1368.11	1365.36	8.10772	XP_002907217.1	coatomer subunit beta, putative [Phytophthora infestans T30-4]	1e-179	321/341 (94%)
IV	ppt4j24f07r.1	1134.91	140.875	257.424	395.547	467.276	647.49	748.959	8.05615	XP_002907463.1	ubiquitin carboxyl-terminal hydrolase, putative [Phytophthora infestans T30-4]	1e-114	209/258 (81%)
IV	ppt4j21d05r.1	2004.33	250.059	362.892	573.356	512.533	710.672	1346.29	8.01542	XP_002998712.1	conserved hypothetical protein [Phytophthora infestans T30-4]	2e-52	104/130 (80%)
IV	ppgam17h09r.1	987.303	123.334	176.226	431.59	223.949	290.389	968.912	8.00509	XP_002905261.1	carbohydrate esterase, putative [Phytophthora infestans T30-4]	2e-52	99/105 (94%)
IV	ppgam13c07r.1	866.94	108.306	165.567	154.793	196.387	248.584	395.288	8.00455	XP_002908122.1	conserved hypothetical protein [Phytophthora infestans T30-4]	2e-83	150/182 (82%)
IV	ppgam27e01r.1	943.847	118.379	171.785	166.37	313.859	525.005	465.258	7.97308	XP_002907463.1	ubiquitin carboxyl-terminal hydrolase, putative [Phytophthora infestans T30-4]	1e-108	189/213 (88%)
IV	CL259Contig1	1189.6	697.234	929.971	297.226	149.538	175.021	946.074	7.95516	XP_002906508.1	malate synthase [Phytophthora infestans T30-4]	0	395/443 (89%)
IV	ppt4j29d10r.1	1610.61	350.032	256.317	202.488	378.963	412.683	751.646	7.95409	XP_002901567.1	conserved hypothetical protein [Phytophthora infestans T30-4]	1e-126	231/277 (83%)
IV	ppo3h13h18t.1	816.652	126.706	292.127	306.103	507.925	1006.09	486.639	7.94036	XP_002906600.1	Major Facilitator Superfamily (MFS) [Phytophthora infestans T30-4]	1e-129	231/244 (94%)
IV	CL775Contig1	3751.68	1246.91	1016.79	478.313	1016.55	1038.52	2256.78	7.84357	XP_002902825.1	long-chain-fatty-acid-CoA ligase [Phytophthora infestans T30-4]	0	408/436 (93%)
IV	CL1059Contig1	9675.41	2090.3	1234.74	1661.18	1586.04	1611.24	3163.46	7.83597	XP_002999135.1	heat shock protein 90, putative [Phytophthora infestans T30-4]	1e-117	209/226 (92%)
IV	CL629Contig1	1177.67	150.984	397.729	327.337	627.785	1078.19	991.527	7.79996	XP_002907277.1	26S proteasome non-ATPase regulatory subunit 12, putative [Phytophthora infestans T30-4]	0	413/437 (94%)
IV	ppgam15a02r.1	3228.76	565.664	414.019	660.717	786.537	1288.24	2170.38	7.79856	XP_002901653.1	calcium-activated potassium channel subunit alpha-1, putative [Phytophthora infestans T30-4]	1e-33	97/255 (38%)
IV	CL396Contig1	7291.07	1366.46	955.016	948.643	1633.33	1962.42	2827.14	7.68579	XP_002901219.1	putative GPI-anchored serine-rich hypothetical protein [Phytophthora infestans T30-4]	0	365/434 (84%)
IV	PpCYH_CK859474.1.1	1095.73	143.516	246.044	258.14	345.688	492.787	679.882	7.63486	XP_002896264.1	ubiquitin activating enzyme, E1 family, putative [Phytophthora infestans T30-4]	5e-62	117/126 (92%)
IV	CL1315Contig1	1689.63	222.641	576.382	1010.46	654.602	609.968	1579.14	7.58906	XP_002909127.1	ubiquitin-conjugating enzyme E2, putative [Phytophthora infestans T30-4]	2e-86	153/156 (98%)
IV	CL1009Contig1	1190.32	158.409	253.655	232.802	230.221	377.225	415.837	7.51423	XP_002908619.1	fructose 1,6 bisphosphatase [Phytophthora infestans T30-4]	1e-103	180/185 (97%)
IV	ppgam01b01r.1	949.447	126.586	452.449	240.578	357.002	695.445	550.968	7.50041	XP_002907948.1	lipase, putative [Phytophthora infestans T30-4]	1e-110	198/228 (86%)
IV	ppt4j39g06r.1	860.801	114.884	152.862	144.914	169.57	236.843	289.67	7.4928	CBJ29568.1	chitinase-domain containing protein [Ectocarpus siliculosus]	3e-29	80/192 (41%)
IV	CL1251Contig1	853.921	114.176	164.644	201.377	254.582	334.225	525.519	7.47901	XP_002905113.1	serine protease family S10, putative [Phytophthora infestans T30-4]	1e-110	196/240 (81%)
IV	ppgam26f08r.1	1500.56	200.773	710.746	409.952	605.495	853.05	1053.83	7.47393	XP_002898966.1	conserved hypothetical protein [Phytophthora infestans T30-4]	1e-110	193/241 (80%)
IV	CL795Contig1	2142.15	459.123	477.194	286.813	893.095	1098.77	1429.05	7.46879	XP_002908601.1	clathrin heavy chain [Phytophthora infestans T30-4]	1e-127	230/262 (87%)
IV	ppgam24a12r.1	1005.72	135.003	323.847	282.684	551.331	977.763	888.724	7.44958	XP_002906848.1	myosin-like protein [Phytophthora infestans T30-4]	1e-144	258/280 (92%)
IV	CL873Contig1	1877.05	253.205	438.681	452.17	1184.66	1691.5	1579.12	7.41316	XP_002896136.1	guanylate-binding protein, putative [Phytophthora infestans T30-4]	1e-131	246/299 (82%)
IV	CL819Contig1	1611.48	255.791	638.262	429.048	1161.9	1684.34	1884.46	7.36721	XP_002906237.1	proteasome subunit alpha type-3, putative [Phytophthora infestans T30-4]	1e-138	241/245 (98%)
IV	CL902Contig1	2829.84	486.083	563.74	391.235	627.586	691.68	1840.92	7.23311	XP_002894846.1	homoserine O-acetyltransferase, putative [Phytophthora infestans T30-4]	1e-143	252/263 (95%)
IV	CL516Contig1	2766.17	382.67	662.787	482.841	1087.08	2011.42	2343.14	7.22862	XP_002906192.1	carbamoyl-phosphate synthase [ammonia], putative [Phytophthora infestans T30-4]	0	415/425 (97%)
IV	ppt4j37b06r.1	610.771	177.796	433.543	171.064	160.648	150.32	1084.78	7.21645	AAV67891.2	betaine-aldehyde dehydrogenase [Chorispora bungeana]	3e-63	126/249 (50%)
IV	ppgam20g11r.1	860.387	119.347	133.647	137.544	143.455	150.779	250.826	7.20914	XP_002898437.1	acyl-CoA synthetase, putative [Phytophthora infestans T30-4]	1e-113	204/216 (94%)
IV	CL661Contig1	1077.39	165.909	262.29	643.901	812.44	1031.03	1191.87	7.18387	XP_002908076.1	D-isomer specific 2-hydroxyacid dehydrogenase, putative [Phytophthora infestans T30-4]	0	325/333 (97%)
IV	CL379Contig1	1156.43	445.342	1251.05	176.708	174.462	190.132	441.827	7.17094	XP_002905144.1	3-ketoacyl-CoA thiolase, mitochondrial [Phytophthora infestans T30-4]	0	362/397 (91%)
IV	ppt4j08a10r.1	1834.76	407.016	286.914	256.618	728.513	909.799	1359.45	7.14976	XP_002898060.1	calpain-like protein [Phytophthora infestans T30-4]	1e-137	230/238 (96%)
IV	CL1212Contig1	513.455	112.5	143.321	205.062	177.374	238	795.773	7.07354	XP_002903030.1	glycoside hydrolase, putative [Phytophthora infestans T30-4]	1e-100	174/201 (86%)
IV	CL961Contig1	1039.8	219.882	550.336	442.059	560.166	429.188	1553.91	7.06703	P59075.1	GMPR_PHYIN RecName: Full=GMP reductase; AltName: Full=Guanosine 5'-monophosphate oxidoreductase; Short=Guanosine monophosphate reductase	1e-172	301/310 (97%)
IV	ppt4j28a02r.1	823.17	117.002	151.282	227.303	254.59	262.939	428.341	7.03551	XP_002908109.1	Argonaute5 (AGO5) [Phytophthora infestans T30-4]	4e-09	32/35 (91%)
IV	ppt4j21c01r.1	983.333	140.802	224.615	161.179	236.457	365.094	494.745	6.98378	XP_002902744.1	conserved hypothetical protein [Phytophthora infestans T30-4]	7e-72	155/223 (69%)
IV	ppgam27f07r.1	1776.32	647.748	258.666	330.22	745.733	928.614	1009.41	6.86723	XP_002907477.1	ubiquitin-specific protease, putative [Phytophthora infestans T30-4]	1e-145	262/303 (86%)
IV	ppgam05h11r.1	1323.39	193.318	324.813	224.539	377.941	357.36	626.865	6.84567	AAY43365.1	aspartic protease [Phytophthora infestans]	1e-114	199/212 (93%)
IV	CL1305Contig1	5442.64	1161.44	1143.81	796.522	3312.45	3863.46	3212.86	6.833	XP_002908601.1	clathrin heavy chain [Phytophthora infestans T30-4]	1e-168	299/304 (98%)
IV	ppgam06a11r.1	1123.15	191.239	164.548	188.465	326.547	549.881	749.196	6.82566	XP_002906072.1	tripeptidyl-peptidase, putative [Phytophthora infestans T30-4]	1e-110	198/233 (84%)
IV	ppgam15e11r.1	3834.19	666.195	569.502	562.907	2435.69	3840.84	3190.48	6.82322	XP_002904216.1	HECT E3 ubiquitin ligase, putative [Phytophthora infestans T30-4]	3e-88	177/245 (72%)
IV	CL1488Contig1	1098.28	161.146	484.409	280.694	363.512	495.383	508.974	6.81541	XP_002903220.1	nucleoside diphosphate kinase B [Phytophthora infestans T30-4]	3e-81	146/150 (97%)
IV	ppgam10c05r.1	2222.31	327.82	501.449	596.874	673.221	1097.85	980.557	6.77907	XP_002906836.1	2,3-bisphosphoglycerate-independent phosphoglycerate mutase, putative [Phytophthora infestans T30-4]	1e-136	234/248 (94%)
IV	CL905Contig1	1113.18	191.158	344.233	166.589	209.409	194.54	399.588	6.6822	XP_002998772.1	trifunctional enzyme subunit alpha, putative [Phytophthora infestans T30-4]	1e-113	217/248 (87%)
IV	ppgam35f06r.1	982.245	148.11	160.037	165.35	188.555	205.037	272.393	6.63188	XP_002898283.1	Multidrug/Oligosaccharidyl-lipid/Polysaccharide (MOP) Flippase Superfamily [Phytophthora infestans T30-4]	1e-124	225/279 (80%)
IV	CL198Contig1	1056.62	159.747	440.5	253.457	524.406	699.421	873.353	6.6143	XP_002997003.1	proteasome subunit beta, putative [Phytophthora infestans T30-4]	1e-129	219/231 (94%)
IV	ppgam24g07r.1	1386.59	376.87	306.649	210.204	536.715	825.069	1057.77	6.59639	XP_002908118.1	ubiquitin-specific protease, putative [Phytophthora infestans T30-4]	1e-128	240/270 (88%)
IV	ppgam23c08r.1	3468.98	526.392	801.775	716.309	606.201	756.725	1357.44	6.59011	XP_002906488.1	conserved hypothetical protein [Phytophthora infestans T30-4]	1e-79	160/234 (68%)
IV	ppgam26b01r.1	932.823	148.329	296.509	142.67	163.601	155.336	293.612	6.53834	XP_002998659.1	long-chain-fatty-acid-CoA ligase, putative [Phytophthora infestans T30-4]	1e-150	260/272 (95%)
IV	CL807Contig1	546.251	130.652	272.012	189.951	272.239	346.105	850.035	6.50611	XP_002906107.1	S-adenosyl-L-methionine-dependent methyltransferase, putative [Phytophthora infestans T30-4]	1e-156	273/318 (85%)
IV	ppo3h03c15t.1	5618.06	864.165	1449.2	1291.22	2390.3	3960.59	4829.89	6.50114	XP_002908795.1	vacuolar-sorting receptor, putative [Phytophthora infestans T30-4]	7e-45	91/98 (92%)
IV	CL571Contig1	1276.76	196.651	440.921	365.445	886.464	1209.89	1004.52	6.4925	XP_002997752.1	coproporphyrinogen III oxidase [Phytophthora infestans T30-4]	1e-179	306/333 (91%)
IV	ppt4j10f12r.1	673.973	104.123	132.519	151.231	163.436	198.268	350.76	6.47288	XP_002901124.1	metalloprotease family M17, putative [Phytophthora infestans T30-4]	1e-103	185/194 (95%)
IV	ppgam27h12r.1	1992.19	308.468	496.775	635.132	709.687	805.298	1700.67	6.45832	XP_002895108.1	conserved hypothetical protein [Phytophthora infestans T30-4] ref	1e-120	218/242 (90%)
IV	PpT4J13G03.1	1544.63	377.647	243.189	239.276	329.069	267.394	394.14	6.45545	XP_002899491.1	conserved hypothetical protein [Phytophthora infestans T30-4]	1e-121	215/223 (96%)
IV	ppgam28d06r.1	766.753	119.307	174.452	163.312	152.778	188.842	475.545	6.42673	XP_002907086.1	propionyl-CoA carboxylase beta chain, mitochondrial precursor [Phytophthora infestans T30-4]	1e-139	246/255 (96%)
IV	ppt4j33f10r.1	955.083	277.307	208.988	149.205	229.402	307.136	507.798	6.40117	XP_002909330.1	NPP1-like protein [Phytophthora infestans T30-4]	6e-62	102/151 (67%)
IV	CL69Contig1	1120.05	208.367	522.256	200.644	605.836	534.054	1275.45	6.3568	XP_002908368.1	transketolase [Phytophthora infestans T30-4]	0	673/696 (96%)
IV	CL1115Contig1	1434.19	233.079	533.074	552.824	919.155	1472.44	1218.32	6.31732	XP_002907092.1	glucosamine-fructose-6-phosphate aminotransferase [isomerizing], putative [Phytophthora infestans T30-4]	1e-179	321/329 (97%)
IV	ppgam13d02r.1	861.842	136.562	204.128	171.867	187.068	191.371	257.972	6.31098	XP_002901219.1	putative GPI-anchored serine-rich hypothetical protein [Phytophthora infestans T30-4]	2e-36	84/144 (58%)
IV	CL625Contig1	767.031	122.121	154.284	243.562	285.391	438.842	334.879	6.28091	XP_002906666.1	conserved hypothetical protein [Phytophthora infestans T30-4]	0	437/574 (76%)
IV	PpT4J12B04.1	744.819	119.147	170.456	178.575	241.348	450.427	503.021	6.25126	XP_002898103.1	conserved hypothetical protein [Phytophthora infestans T30-4]	4e-44	98/152 (64%)
IV	ppt4j32a01r.1	1838.16	294.216	571.702	411.3	827.142	1132.85	1051.4	6.24765	XP_002908059.1	proteasome subunit beta type-5, putative [Phytophthora infestans T30-4]	1e-116	204/218 (93%)
IV	ppgam20g09r.1	1478.62	588.338	514.93	237.651	243.445	265.63	684.041	6.22183	XP_002900023.1	conserved hypothetical protein [Phytophthora infestans T30-4]	1e-76	148/152 (97%)
IV	ppo3h03i24t.1	987.639	355.883	1081.22	187.025	173.971	202.693	359.427	6.21497	XP_002897510.1	short-chain specific acyl-CoA dehydrogenase, mitochondrial precursor [Phytophthora infestans T30-4]	1e-148	259/270 (95%)
IV	CL358Contig1	1815.41	292.382	629.22	413.013	484.641	353.61	948.329	6.20905	XP_002909054.1	conserved hypothetical protein [Phytophthora infestans T30-4]	0	321/369 (86%)
IV	ppt4j25a08r.1	766.282	123.553	148.355	205.123	185.158	213.471	400.014	6.20203	XP_002900417.1	autophagy-related protein 7 [Phytophthora infestans T30-4]	1e-135	242/289 (83%)
IV	ppgam13c10r.1	955.436	154.099	255.072	514.636	356.83	485.744	691.65	6.20015	XP_002909239.1	conserved hypothetical protein [Phytophthora infestans T30-4]	6e-84	166/215 (77%)
IV	CL849Contig1	970.214	159.203	401.287	239.854	462.924	406.433	480.519	6.09418	XP_002907062.1	electron transfer flavoprotein-ubiquinone oxidoreductase, putative [Phytophthora infestans T30-4]	0	370/391 (94%)
IV	ppt4j05b11r.1	1244.41	204.628	337.969	317.832	312.639	465.681	628.3	6.08134	XP_002896287.1	conserved hypothetical protein [Phytophthora infestans T30-4]	2e-30	69/98 (70%)
IV	ppt4j05b06r.1	1159.36	207.698	194.695	196.472	284.078	335.266	507.207	5.95476	XP_002901780.1	farnesyl pyrophosphate synthetase [Phytophthora infestans T30-4]	4e-88	162/174 (93%)
IV	ppt4j03a06r.1	1227.76	206.334	355.309	315.157	524.869	865.871	888.451	5.95034	XP_002902760.1	26S proteasome non-ATPase regulatory subunit 14, putative [Phytophthora infestans T30-4]	2e-50	101/123 (82%)
IV	PpT4J14G06.1	1110.86	232.572	194.897	187.354	319.751	418.561	838.059	5.92922	XP_002897299.1	conserved hypothetical protein [Phytophthora infestans T30-4]	1e-123	221/240 (92%)
IV	ppt4j42c06r.1	872.293	147.374	233.678	182.967	230.636	198.719	355.766	5.91889	XP_002903962.1	conserved hypothetical protein [Phytophthora infestans T30-4]	6e-57	114/117 (97%)
IV	CL339Contig1	708.925	120.126	202.336	185.528	269.025	308.091	336.41	5.90153	XP_002898125.1	threonine protease family T01A, putative [Phytophthora infestans T30-4]	1e-129	234/236 (99%)
IV	ppgam16a03r.1	1140.76	392.15	329.536	194.183	266.68	260.714	512.478	5.87462	XP_002908836.1	conserved hypothetical protein [Phytophthora infestans T30-4]	3e-90	165/184 (89%)
IV	ppt4j04c09r.1	902.295	196.511	153.655	269.232	251.86	286.924	413.413	5.87221	XP_002997218.1	conserved hypothetical protein [Phytophthora infestans T30-4]	1e-100	186/227 (81%)
IV	CL1048Contig1	681.849	116.207	244.976	180.878	387.854	402.73	535.57	5.86755	XP_002901731.1	proteasome subunit alpha, putative [Phytophthora infestans T30-4]	1e-140	250/253 (98%)
IV	ppgam23g05r.1	3369.37	784.275	824.541	575.736	1938.69	2191.07	2339.21	5.85228	XP_002908601.1	clathrin heavy chain [Phytophthora infestans T30-4]	1e-150	271/272 (99%)
IV	ppgam04h10r.1	6073.17	2465.89	1038.49	1134.16	1234.79	2310.02	2541.41	5.84809	XP_002906197.1	conserved hypothetical protein [Phytophthora infestans T30-4]	6e-48	105/155 (67%)
IV	ppgam11d03r.1	7373.01	2621.13	2822.42	1261.65	1725.58	2642.78	3321.27	5.84392	XP_002899428.1	conserved hypothetical protein [Phytophthora infestans T30-4]	4e-82	152/166 (91%)
IV	CL417Contig1	1940.66	409.378	334.291	356.27	348.091	500.935	643.437	5.8053	XP_002899491.1	conserved hypothetical protein [Phytophthora infestans T30-4]	0	364/457 (79%)
IV	ppgam29g01r.1	1135.6	199.067	197.318	279.371	224.279	235.147	377.843	5.7552	XP_002908415.1	conserved hypothetical protein [Phytophthora infestans T30-4]	1e-119	217/267 (81%)
IV	CL1437Contig1	973.697	169.867	477.189	319.158	726.177	865.608	938.422	5.73212	XP_002901847.1	26S proteasome non-ATPase regulatory subunit 7 [Phytophthora infestans T30-4]	1e-141	251/265 (94%)
IV	PpT4J14G02.1	16575	4022.08	8122.99	5960.78	9030.69	14981.5	22929.5	5.70091	XP_002902238.1	ATP-binding Cassette (ABC) Superfamily [Phytophthora infestans T30-4]	1e-104	199/246 (80%)
IV	ppt4j23b12r.1	1168.91	248.853	480.719	289.911	208.432	239.712	356.572	5.60814	XP_002898170.1	epoxide hydrolase, putative [Phytophthora infestans T30-4]	1e-144	246/272 (90%)
IV	CL750Contig1	1379.97	642.435	336.309	248.739	709.952	534.196	790.093	5.54786	XP_002908139.1	myosin-like protein [Phytophthora infestans T30-4]	5e-68	133/150 (88%)
IV	ppgam32d10r.1	1016.09	194.177	537.324	240.552	636.905	835.746	1059.66	5.45717	XP_002900746.1	proteasome subunit alpha type-5, putative [Phytophthora infestans T30-4]	1e-121	221/224 (98%)
IV	CL1200Contig1	969.637	178.986	381.631	186.771	477.022	513.801	561.641	5.41737	XP_002903311.1	proteasome subunit beta, putative [Phytophthora infestans T30-4]	1e-135	240/247 (97%)
IV	ppgam01f03r.1	1070.37	198.686	355.427	417.649	359.661	478.014	555.415	5.38724	XP_002906622.1	COP9 signalosome complex subunit 5, putative [Phytophthora infestans T30-4]	1e-124	217/232 (93%)
IV	CL447Contig1	725.903	135.383	177.106	194.325	157.51	262.685	363.496	5.36184	XP_002908656.1	Multidrug/Oligosaccharidyl-lipid/Polysaccharide (MOP) Flippase Superfamily [Phytophthora infestans T30-4]	0	390/459 (84%)
IV	ppt4j06b04r.1	4885.96	991.931	914.1	1370.23	2201.92	3162.97	2908.99	5.3451	XP_002909201.1	vacuolar protein sorting-associated protein 18 [Phytophthora infestans T30-4]	1e-120	214/216 (99%)
IV	ppo3h04d14t.1	784.701	147.555	182.38	177.605	168.927	197.529	456.148	5.31802	XP_002293018.1	predicted protein [Thalassiosira pseudonana CCMP1335]	6e-40	91/183 (49%)
IV	CL726Contig1	821.485	155.711	295.261	154.511	259.861	339.551	544.039	5.31667	XP_002901048.1	conserved hypothetical protein [Phytophthora infestans T30-4]	1e-112	197/217 (90%)
IV	ppt4j42f10r.1	678.406	128.353	187.381	139.241	170.521	143.352	218.177	5.28545	XP_002901339.1	C2 domain-containing protein, putative [Phytophthora infestans T30-4]	1e-146	248/281 (88%)
IV	ppt4j41b09r.1	1047.17	254.644	203.542	198.831	206.985	234.179	526.24	5.26661	XP_002906870.1	conserved hypothetical protein [Phytophthora infestans T30-4]	1e-86	158/162 (97%)
IV	ppgam29f07r.1	1339.31	305.98	258.634	273.688	498.386	683.842	841.068	5.17839	XP_002898022.1	conserved hypothetical protein [Phytophthora infestans T30-4]	1e-100	193/230 (83%)
IV	ppgam20b03r.1	759.092	146.849	239.727	160.484	206.416	212.806	233.777	5.16919	XP_002901425.1	conserved hypothetical protein [Phytophthora infestans T30-4]	1e-93	175/226 (77%)
IV	ppgam20d10r.1	534.111	103.627	151.112	212.695	142.685	192.336	431.735	5.15418	XP_002909139.1	memo-like protein [Phytophthora infestans T30-4]	1e-25	57/58 (98%)
IV	ppt4j25f09r.1	642.297	124.713	132.554	130.607	130.72	168.613	223.758	5.15022	XP_002998912.1	conserved hypothetical protein [Phytophthora infestans T30-4]	1e-100	178/203 (87%)
IV	ppo3h01i05t.1	692.619	134.749	288.359	248.959	452.999	492.152	541.279	5.14006	XP_002898125.1	threonine protease family T01A, putative [Phytophthora infestans T30-4]	1e-89	115/117 (98%)
IV	CL674Contig1	844.464	164.726	178.49	164.473	184.079	235.315	387.53	5.13435	XP_002998606.1	conserved hypothetical protein [Phytophthora infestans T30-4]	0	304/390 (77%)
IV	ppt4j01d06r.1	1083.86	687.598	593.917	312.675	793.381	866.431	1602.82	5.12614	XP_002897200.1	cellulose synthase 4 [Phytophthora infestans T30-4]	1e-128	213/222 (95%)
IV	CL549Contig1	1641.58	320.534	861.766	414.664	789.93	944.877	1513.75	5.12138	XP_002894801.1	fumarylacetoacetate (FAA) hydrolase, putative [Phytophthora infestans T30-4]	1e-143	247/258 (95%)
IV	ppgam02f05r.1	580.443	113.855	149.597	134.83	151.347	214.163	259.754	5.09809	XP_002894857.1	cytochrome P450, putative [Phytophthora infestans T30-4]	1e-127	229/231 (99%)
IV	CL1094Contig1	14452.6	3305.62	4234.89	5040.92	7271.69	11791.1	16594.3	5.02003	XP_002902238.1	ATP-binding Cassette (ABC) Superfamily [Phytophthora infestans T30-4]	1e-176	158/181 (87%)
IV	CL1232Contig1	769.959	153.525	266.818	185.134	401.027	482.98	519.817	5.01521	XP_002900725.1	serine protease family S09A, putative [Phytophthora infestans T30-4]	1e-125	218/227 (96%)
IV	ppgam18b08r.1	773.063	201.217	195.223	173.718	154.16	178.541	225.676	5.01469	XP_002904718.1	conserved hypothetical protein [Phytophthora infestans T30-4]	1e-75	139/201 (69%)
IV	CL776Contig1	724.422	144.845	282.282	249.974	241.78	300.418	419.974	5.00135	XP_002900843.1	phosphatidic acid phosphatase [Phytophthora infestans T30-4]	1e-160	276/325 (84%)
IV	CL1289Contig1	1451.93	485.907	343.723	291.217	292.067	341.068	578.733	4.98573	XP_002904049.1	serine carboxypeptidase-like family S10, putative [Phytophthora infestans T30-4]	1e-148	262/338 (77%)
IV	PpZOH_CD051717.1.1	1248.8	419.175	250.63	395.834	365.849	480.638	757.595	4.98265	XP_002999055.1	conserved hypothetical protein [Phytophthora infestans T30-4]	2e-50	101/149 (67%)
IV	PpT4J18C02.1	693.92	140.251	190.274	277.125	423.841	548.737	665.608	4.9477	XP_002997377.1	26S proteasome non-ATPase regulatory subunit, putative [Phytophthora infestans T30-4]	1e-37	92/122 (75%)
IV	ppgam30a10r.1	3598.65	809.03	1089.41	1737.75	2864.06	3826.34	3984.5	4.92503	XP_002902495.1	conserved hypothetical protein [Phytophthora infestans T30-4]	8e-79	171/266 (64%)
IV	CL1175Contig1	845.973	286.877	275.478	172.36	251.942	233.876	402.255	4.90818	XP_002907085.1	aspartyl aminopeptidase, putative [Phytophthora infestans T30-4]	1e-127	229/231 (99%)
IV	CL117Contig1	431.46	137.161	207.502	279.861	335.086	271.719	673.204	4.90811	XP_002895794.1	conserved hypothetical protein [Phytophthora infestans T30-4] ref	1e-129	230/254 (90%)
IV	CL785Contig1	4476.76	1690.25	1000.82	914.106	1514.76	1017.89	1999.61	4.89742	XP_002898660.1	Solute:Sodium Symporter (SSS) Family [Phytophthora infestans T30-4]	0	339/348 (97%)
IV	ppt4j08g06r.1	1067.92	218.41	365.873	261.666	469.59	585.281	790.398	4.88951	XP_002896136.1	guanylate-binding protein, putative [Phytophthora infestans T30-4]	1e-116	210/218 (96%)
IV	PpT4J14E02.1	697.893	175.558	217.287	450.732	439.189	400.633	855.272	4.87173	XP_002900673.1	GTP-binding protein, putative [Phytophthora infestans T30-4]	1e-117	224/245 (91%)
IV	ppt4j33h11r.1	1701.78	364.145	351.389	385.437	802.292	863.697	1104.78	4.84302	XP_002900875.1	protein kinase, putative [Phytophthora infestans T30-4]	2e-94	177/213 (83%)
IV	ppt4j08a09r.1	432.519	112.82	179.694	160.887	180.562	313.047	546.264	4.8419	XP_002909202.1	4-aminobutyrate aminotransferase, putative [Phytophthora infestans T30-4]	2e-98	179/196 (91%)
IV	CL1117Contig1	1333.71	327.289	275.993	301.691	784.982	875.505	792.07	4.83241	XP_002908339.1	conserved hypothetical protein [Phytophthora infestans T30-4]	1e-122	225/251 (89%)
IV	PpT4J15H11.1	634.78	156.188	198.354	131.868	176.748	162.907	278.342	4.81376	XP_002896242.1	urease accessory protein ureG, putative [Phytophthora infestans T30-4]	1e-123	216/229 (94%)
IV	CL539Contig1	2099.34	437.702	633.071	510.337	1384.01	1609.05	1800.12	4.79629	XP_002896974.1	coatomer protein complex, putative [Phytophthora infestans T30-4]	1e-139	258/307 (84%)
IV	ppo3h04p15t.1	1028.34	250.657	502.415	466.093	477.34	657.489	1197.91	4.77909	XP_002902355.1	kynurenine-oxoglutarate transaminase, putative [Phytophthora infestans T30-4]	1e-111	149/153 (97%)
IV	CL796Contig1	2308.28	484.365	920.878	775.704	1296.75	984.902	1471.1	4.76557	XP_002900139.1	conserved hypothetical protein [Phytophthora infestans T30-4]	2e-72	154/248 (62%)
IV	ppgam33h08r.1	1275.61	267.969	275.145	349.157	404.904	563.722	648.621	4.76027	XP_002998865.1	conserved hypothetical protein [Phytophthora infestans T30-4]	1e-145	184/199 (92%)
IV	ppgam32e02r.1	640.252	147.367	158.756	141.927	146.148	134.601	360.345	4.75667	XP_002902924.1	propionyl coenzyme A carboxylase (Pi-PCC1) [Phytophthora infestans T30-4]	2e-96	106/129 (82%)
IV	ppo3h04a16t.1	2420.4	635.968	1012.43	510.839	1395.92	1986.85	2202.56	4.7381	XP_002904218.1	HECT E3 ubiquitin ligase, putative [Phytophthora infestans T30-4]	1e-113	203/207 (98%)
IV	ppgam08b05r.1	602.247	127.195	142.759	195.738	208.066	223.036	266.1	4.73482	XP_002904906.1	myotubularin-like protein [Phytophthora infestans T30-4]	6e-34	109/255 (42%)
IV	ppgam04b04r.1	5315.22	1681.78	1822.05	1123.64	1868.8	2012.56	2851.15	4.73036	XP_002896637.1	5-aminolevulinate synthase, putative [Phytophthora infestans T30-4]	1e-106	195/223 (87%)
IV	CL720Contig1	2017.59	624.382	914.618	730.563	1533.84	1720.41	2937	4.70385	XP_002900450.1	acyl-CoA desaturase 1 [Phytophthora infestans T30-4]	1e-141	247/301 (82%)
IV	ppgam36h10r.1	1125.7	240.25	434.532	366.709	311.591	454.381	588.122	4.68553	XP_002900829.1	Zinc (Zn2 )-Iron (Fe2 ) Permease (ZIP) Family [Phytophthora infestans T30-4]	1e-125	231/270 (85%)
IV	CL854Contig1	1223.3	261.492	1004.27	352.499	305.515	336.078	584.591	4.67815	XP_002998402.1	conserved hypothetical protein [Phytophthora infestans T30-4]	1e-115	221/250 (88%)
IV	CL1206Contig1	556.264	118.952	216.79	168.048	325.479	342.1	360.208	4.67639	CBJ31312.1	expressed unknown protein [Ectocarpus siliculosus]	8e-44	94/203 (46%)
IV	CL351Contig1	724.907	156.149	248.4	243.349	356.228	313.841	412.521	4.6424	XP_002901236.1	conserved hypothetical protein [Phytophthora infestans T30-4]	1e-106	195/222 (87%)
IV	CL459Contig1	2760.22	1507.53	1017.55	595.152	1467.03	1503.1	2214.15	4.63784	XP_002998917.1	casein kinase, putative [Phytophthora infestans T30-4]	0	369/402 (91%)
IV	CL890Contig1	710.028	163.926	162.951	153.226	258.265	391.912	596.709	4.63386	XP_002906072.1	tripeptidyl-peptidase, putative [Phytophthora infestans T30-4]	1e-167	205/274 (74%)
IV	ppgam29b06r.1	4646.09	1868.78	1009.48	1578.04	3355.95	4221.75	3455.28	4.60246	XP_002902558.1	vacuolar protein sorting-associated protein 8 [Phytophthora infestans T30-4]	1e-125	232/235 (98%)
IV	ppgam30h02r.1	2221.55	637.584	509.392	486.213	819.437	1229.55	1151.27	4.56908	XP_002909201.1	vacuolar protein sorting-associated protein 18 [Phytophthora infestans T30-4]	1e-156	273/284 (96%)
IV	CL1469Contig1	783.21	171.603	272.583	206.176	321.23	382.147	615.118	4.56408	XP_002907859.1	conserved hypothetical protein [Phytophthora infestans T30-4]	1e-103	187/231 (80%)
IV	ppgam05b05r.1	727.883	159.635	318.573	221.047	305.105	305.63	395.991	4.55969	XP_002901740.1	protein phosphatase 2C, putative [Phytophthora infestans T30-4]	1e-111	201/204 (98%)
IV	CL123Contig1	744.313	163.412	449.994	185.404	286.733	297.159	557.365	4.55483	XP_002909090.1	cytochrome c peroxidase, mitochondrial precursor [Phytophthora infestans T30-4]	1e-166	290/324 (89%)
IV	ppgam18h04r.1	821.543	180.753	294.361	483.852	411.619	428.534	713.327	4.54512	XP_002909557.1	Cation Diffusion Facilitator (CDF) Family [Phytophthora infestans T30-4]	6e-97	189/247 (76%)
IV	ppt4j21h08r.1	1947.48	493.402	651.639	1503.28	1135.64	1825.46	2236.33	4.53247	XP_002998125.1	conserved hypothetical protein [Phytophthora infestans T30-4]	1e-125	236/272 (86%)
IV	ppt4j37g02r.1	3783.21	851.129	1353.29	1184.13	1701	2672.71	2757.84	4.44493	XP_002900732.1	conserved hypothetical protein [Phytophthora infestans T30-4]	1e-138	246/256 (96%)
IV	PpT4J15G05.1	1098.5	386.812	249	298.655	379.711	521.25	813.107	4.41164	XP_002898505.1	conserved hypothetical protein [Phytophthora infestans T30-4]	4e-84	167/214 (78%)
IV	ppgam01f07r.1	426.654	113.711	110.097	348.037	184.45	329.918	483.773	4.39405
IV	ppo3h06i17t.1	764.76	252.069	174.625	177.774	253.52	272.87	437.005	4.37943	XP_002997318.1	kinesin-like protein [Phytophthora infestans T30-4]	1e-39	82/116 (70%)
IV	CL957Contig1	2804.67	768.356	643.994	843.924	1539.79	1655.76	1641.6	4.35512	XP_002905288.1	conserved hypothetical protein [Phytophthora infestans T30-4]	1e-48	134/336 (39%)
IV	ppgam32c11r.1	547.521	126.239	230.888	198.7	365.002	345.098	383.208	4.33719	XP_002901646.1	nuclease, putative [Phytophthora infestans T30-4]	1e-156	276/287 (96%)
IV	ppo3h07i10t.1	973.046	273.121	313.617	224.648	408.592	620.865	727.603	4.33143	XP_002908234.1	coronin-like protein, putative [Phytophthora infestans T30-4]	5e-54	106/111 (95%)
IV	ppgam28b05r.1	800.363	617.875	461.515	229.972	254.029	326.276	975.877	4.24346	XP_002908984.1	sphingosine-1-phosphate lyase, putative [Phytophthora infestans T30-4]	1e-126	228/257 (88%)
IV	PpT4J14B05.1	4603.81	1286.56	1085.79	1420.76	2655	3766.16	2924.87	4.24005	XP_002900836.1	Phosphatidylinositol kinase (PIK-L2) [Phytophthora infestans T30-4]	1e-132	236/242 (97%)
IV	ppgam30a04r.1	1537	601.318	413.334	362.612	459.8	495.881	515.831	4.23868	XP_002998375.1	Resistance-Nodulation-Cell Division (RND) Superfamily [Phytophthora infestans T30-4]	1e-110	200/239 (83%)
IV	CL303Contig1	1118.64	267.765	405.45	420.331	597.968	1024.43	873.918	4.17771	XP_002997362.1	Rab6 family GTPase, putative [Phytophthora infestans T30-4]	1e-116	221/242 (91%)
IV	ppo3h03k15t.1	1800.75	433.334	582.392	821.23	1078.72	1304.9	1290.11	4.15557	XP_002901740.1	protein phosphatase 2C, putative [Phytophthora infestans T30-4]	1e-53	102/114 (89%)
IV	ppgam15f03r.1	765.363	461.757	315.963	339.027	1304.13	891.664	1228.2	4.12749	XP_002903650.1	pyruvate kinase [Phytophthora infestans T30-4]	1e-131	238/244 (97%)
IV	ppgam35a02r.1	708.881	182.501	189.898	172.434	180.078	183.374	280.553	4.11102	XP_002900845.1	makorin-like protein [Phytophthora infestans T30-4]	3e-88	162/223 (72%)
IV	ppgam01d10r.1	891.562	496.609	523.647	217.293	415.743	406.467	722.807	4.10305	XP_002898087.1	glycine dehydrogenase, mitochondrial precursor [Phytophthora infestans T30-4]	1e-115	210/250 (84%)
IV	CL1243Contig1	1176.77	528.441	379.516	287.009	440.356	462.772	569.319	4.10012	XP_002905837.1	conserved hypothetical protein [Phytophthora infestans T30-4]	1e-120	211/227 (92%)
IV	CL751Contig1	803.417	236.814	399.02	377.38	517.991	866.282	962.569	4.06466	XP_002902739.1	V-type proton ATPase subunit E, putative [Phytophthora infestans T30-4] ref	1e-105	198/217 (91%)
IV	ppgam32h07r.1	669.638	165.313	220.029	247.419	285.435	348.207	367.299	4.05072	XP_002907956.1	glycoside hydrolase, putative [Phytophthora infestans T30-4]	2e-98	195/230 (84%)
IV	ppgam26h09r.1	3311.58	988.568	1120	821.407	1066.04	1535.17	3278.23	4.03159	XP_002904391.1	conserved hypothetical protein [Phytophthora infestans T30-4]	1e-166	281/302 (93%)
V	ppo3h06f02t.1	408.795	777.151	214.09	8581.88	1544.1	1289.89	508.72	40.0854	XP_002997773.1	conserved hypothetical protein [Phytophthora infestans T30-4]	7e-78	156/216 (72%)
V	ppgam12h06r.1	781.1	867.536	171.371	5384.78	358.563	274.401	137.634	39.1241
V	ppgam31f01r.1	119.322	197.231	158.555	2338.68	519.922	352.891	163.877	19.5998
V	ppt4j25b05r.1	97.4331	176.273	126.343	1822.79	423.651	369.006	126.866	18.7081	AAR21576.1	heat shock protein 70 [Phytophthora nicotianae]	2e-20	45/103 (43%)
V	CL1505Contig1	480.214	595.518	348.814	5756.84	3616.79	1584.79	1273.87	16.504	XP_002895485.1	ATP-binding Cassette (ABC) superfamily [Phytophthora infestans T30-4]	1e-136	237/270 (87%)
V	ppt4j21a06r.1	444.605	117.709	198.715	1865.78	303.283	356.667	311.483	15.8507	XP_002895988.1	maltose O-acetyltransferase, putative [Phytophthora infestans T30-4]	5e-86	155/171 (90%)
V	ppgam36f04r.1	108.14	115.767	170.619	1707.4	274.714	239.505	139.735	15.7888
V	ppgam17d07r.1	158.811	458.29	361.627	2082.72	608.136	513.78	332.682	13.1145	XP_002906389.1	conserved hypothetical protein [Phytophthora infestans T30-4]	2e-65	129/164 (78%)
V	CL344Contig1	138.463	179.5	482.877	1684.05	533.865	445.77	257.318	12.1624
V	ppgam04f05r.1	128.205	167.392	462.391	1554.1	521.405	297.476	166.27	12.122
V	ppo3h02b24t.1	111.664	406.51	356.457	1343.92	495.233	796.112	670.888	12.0354	XP_002895175.1	conserved hypothetical protein [Phytophthora infestans T30-4]	5e-51	94/94 (100%)
V	ppo3h06n03t.1	129.322	135.357	525.825	1544.3	283.592	204.116	175.379	11.9415	NP_001063268.1	Os09g0438100 [Oryza sativa Japonica Group] dbj	9e-06	22/30 (73%)
V	ppt4j01f03r.1	106.351	121.913	165.154	1256.69	235.74	187.398	145.119	11.8164	XP_002903318.1	conserved hypothetical protein [Phytophthora infestans T30-4]	1e-15	27/64 (42%)
V	ppo3h03i13t.1	160.88	607.614	252.808	1691.51	728.965	454.025	215.698	10.5141	XP_002904470.1	conserved hypothetical protein [Phytophthora infestans T30-4]	5e-97	176/249 (70%)
V	ppo3h01k13t.1	125.545	418.489	347.954	1274.85	506.173	395.489	230.426	10.1545	XP_002903425.1	conserved hypothetical protein [Phytophthora infestans T30-4]	3e-45	90/137 (65%)
V	ppt4j36c04r.1	290.609	127.304	167.8	1284.64	232.659	257.997	240.937	10.0911	XP_002182839.1	predicted protein [Phaeodactylum tricornutum CCAP 1055/1]	4e-51	100/167 (59%)
V	ppo3h12p16t.1	563.908	1450.25	1036.55	5588.73	1138.07	1126.73	580.535	9.91072	XP_002898514.1	conserved hypothetical protein [Phytophthora infestans T30-4]	1e-36	57/61 (93%)
V	ppo3h03o24t.1	239.676	118.636	229.942	1157.74	360.34	368.179	185.169	9.75879
V	ppt4j38e02r.1	102.11	101.534	99.9844	942.566	199.624	196.294	116.788	9.42712
V	ppgam22f11r.1	122.338	120.42	153.315	1082.45	249.092	222.689	145.35	8.98897	XP_002896344.1	conserved hypothetical protein [Phytophthora infestans T30-4]	2e-14	51/193 (26%)
V	ppt4j37e10r.1	110.315	112.426	116.478	982.684	251.298	219.484	134.755	8.90801	XP_002735168.1	PREDICTED: tigger transposable element derived 6-like [Saccoglossus kowalevskii]	1e-19	55/127 (43%)
V	ppo3h02g17t.1	122.547	162.523	251.896	1073.72	308.893	196.548	161.992	8.7617
V	ppo3h02e18t.1	888.817	1694.52	573.89	4224.08	715.607	1006.48	494.462	8.54278	XP_002909171.1	cyclin-dependent kinase, putative [Phytophthora infestans T30-4]	1e-109	192/197 (97%)
V	ppt4j36a05r.1	106.056	109.063	122.893	860.477	210.884	139.574	117.701	8.11345	XP_002897316.1	conserved hypothetical protein [Phytophthora infestans T30-4]	2e-26	75/185 (40%)
V	PpT4J15E09.1	174.65	162.058	164.773	1182.38	263.565	218.57	157.053	7.52853	XP_002896052.1	conserved hypothetical protein [Phytophthora infestans T30-4]	2e-36	87/191 (45%)
V	ppgam31a02r.1	166.621	205.027	497.283	1212.48	356.697	323.174	208.694	7.2769	XP_002905923.1	sulfatase-like protein [Phytophthora infestans T30-4]	1e-70	130/147 (88%)
V	ppo3h03c08t.1	358.108	513.397	780.201	2577.43	742.077	815.12	564.955	7.19736
V	ppgam30f12r.1	1182.24	1783.24	3041.64	3876.43	3015.91	1156.49	539.642	7.18332	XP_002900032.1	conserved hypothetical protein [Phytophthora infestans T30-4]	1e-43	91/100 (91%)
V	ppgam13a10r.1	115.712	113.936	114.408	818.406	176.826	168.13	129.729	7.18302
V	ppt4j42g09r.1	761.954	361.09	235.981	1610.05	262.19	231.228	228.133	7.05748	XP_002909346.1	conserved hypothetical protein [Phytophthora infestans T30-4]	6e-82	147/179 (82%)
V	ppgam28f07r.1	128.938	112.964	122.972	794.534	202.694	175.513	113.965	7.03349	ABA94040.1	transposon protein, putative, Mariner sub-class [Oryza sativa (japonica cultivar-group)]	4e-15	33/76 (43%)
V	ppo3h11n14t.1	371.298	127.195	308.193	859.223	324.114	368.869	312.722	6.75516	XP_002906623.1	conserved hypothetical protein [Phytophthora infestans T30-4]	2e-12	39/66 (59%)
V	PpZOH_CD051676.1.1	256.113	977.39	681.931	1703.39	1016.65	1107.01	636.982	6.65095	XP_002909544.1	protein kinase, putative [Phytophthora infestans T30-4]	2e-66	127/144 (88%)
V	ppgam25c04r.1	217.733	172.141	189.601	720.577	164.636	145.898	108.64	6.6327	XP_002899324.1	conserved hypothetical protein [Phytophthora infestans T30-4]	3e-33	90/165 (54%)
V	ppo3h12i05t.1	104.233	120.033	119.66	683.367	212.688	158.754	129.7	6.55613	ACR10586.1	avirulence-like protein 4 [Phytophthora mirabilis]	9e-14	41/85 (48%)
V	ppgam18h08r.1	199.547	134.51	117.978	767.411	175.977	188.903	130.083	6.5047	XP_002901518.1	conserved hypothetical protein [Phytophthora infestans T30-4]	1e-67	138/193 (71%)
V	ppo3h02a17t.1	293.308	128.055	176.498	825.232	184.875	189.538	142.806	6.44435
V	ppo3h09a11t.1	730.273	305.387	234.336	1474.07	489.862	459.756	551.449	6.29041	XP_002902194.1	conserved hypothetical protein [Phytophthora infestans T30-4]	7e-90	166/173 (95%)
V	PpT4J14H07.1	310.347	160.435	627.55	860.054	219.023	209.651	138.681	6.20165	XP_002997587.1	conserved hypothetical protein [Phytophthora infestans T30-4]	7e-57	111/156 (71%)
V	ppo3h05n10t.1	579.379	170.059	293.98	1050.41	482.899	598.798	387.65	6.17675	XP_002901857.1	conserved hypothetical protein [Phytophthora infestans T30-4]	1e-80	147/209 (70%)
V	ppo3h13n17t.1	282.471	111.043	141.892	667.809	181.308	217.823	172.397	6.01397	XP_002908353.1	DNA damage-binding protein, putative [Phytophthora infestans T30-4]	3e-65	125/135 (92%)
V	ppo3h05j06t.1	136.601	160.438	220.278	820.283	317.368	241.181	152.695	6.00494	ABB55947.1	elicitin-like protein RAL11C [Phytophthora ramorum]	1e-38	81/142 (57%)
V	ppo3h11l09t.1	96.827	106.651	156.389	569.548	151.16	162.698	129.565	5.88212	XP_002998926.1	tRNA (adenine-N(1)-)-methyltransferase catalytic subunit, putative [Phytophthora infestans T30-4]	4e-06	24/27 (88%)
V	CL964Contig1	106.576	113.283	184.731	623.902	174.562	160.753	132.07	5.85408
V	ppo3h05c22t.1	128.175	202.141	261.117	750.244	255.323	292.349	150.058	5.85326	XP_002998944.1	conserved hypothetical protein [Phytophthora infestans T30-4]	1e-103	191/283 (67%)
V	ppgam17a11r.1	103.041	110.663	153.202	598.999	271.897	219.177	139.42	5.81321	ACA60916.1	pol protein [Thalassiosira pseudonana]	2e-38	84/241 (34%)
V	ppgam01h12r.1	104.981	168.554	103.39	581.095	156.961	145.618	106.434	5.62041
V	ppgam24e02r.1	207.683	233.401	134.966	758.216	273.289	188.347	160.411	5.61782
V	ppo3h05g21t.1	110.73	113.747	100.48	557.391	338.521	137.893	112.956	5.5473
V	CL1005Contig1	100.489	119.91	144.445	556.19	320.203	295.168	180.494	5.53484	XP_002903893.1	NPP1-like protein [Phytophthora infestans T30-4]	1e-118	201/225 (89%)
V	ppgam17g03r.1	575.105	673.152	1024.95	3171.78	1450.44	2141.97	1337.69	5.51513	XP_002906069.1	conserved hypothetical protein [Phytophthora infestans T30-4]	4e-14	39/50 (78%)
V	ppo3h11j06t.1	195.498	448.193	246.331	1067.06	298.747	231.261	200.668	5.45818	XP_002900885.1	Crinkler (CRN) family protein [Phytophthora infestans T30-4]	4e-24	63/152 (41%)
V	ppo3h04i20t.1	123.777	128.026	203.516	672.592	288.609	239.75	187.429	5.43389	XP_002903992.1	polysaccharide lyase, putative [Phytophthora infestans T30-4]	1e-61	113/115 (98%)
V	ppo3h09g07t.1	113.892	124.521	116.429	605.502	175.729	183.406	142.552	5.31645	XP_002895360.1	protein kinase [Phytophthora infestans T30-4]	3e-49	98/126 (77%)
V	ppgam26h05r.1	159.403	190.293	180.85	837.891	580.641	400.975	213.208	5.25645
V	ppt4j22d12r.1	139.878	195.32	161.273	734.515	246.348	226.56	163.439	5.25112	XP_002901094.1	conserved hypothetical protein [Phytophthora infestans T30-4]	1e-79	150/159 (94%)
V	ppo3h02o16t.1	236.752	207.42	294.456	1086.83	303.526	353.075	276.385	5.23975	XP_002908301.1	RNA-binding protein PNO1-like protein [Phytophthora infestans T30-4]	7e-55	107/112 (95%)
V	ppt4j30c03r.1	224.342	450.317	256.189	1141.03	259.5	291.428	223.488	5.10556	XP_002998769.1	conserved hypothetical protein [Phytophthora infestans T30-4]	2e-19	52/74 (70%)
V	ppgam12f08r.1	105.543	107.029	114.892	533.211	233.154	160.631	132.51	5.05209	XP_002904560.1	conserved hypothetical protein [Phytophthora infestans T30-4]	4e-23	37/58 (63%)
V	ppo3h02b08t.1	189.344	309.346	419.961	950.57	623.83	567.377	274.46	5.02033	XP_002900557.1	pescadillo-like protein [Phytophthora infestans T30-4]	3e-89	171/216 (79%)
V	ppo3h06d04t.1	199.986	114.112	129.008	569.421	164.531	148.417	185.124	4.99	XP_001416509.1	predicted protein [Ostreococcus lucimarinus CCE9901]	2e-13	49/165 (29%)
V	ppgam16h11r.1	790.498	497.417	1228.97	2454.21	1194.1	1298.93	1101.48	4.9339	XP_002901720.1	conserved hypothetical protein [Phytophthora infestans T30-4]	6e-25	51/69 (73%)
V	ppo3h12f10t.1	151.616	181.144	355.941	744.36	511.895	328.039	215.583	4.90952	AAX49394.1	STO-1 [Coffea canephora]	6e-15	23/37 (62%)
V	CL48Contig2	203.173	136.069	260.569	665.627	311.319	359.581	258.323	4.89184	XP_002900890.1	ADP-ribosylation factor family [Phytophthora infestans T30-4]	1e-98	178/178 (100%)
V	ppt4j10f10r.1	151.597	115.83	134.729	561.572	201.594	185.294	159.939	4.84826	XP_002902399.1	COP9 signalosome complex subunit, putative [Phytophthora infestans T30-4]	1e-60	121/130 (93%)
V	ppgam15a10r.1	195.227	394.025	417.031	945.903	333.988	403.558	266.852	4.84515	XP_002898478.1	U6 snRNA-associated Sm-like protein, putative [Phytophthora infestans T30-4]	3e-40	81/82 (98%)
V	ppo3h11g20t.1	125.291	121.48	111.202	527.114	180.631	137.474	118.611	4.74015	ACX46550.1	putative RXLR effector PEXRD22_66_1 [Phytophthora infestans]	2e-15	51/77 (66%)
V	ppgam13c08r.1	212.995	134.22	194.83	634.318	312.606	343.681	293.786	4.72596	XP_002906455.1	conserved hypothetical protein [Phytophthora infestans T30-4]	1e-89	176/224 (78%)
V	CL42Contig2	90.3582	99.6045	215.529	426.718	236.74	175.152	102.353	4.72252	XP_002901145.1	hypothetical protein PITG_11596 [Phytophthora infestans T30-4]	1e-09	34/42 (80%)
V	ppt4j23h06r.1	672.333	859.086	452.667	2117.53	713.598	797.728	701.291	4.67789	XP_002909318.1	hydroxymethylglutaryl-CoA lyase, mitochondrial precursor [Phytophthora infestans T30-4]	2e-56	119/150 (79%)
V	ppo3h10n18t.1	302.719	215.525	227.163	995.977	225.575	273.067	216.365	4.62118
V	ppgam09a10r.1	489.557	350.46	168.958	776.785	223.34	288.512	275.999	4.59749	XP_002906347.1	conserved hypothetical protein [Phytophthora infestans T30-4]	1e-15	41/49 (83%)
V	PpT4J18H04.1	207.637	448.193	222.091	950.651	263.854	232.547	220.046	4.57843	XP_002897276.1	conserved hypothetical protein [Phytophthora infestans T30-4]	3e-88	168/199 (84%)
V	ppo3h09k01t.1	103.575	191.945	120.382	472.129	143.668	154.376	105.345	4.55832	XP_001459349.1	hypothetical protein [Paramecium tetraurelia strain d4-2] emb	2e-08	27/67 (40%)
V	ppo3h10o06t.1	170.019	167.749	202.015	760.563	255.752	231.981	179.529	4.53392	XP_002895382.1	cysteine protease family C48, putative [Phytophthora infestans T30-4]	2e-11	32/61 (52%)
V	ppgam22c06r.1	183.466	409.453	240.518	829.869	378.817	326.523	280.328	4.52329	XP_002998353.1	conserved hypothetical protein [Phytophthora infestans T30-4]	2e-61	124/230 (53%)
V	PpT4J16G08.1	99.6181	111.431	131.666	447.402	160.31	155.677	113.861	4.49117	XP_002901185.1	voltage-gated potassium channel subunit beta, putative [Phytophthora infestans T30-4]	2e-87	162/211 (76%)
V	ppgam08a02r.1	128.554	141.343	144.569	572.998	241.56	200.61	146.648	4.45727	XP_002900129.1	secreted RxLR effector peptide protein, putative [Phytophthora infestans T30-4]	7e-28	69/131 (52%)
V	ppgam34b07r.1	306.695	134.144	168.588	596.392	237.703	214.281	170.331	4.44592	XP_002909284.1	isoamyl acetate-hydrolyzing esterase, putative [Phytophthora infestans T30-4]	2e-70	134/169 (79%)
V	ppo3h05f01t.1	112.072	147.403	159.233	493.586	193.303	159.712	130.738	4.40418	XP_002998913.1	conserved hypothetical protein [Phytophthora infestans T30-4]	1e-53	107/124 (86%)
V	ppt4j38e08r.1	182.427	218.713	126.92	556.187	180.9	213.738	148.124	4.38217	XP_002901224.1	conserved hypothetical protein [Phytophthora infestans T30-4]	4e-07	31/75 (41%)
V	ppo3h05h19t.1	264.654	297.244	273.184	672.193	164.489	216.167	153.548	4.37775	XP_002905353.1	conserved hypothetical protein [Phytophthora infestans T30-4]	5e-85	164/236 (69%)
V	ppt4j28d08r.1	242.449	382.758	493.211	1059.68	542.584	501.56	326.631	4.37075	XP_002908419.1	tRNA (guanine-N(7)-)-methyltransferase, putative [Phytophthora infestans T30-4]	1e-102	181/201 (90%)
V	ppgam25f02r.1	521.583	616.176	206.143	899.35	298.782	275.138	301.079	4.36275	XP_002897664.1	M96 mating-specific protein family [Phytophthora infestans T30-4]	1e-84	169/255 (66%)
V	ppo3h06i05t.1	300.702	445.035	230.222	995.724	480.002	469.999	320.18	4.32505	XP_002998173.1	spindle assembly protein, putative [Phytophthora infestans T30-4]	2e-76	148/158 (93%)
V	ppt4j08e10r.1	129.533	152.733	257.015	557.721	309.703	297.634	211.716	4.30564	XP_002896565.1	glucosylceramidase, putative [Phytophthora infestans T30-4]	2e-85	149/156 (95%)
V	ppo3h02g22t.1	105.931	123.527	117.698	452.605	190.422	143.851	111.427	4.27263
V	ppgam01d04r.1	182.096	114.959	111.415	472.212	205.246	152.637	134.064	4.2383	XP_002906391.1	conserved hypothetical protein [Phytophthora infestans T30-4]	8e-32	75/128 (58%)
V	ppo3h04i22t.1	121.386	262.384	128.983	504.684	169.639	140.507	122.328	4.1577	XP_002898721.1	secreted RxLR effector peptide protein, putative [Phytophthora infestans T30-4]	5e-16	40/77 (51%)
V	CL1032Contig1	241.769	423.617	157.813	651.208	297.072	271.889	187.151	4.12644	XP_002996995.1	conserved hypothetical protein [Phytophthora infestans T30-4]	2e-95	210/363 (57%)
V	ppt4j34e07r.1	759.633	457.01	701.87	1861.03	917.989	834.282	603.705	4.07219
V	ppgam14c09r.1	155.267	149.48	169.301	607.503	227.971	236.431	162.279	4.06411	XP_002904170.1	conserved hypothetical protein [Phytophthora infestans T30-4]	2e-58	69/118 (58%)
V	ppt4j22g07r.1	997.169	647.121	341.468	1369.81	559.124	620.52	614.802	4.01154	XP_002904681.1	Crinkler (CRN) family protein [Phytophthora infestans T30-4]	3e-43	102/200 (51%)
V	ppo3h01f13t.1	490.348	574.153	600.648	1190.48	491.052	536.603	297.502	4.00157	XP_002895751.1	conserved hypothetical protein [Phytophthora infestans T30-4]	7e-63	121/156 (77%)
VI	ppo3h12n08t.1	104.004	106.421	37783.3	103.39	124.026	119.646	116.097	365.443
VI	ppo3h10g01t.1	113.104	130.692	9703.17	120.647	207.293	111.351	111.59	87.1402
VI	ppo3h12n20t.1	103.928	128.488	8714.76	706.796	225.258	477.836	128.313	83.8536	XP_002909505.1	mannitol dehydrogenase, putative [Phytophthora infestans T30-4]	5e-41	79/124 (63%)
VI	ppo3h13j21t.1	92.4381	94.3472	4825.86	92.513	121.98	111.777	95.9446	52.2064
VI	CL613Contig1	117.459	128.817	5081.62	223.941	1021.11	1359	1802.74	43.2628	XP_002904550.1	folate-Biopterin Transporter (FBT) family [Phytophthora infestans T30-4]	0	351/455 (77%)
VI	ppo3h03f02t.1	131.942	996.024	5250.93	350.169	168.62	143.68	142.314	39.7973	XP_002904736.1	conserved hypothetical protein [Phytophthora infestans T30-4]	2e-69	134/217 (61%)
VI	ppo3h05l14t.1	94.9982	172.571	3748.74	260.691	179.229	117.846	114.412	39.4612	XP_002905279.1	cleavage induced hypothetical protein [Phytophthora infestans T30-4]	5e-86	173/231 (74%)
VI	CL419Contig1	138.926	322.658	5306.06	737.393	1879.47	924.239	594.653	38.1934	ABB22029.1	cell 12A endoglucanase [Phytophthora sojae]	1e-117	209/241 (86%)
VI	ppo3h06d03t.1	112.481	124.358	4158.92	443.258	815.945	579.502	172.614	36.9744	XP_002904437.1	conserved hypothetical protein [Phytophthora infestans T30-4]	1e-112	201/264 (76%)
VI	ppt4j22c09r.1	117.783	592.601	3355.22	2609.58	421.831	404.549	320.507	28.4865	XP_002909523.1	Amino Acid-Polyamine-Organocation (APC) Family [Phytophthora infestans T30-4]	1e-115	196/246 (79%)
VI	ppo3h04p13t.1	113.099	118.01	2657.84	564.967	194.553	151.018	128.918	23.5002	XP_002901038.1	carbohydrate-binding protein, putative [Phytophthora infestans T30-4]	1e-58	98/119 (82%)
VI	CL118Contig1	104.914	106.013	2438.08	176.09	139.868	160.244	118.296	23.2388	XP_002902444.1	conserved hypothetical protein [Phytophthora infestans T30-4]	1e-107	197/279 (70%)
VI	CL999Contig1	117.151	130.795	2592.94	402.145	880.592	526.521	269.652	22.1333	XP_002901373.1	conserved hypothetical protein [Phytophthora infestans T30-4]	1e-86	155/218 (71%)
VI	CL1422Contig1	137.754	172.212	3038.4	796.6	222.411	253.664	912.854	22.0567	XP_002904844.1	ATP-binding Cassette (ABC) Superfamily [Phytophthora infestans T30-4]	1e-165	286/308 (92%)
VI	CL317Contig1	159.511	123.56	2693.36	275.767	584.851	515.634	952.828	21.798	XP_002901401.1	conserved hypothetical protein [Phytophthora infestans T30-4]	7e-26	70/172 (40%)
VI	CL1406Contig1	104.629	111.675	1978.53	156.373	169.185	164.124	116.963	18.91	ABG23232.1	putative N-acetyltransferase-like protein [Hyaloperonospora parasitica]	3e-49	97/166 (58%)
VI	CL448Contig1	237.012	228.312	4124.36	1663.41	1471.63	744.532	545.159	18.0646	XP_002900313.1	cutinase, putative [Phytophthora infestans T30-4]	1e-103	188/215 (87%)
VI	CL1513Contig1	124.148	123.937	2132.03	264.429	649.502	570.585	264.282	17.2025	XP_002903927.1	pectin lyase, putative [Phytophthora infestans T30-4]	2e-61	115/131 (87%)
VI	CL1176Contig1	106.191	116.371	1783.66	151.696	122.154	123.956	108.286	16.7967	XP_002999045.1	conserved hypothetical protein [Phytophthora infestans T30-4]	1e-142	240/260 (92%)
VI	ppo3h13a15t.1	97.2661	100.471	1585.45	100.522	118.84	109.575	102.051	16.3001	XP_002518625.1	conserved hypothetical protein [Ricinus communis]	1e-51	91/131 (69%)
VI	ppo3h05m11t.1	1277.87	672.499	3151.25	644.305	195.857	317.943	566.398	16.0896
VI	CL104Contig2	554.289	1993.76	8545.39	1722.54	729.26	1521.29	1479.07	15.4168	XP_002901742.1	aldehyde dehydrogenase, mitochondrial precursor [Phytophthora infestans T30-4]	0	428/525 (81%)
VI	ppt4j26a11r.1	157.814	508.053	2428.39	498.807	763.857	574.041	990.709	15.3877	XP_002906430.1	conserved hypothetical protein [Phytophthora infestans T30-4]	1e-133	221/247 (89%)
VI	CL257Contig1	310.095	276.292	2489.77	162.087	186.864	232.305	362.019	15.3607	XP_002895346.1	alcohol dehydrogenase, putative [Phytophthora infestans T30-4]	1e-157	284/318 (89%)
VI	CL457Contig1	113.608	112.785	1646.6	181.138	177.054	164.002	118.353	14.5994	XP_002898945.1	MtN3-like protein [Phytophthora infestans T30-4]	1e-124	232/266 (87%)
VI	CL34Contig2	128.332	170.656	1768.81	297.705	407.002	289.443	395.415	13.783	XP_002898600.1	12-oxophytodienoate reductase, putative [Phytophthora infestans T30-4]	2e-85	156/175 (89%)
VI	ppo3h11i12t.1	103.011	133.524	1391.17	163.821	145.928	123.802	114.841	13.5051	XP_002896662.1	putative GPI-anchored serine-threonine rich hypothetical protein [Phytophthora infestans T30-4]	5e-24	53/68 (77%)
VI	ppo3h13n15t.1	129.64	168.722	1736.05	277.27	465.241	194.134	183.541	13.3913	ABV82742.1	endopolygalacturonase 9 [Phytophthora parasitica]	1e-107	192/251 (76%)
VI	ppo3h13h17t.1	112.649	128.304	1473.11	262.966	343.323	204.325	149.292	13.077	XP_002903922.1	pectin lyase, putative [Phytophthora infestans T30-4]	3e-07	30/75 (40%)
VI	ppo3h07d22t.1	133.37	335.029	1518.03	278.404	184.323	156.555	126.725	11.9789	XP_002908034.1	conserved hypothetical protein [Phytophthora infestans T30-4]	1e-112	204/223 (91%)
VI	CL221Contig1	151.621	249.911	1636.81	199.264	198.234	183.388	141.601	11.5593	XP_002898171.1	epoxide hydrolase, putative [Phytophthora infestans T30-4]	1e-167	285/320 (89%)
VI	ppo3h12f01t.1	207.258	190.933	2089.72	468.494	297.875	413.493	535.002	10.9448	XP_002904661.1	Major Facilitator Superfamily (MFS) [Phytophthora infestans T30-4]	1e-114	199/216 (92%)
VI	CL1021Contig1	361.389	1026.73	3617.83	744.754	984.572	1015.8	554.827	10.0109	XP_002996999.1	50S ribosomal protein L25, putative [Phytophthora infestans T30-4]	2e-61	120/144 (83%)
VI	ppgam30c11r.1	574.046	333.739	1398.69	655.385	210.491	185.303	140.25	9.97289	XP_002908202.1	conserved hypothetical protein [Phytophthora infestans T30-4]	1e-130	229/248 (92%)
VI	ppo3h07e08t.1	2323.02	747.267	7107.51	3514.6	3278.5	2653.46	1105.76	9.51134	XP_002998838.1	L-threonine 3-dehydrogenase, putative [Phytophthora infestans T30-4]	2e-89	159/164 (96%)
VI	CL184Contig1	145.16	141.542	1336.87	213.786	178.583	148.231	143.384	9.44501	XP_002899193.1	alcohol dehydrogenase, putative [Phytophthora infestans T30-4]	1e-170	158/170 (92%)
VI	CL31Contig1	196.138	140.593	1310.43	247.842	485.768	587.725	605.996	9.32072	XP_002900095.1	cytochrome c [Phytophthora infestans T30-4]	3e-48	93/96 (96%)
VI	ppo3h01h07t.1	1526.15	412.752	3835.32	759.374	529.023	1016.96	2034.26	9.29208	XP_002906604.1	conserved hypothetical protein [Phytophthora infestans T30-4]	1e-70	132/138 (95%)
VI	CL411Contig1	111.374	228.867	1033.78	243.547	175.659	162.416	223.217	9.28209	XP_002903866.1	12-oxophytodienoate reductase, putative [Phytophthora infestans T30-4]	1e-126	219/232 (94%)
VI	CL1474Contig1	110.652	121.615	1009.34	351.557	242.458	158.239	131.752	9.12172	AAY43367.1	cutinase [Phytophthora infestans]	3e-78	144/173 (83%)
VI	PpT4J13H02.1	106.122	107.672	919.618	205.307	225.643	160.708	161.057	8.66569	XP_002901403.1	chitin-binding protein, putative [Phytophthora infestans T30-4]	2e-58	105/128 (82%)
VI	ppo3h11o19t.1	107.408	118.911	912.565	139.258	160.4	123.29	132.682	8.49621
VI	ppo3h07f23t.1	129.205	376.083	1084.98	389.932	266.593	326.564	155.279	8.39739	XP_002899337.1	rRNA-processing protein EBP2, putative [Phytophthora infestans T30-4]	3e-88	163/168 (97%)
VI	CL297Contig1	155.035	312.913	1290.03	320.257	682.002	553.389	408.199	8.32089	XP_002903489.1	mannan endo-1,4-beta-mannosidase, putative [Phytophthora infestans T30-4]	1e-135	249/350 (71%)
VI	ppo3h04b01t.1	93.3026	134.838	736.047	192.79	136.616	121.383	102.705	7.88882	XP_002898181.1	mucin-like protein [Phytophthora infestans T30-4]	1e-25	58/84 (69%)
VI	ppo3h12l14t.1	107.578	118.565	846.317	119.362	129.692	113.996	117.22	7.867	XP_002898182.1	conserved hypothetical protein [Phytophthora infestans T30-4]	5e-47	105/152 (69%)
VI	PpT4J16E09.1	654.527	489.83	1595.75	311.183	210.618	514.824	651.794	7.57648	XP_002999125.1	acyl-CoA dehydrogenase/oxidase [Phytophthora infestans T30-4]	1e-110	203/223 (91%)
VI	CL683Contig1	286.783	346.106	2169.53	472.762	1045.12	1232.16	554.937	7.56507	XP_002904389.1	DnaJ subfamily C member 2 protein [Phytophthora infestans T30-4]	1e-131	226/235 (96%)
VI	CL467Contig1	106.5	110.456	796.839	180.014	302.248	206.155	174.953	7.48208	ABV82736.1	endopolygalacturonase 3 [Phytophthora parasitica]	1e-124	231/245 (94%)
VI	CL299Contig1	632.529	181.441	1105.74	162.1	149.078	176.268	304.42	7.41719	XP_002907884.1	trifunctional enzyme subunit beta, mitochondrial precursor [Phytophthora infestans T30-4]	1e-178	323/350 (92%)
VI	ppo3h01e16t.1	170.34	244.165	1244.97	226.233	550.873	389.252	442.886	7.30875	AAY43421.1	ribosomal protein L34 [Phytophthora infestans]	6e-39	83/106 (78%)
VI	CL528Contig1	113.925	112.796	824.257	162.842	347.095	537.154	391.872	7.30753	XP_754164.1	extracellular endo-1,5-alpha-L-arabinase [Aspergillus fumigatus Af293] sp	9e-79	142/224 (63%)
VI	CL34Contig1	119.429	126.641	852.008	268.926	261.381	211.79	308.49	7.13403	XP_002898600.1	12-oxophytodienoate reductase, putative [Phytophthora infestans T30-4]	0	352/378 (93%)
VI	CL165Contig1	153.86	199.465	1071.58	201.429	414.009	301.073	211.643	6.96468	XP_002997221.1	13 kDa ribonucleoprotein-associated protein [Phytophthora infestans T30-4]	8e-56	116/128 (90%)
VI	ppgam22c05r.1	229.895	314.035	1584.95	503.665	795.333	668.366	666.182	6.89423	XP_002907598.1	60S ribosomal protein L23a [Phytophthora infestans T30-4]	7e-52	109/131 (83%)
VI	ppt4j25d01r.1	138.865	147.821	950.095	299.646	499.701	286.004	314.69	6.84187	XP_002898590.1	conserved hypothetical protein [Phytophthora infestans T30-4]	2e-18	47/81 (58%)
VI	ppgam37g09r.1	521.209	121.956	716.22	160.84	121.175	105.637	112.51	6.78004	XP_002898202.1	conserved hypothetical protein [Phytophthora infestans T30-4]	6e-96	182/233 (78%)
VI	ppt4j26e08r.1	172.743	155.138	1026.7	215.026	214.709	194.505	212.502	6.61796	XP_002997792.1	alcohol dehydrogenase, putative [Phytophthora infestans T30-4]	1e-148	264/273 (96%)
VI	ppo3h04j24t.1	144.986	180.791	942.705	405.559	376.182	258.301	231.434	6.50202	XP_002519195.1	AMP dependent ligase, putative [Ricinus communis]	7e-87	103/126 (81%)
VI	CL1124Contig1	238.637	135.638	873.441	207.948	217.202	162.492	203.125	6.43952	XP_002907764.1	glycoside hydrolase, putative [Phytophthora infestans T30-4]	1e-140	258/279 (92%)
VI	CL517Contig1	133.018	217.988	849.057	228.068	557.888	305.129	300.139	6.38302	XP_002904776.1	exoglucanase 1 precursor [Phytophthora infestans T30-4]	2e-75	92/101 (91%)
VI	CL491Contig1	112.742	114.276	689.118	199.342	293.37	256.556	226.087	6.11235	XP_002903120.1	arabinan endo-1,5-alpha-L-arabinosidase A precursor [Phytophthora infestans T30-4]	1e-141	235/304 (77%)
VI	CL575Contig1	102.727	133.007	612.78	181.013	197.603	146.559	130.591	5.96511	XP_002905926.1	endo-1,4-beta-xylanase, putative [Phytophthora infestans T30-4]	1e-102	187/229 (81%)
VI	ppo3h10b02t.1	180.269	230.275	1074.96	306.009	385.647	376.598	264.955	5.96309	XP_002905692.1	conserved hypothetical protein [Phytophthora infestans T30-4]	2e-50	105/142 (73%)
VI	ppgam21a07r.1	526.496	153.163	909.295	245.961	258.192	313.269	443.915	5.93679	XP_002899810.1	malate dehydrogenase, mitochondrial precursor [Phytophthora infestans T30-4]	1e-138	250/261 (95%)
VI	CL1503Contig1	427.989	213.179	1250.48	212.235	259.655	216.867	273.044	5.89193	XP_002897848.1	alcohol dehydrogenase, putative [Phytophthora infestans T30-4]	1e-155	273/299 (91%)
VI	CL80Contig1	179.542	407.589	1034.82	395.853	502.061	471.98	417.72	5.76368	XP_002906264.1	60S ribosomal protein L9 [Phytophthora infestans T30-4]	1e-101	187/189 (98%)
VI	CL29Contig1	447.682	741.792	2573.34	856.352	1372.05	1129.7	1667.41	5.74814	ABF85690.1	plasma membrane H+-ATPase 1a [Phytophthora nicotianae]	0	353/354 (99%)
VI	CL104Contig1	237.422	416.73	1360.07	391.898	262.116	392.489	341.433	5.72848	XP_002997944.1	aldehyde dehydrogenase, mitochondrial precursor [Phytophthora infestans T30-4]	1e-109	199/216 (92%)
VI	ppo3h04l05t.1	111.483	128.226	589.337	154.669	119.079	103.706	114.476	5.68279	XP_002897836.1	sodium/potassium-transporting ATPase subunit alpha, putative [Phytophthora infestans T30-4]	1e-123	219/226 (96%)
VI	CL231Contig1	131.981	121.735	665.312	229.909	250.786	254.82	691.281	5.67859	XP_002905038.1	short chain dehydrogenase, putative [Phytophthora infestans T30-4]	2e-71	138/231 (59%)
VI	ppo3h06l19t.1	111.313	119.586	625.554	389.873	272.48	164.142	131.113	5.61979	XP_002899090.1	conserved hypothetical protein [Phytophthora infestans T30-4]	4e-67	118/146 (80%)
VI	CL533Contig1	109.713	121.142	605.454	167.513	153.136	151.278	145.983	5.51852	XP_002894914.1	mannitol dehydrogenase, putative [Phytophthora infestans T30-4]	9e-82	161/183 (87%)
VI	CL126Contig1	802.96	1443.64	4366.91	1679.67	2299.77	2418.56	1502.91	5.43851	XP_002997367.1	GTP-binding nuclear protein spi1 [Phytophthora infestans T30-4]	1e-112	198/214 (92%)
VI	ppo3h05g10t.1	148.76	122.533	659.293	215.424	266.72	289.208	479.345	5.38053	XP_002903107.1	nitroreductase family, putative [Phytophthora infestans T30-4]	1e-71	134/157 (85%)
VI	CL799Contig1	98.7376	136.215	521.226	221.537	229.653	182.398	123.864	5.2789	XP_002997742.1	carbonic anhydrase, putative [Phytophthora infestans T30-4] ref	1e-101	173/197 (87%)
VI	ppt4j41f05r.1	99.5235	113.846	478.998	169.768	154.306	121.274	128.25	4.81291	XP_002905965.1	Major Facilitator Superfamily (MFS) [Phytophthora infestans T30-4]	1e-27	74/128 (57%)
VI	CL445Contig1	132.501	224.246	617.77	291.756	289.397	273.883	217.133	4.66238	XP_002896487.1	spermine synthase, putative [Phytophthora infestans T30-4]	0	325/332 (97%)
VI	CL940Contig1	950.104	578.477	2677.86	781.738	1471.66	1530.36	1062.68	4.62915	ZP_02152083.1	translation elongation factor Tu [Oceanibulbus indolifex HEL-45] ref	4e-99	171/255 (67%)
VI	ppo3h03m23t.1	175.832	144.997	670.002	360.568	286.2	253.344	227.772	4.62081	XP_002900598.1	purine-cytosine permease, putative [Phytophthora infestans T30-4]	7e-61	113/136 (83%)
VI	CL116Contig1	367.485	645.653	1658.61	896.669	1145.78	923.744	744.134	4.51342	XP_002905240.1	rRNA 2'-O-methyltransferase fibrillarin, putative [Phytophthora infestans T30-4]	1e-134	241/244 (98%)
VI	ppo3h01b24t.1	150.169	122.776	549.322	182.715	251.785	255.65	167.733	4.47419	XP_002897294.1	hypoxanthine-guanine phosphoribosyltransferase, putative [Phytophthora infestans T30-4]	1e-99	180/191 (94%)
VI	ppo3h03l19t.1	103.485	97.9994	435.966	157.311	184.334	156.679	115.351	4.44866	XP_002904438.1	conserved hypothetical protein [Phytophthora infestans T30-4]	5e-30	62/77 (80%)
VI	ppgam03g04r.1	120.387	168.805	534.95	266.62	287.608	210.434	192.398	4.4436
VI	CL753Contig1	400.591	482.393	1778.06	567.143	971.812	1129.39	519.71	4.43859	XP_002895691.1	50S ribosomal protein L15 [Phytophthora infestans T30-4] ref	1e-108	206/250 (82%)
VI	CL589Contig1	265.532	433.501	1177.06	485.167	729.185	630.938	389.405	4.43285	XP_002998683.1	conserved hypothetical protein [Phytophthora infestans T30-4]	1e-98	199/298 (66%)
VI	CL479Contig1	435.427	207.266	912.396	302.166	375.678	546.159	377.348	4.40205	XP_002997071.1	arginine N-methyltransferase, putative [Phytophthora infestans T30-4]	0	356/377 (94%)
VI	ppo3h04j17t.1	165.987	276.916	728.683	286.549	295.269	298.208	207.411	4.39001	XP_002999149.1	conserved hypothetical protein [Phytophthora infestans T30-4]	1e-21	53/74 (71%)
VI	ppt4j33c08r.1	254.98	541.947	1105.22	395.818	594.379	503.614	314.281	4.33456	XP_002907723.1	DEAD/DEAH box RNA helicase, putative [Phytophthora infestans T30-4]	1e-145	262/282 (92%)
VI	PpT4J18D11.1	136.627	185.92	589.701	354.256	270.514	184.671	179.036	4.31612
VI	CL1003Contig1	118.964	120.723	513.336	147.409	201.996	177.602	151.685	4.31505	XP_002895239.1	adenine phosphoribosyltransferase, putative [Phytophthora infestans T30-4]	1e-101	186/202 (92%)
VI	ppo3h11f04t.1	201.719	402.889	861.672	395.543	488.593	399.477	307.678	4.27164	XP_002901960.1	nucleolar GTP-binding protein 1 [Phytophthora infestans T30-4]	9e-51	105/120 (87%)
VI	ppgam07e04r.1	778.634	976.78	2930.4	1552.46	2077.6	1978.68	693.133	4.22775	XP_002999165.1	nucleolar protein Nop56 [Phytophthora infestans T30-4]	1e-117	214/221 (96%)
VI	ppo3h07c08t.1	413.497	779.775	1735.16	1185.5	709.878	788.11	468.45	4.1963	XP_002901754.1	conserved hypothetical protein [Phytophthora infestans T30-4]	1e-110	204/243 (83%)
VI	ppt4j21d07r.1	1323.65	2490.35	5533.42	2353.82	4068.43	2885.62	4035.15	4.18043	ABF85690.1	plasma membrane H+-ATPase 1a [Phytophthora nicotianae]	1e-127	219/221 (99%)
VI	CL662Contig1	275.123	452.244	1090.27	707.476	452.502	616.06	263.614	4.13585	XP_002901939.1	conserved hypothetical protein [Phytophthora infestans T30-4]	8e-29	77/124 (62%)
VI	CL904Contig1	198.897	137.918	559.621	317.104	267.012	284.642	201.117	4.05765	XP_002908213.1	nardilysin, putative [Phytophthora infestans T30-4]	3e-21	52/57 (91%)
VI	CL557Contig1	437.391	214.214	864.892	456.063	672.752	505.556	402.794	4.03751	XP_002895758.1	conserved hypothetical protein [Phytophthora infestans T30-4]	4e-91	158/165 (95%)
VI	CL1322Contig1	110.63	127.254	412.71	185.019	168.018	178.552	446.321	4.03436	XP_002895010.1	pectin lyase, putative [Phytophthora infestans T30-4]	3e-83	135/222 (60%)
VI	ppo3h08e23t.1	107.69	113.209	423.948	135.681	129.22	119.756	105.284	4.02671
VI	CL1500Contig1	206.939	342.845	830.894	235.528	350.575	337.865	312.638	4.01516	XP_002895052.1	conserved hypothetical protein [Phytophthora infestans T30-4]	6e-93	172/212 (81%)
VII	CL128Contig1	109.61	20896.4	1080.52	2608.16	484.685	253.907	122.781	190.643	ACL11873.1	metallothionein [Phytophthora cinnamomi]	9e-48	86/109 (78%)
VII	PpZOH_CD051652.1.1	99.7025	18405.4	455.605	716.516	135.894	125.569	108.995	184.604
VII	PpZOH_CD051696.1.1	105.06	18848.6	903.28	2263.2	410.7	180.952	124.553	179.408	ACL11873.1	metallothionein [Phytophthora cinnamomi]	2e-44	82/109 (75%)
VII	PpZOH_CD051444.1.1	130.087	18556.5	585.241	1104.27	300.445	208.011	187.612	142.647	AAV63938.1	putative nuclear LIM factor interactor-interacting protein cleavage-specific form [Phytophthora infestans]	2e-07	40/97 (41%)
VII	CL283Contig1	103.232	14252.8	322.846	195.067	136.61	116.335	107.047	138.065	XP_002905826.1	sorbitol dehydrogenase, putative [Phytophthora infestans T30-4]	1e-120	220/295 (74%)
VII	CL1143Contig1	105.677	14344.1	1219.79	2976.83	1007.14	683.602	216.136	135.735	XP_002898718.1	conserved hypothetical protein [Phytophthora infestans T30-4]	1e-47	92/147 (62%)
VII	CL375Contig1	109.563	14101.1	1609.9	1150.87	666.679	259.519	140.737	128.703	XP_002904420.1	conserved hypothetical protein [Phytophthora infestans T30-4]	3e-82	141/149 (94%)
VII	PpZOH_CD051635.1.1	328.242	26566.4	357.433	1372.39	355.581	361.788	220.211	120.641	XP_002997783.1	glycoside hydrolase, putative [Phytophthora infestans T30-4]	1e-27	61/128 (47%)
VII	PpZOH_CD051386.1.1	94.9083	10440.6	745.26	1192.19	249.47	184.724	118.271	110.007	ACL11873.1	metallothionein [Phytophthora cinnamomi]	1e-47	91/140 (65%)
VII	CL707Contig1	230.81	24875	2266.2	2563.55	639.146	518.819	626.028	107.772	XP_002902541.1	conserved hypothetical protein [Phytophthora infestans T30-4]	0	340/351 (96%)
VII	PpZOH_CD051377.1.1	135.514	13708.8	1176.24	1867.56	912.586	420.659	454.718	101.161	XP_002898718.1	conserved hypothetical protein [Phytophthora infestans T30-4]	6e-89	161/179 (89%)
VII	PpZOH_CD051675.1.1	119.536	10178.6	452.556	250.752	175.07	128.557	130.269	85.1509	XP_002997519.1	dual specificity protein phosphatase, putative [Phytophthora infestans T30-4]	3e-93	162/162 (100%)
VII	PpZOH_CD051381.1.1	337.358	24066.7	603.394	1001.16	472.587	296.453	326.658	81.1822	XP_002898661.1	conserved hypothetical protein [Phytophthora infestans T30-4]	3e-45	87/98 (88%)
VII	ppo3h12l08t.1	353.228	28273.8	6440.23	6937.97	1288.89	1297.28	1144.3	80.044	XP_002902541.1	conserved hypothetical protein [Phytophthora infestans T30-4]	6e-58	118/136 (86%)
VII	PpZOH_CD051421.1.1	124.744	8683.39	731.904	2594.37	697.735	317.541	173.495	69.6099	XP_002904991.1	conserved hypothetical protein [Phytophthora infestans T30-4]	1e-19	57/109 (52%)
VII	PpZOH_CD051494.1.1	155.783	10509.6	940.145	1998.51	955.503	584.66	289.625	67.4631	XP_002899832.1	conserved hypothetical protein [Phytophthora infestans T30-4]	2e-51	99/120 (82%)
VII	PpZOH_CD051601.1.1	368.403	24512.1	946.308	2444.34	1322.97	720.75	607.429	66.5361
VII	PpZOH_CD051613.1.1	100.603	6523.26	192.301	286.054	130.628	118.605	116.049	64.8414	AAV63938.1	putative nuclear LIM factor interactor-interacting protein cleavage-specific form [Phytophthora infestans]	2e-81	145/156 (92%)
VII	PpZOH_CD051643.1.1	528.63	6341.3	878.221	2726.66	242.254	232.386	98.3867	64.4528	AAN31513.1	ammonium transporter [Phytophthora infestans]	4e-52	102/153 (66%)
VII	CL612Contig1	106.952	6583.34	535.591	447.791	287.717	203.082	152.769	61.5542	XP_002904130.1	PLAC8 family protein [Phytophthora infestans T30-4]	3e-97	175/217 (80%)
VII	ppt4j11d11r.1	1016.21	13122.1	903.202	1326.83	229.441	284.983	363.959	57.1916	XP_002904111.1	sulfatase-like protein [Phytophthora infestans T30-4]	1e-77	155/239 (64%)
VII	CL938Contig1	142.093	7690.55	540.878	665.634	273.567	378.405	150.735	54.1235	XP_002904774.1	quinolinate synthetase A protein, putative [Phytophthora infestans T30-4]	4e-58	86/99 (86%)
VII	ppo3h01l03t.1	365.226	11352.8	401.58	747.304	301.443	221.7	324.638	51.2079	XP_002897944.1	mitochondrial carnitine/acylcarnitine carrier protein, putative [Phytophthora infestans T30-4]	5e-20	66/142 (46%)
VII	CL157Contig1	512.195	25893.2	1086.02	1852.62	944.79	619.882	646.99	50.5534	XP_002898661.1	conserved hypothetical protein [Phytophthora infestans T30-4]	1e-156	277/305 (90%)
VII	PpZOH_CD051490.1.1	417.889	20998.3	2329.08	1667	548.195	555.283	1423.88	50.2484	XP_002900228.1	Mitochondrial Carrier (MC) Family [Phytophthora infestans T30-4]	9e-43	97/153 (63%)
VII	PpZOH_CD051391.1.1	236.319	10986.7	646.205	418.001	334.984	263.441	265.093	46.4908	XP_002898661.1	conserved hypothetical protein [Phytophthora infestans T30-4]	1e-45	93/112 (83%)
VII	PpZOH_CD051548.1.1	114.311	5258.07	233.248	1005.53	272.177	200.517	141.403	45.9979	XP_002998196.1	hypothetical protein PITG_05974 [Phytophthora infestans T30-4]	6e-15	57/113 (50%)
VII	ppt4j36f07r.1	148.384	6762.8	1627.09	495.394	302.606	229.094	175.346	45.5763	XP_002896948.1	conserved hypothetical protein [Phytophthora infestans T30-4]	1e-87	172/258 (66%)
VII	CL148Contig1	118.157	5345.79	1176.67	234.612	524.588	495.148	307.344	45.2432	XP_002900175.1	12-oxophytodienoate reductase, putative [Phytophthora infestans T30-4]	0	328/342 (95%)
VII	PpZOH_CD051540.1.1	106.237	4731.9	145.773	872.261	269.685	173.22	121.395	44.5409
VII	ppt4j09c10r.1	134.044	5773.27	298.924	785.432	558.415	389.148	238.133	43.0701
VII	CL468Contig1	321.851	13609.4	2091.46	1103.06	496.851	470.77	1071.6	42.2847	XP_002900228.1	Mitochondrial Carrier (MC) Family [Phytophthora infestans T30-4]	1e-171	161/173 (93%)
VII	CL568Contig1	110.32	4596.38	521.944	475.746	466.931	239.296	208.06	41.664	XP_002898718.1	conserved hypothetical protein [Phytophthora infestans T30-4]	1e-71	126/191 (65%)
VII	PpZOH_CD051703.1.1	108.546	4327.7	146.781	199.771	210.529	122.026	121.466	39.8697	XP_002898718.1	conserved hypothetical protein [Phytophthora infestans T30-4]	3e-16	39/65 (60%)
VII	ppgam23e10r.1	572.417	22091.2	560.352	2077.35	1426	1191.28	772.544	39.4238	CBJ27566.1	conserved unknown protein [Ectocarpus siliculosus]	1e-08	51/170 (30%)
VII	CL743Contig1	938.388	23713.2	2182.53	5210.95	1934	1712.74	614.295	38.6023	XP_002899779.1	ATP-binding Cassette (ABC) Superfamily [Phytophthora infestans T30-4]	1e-144	251/261 (96%)
VII	CL939Contig1	115.606	4161.09	139.999	147.458	110.245	116.639	108.571	38.3262	XP_002898494.1	choline-phosphate cytidylyltransferase B [Phytophthora infestans T30-4]	1e-77	140/148 (94%)
VII	CL22Contig1	2114.77	19011.9	1024.72	1252.21	913.621	509.972	1002.1	37.2802	XP_002906420.1	ribonucleoside-diphosphate reductase small chain [Phytophthora infestans T30-4]	0	356/379 (93%)
VII	PpZOH_CD051532.1.1	116.569	4217.22	577.735	228.524	202.182	172.022	151.144	36.178	XP_002901349.1	transmembrane protein, putative [Phytophthora infestans T30-4]	6e-58	105/113 (92%)
VII	CL574Contig1	114.159	4042.33	334.62	285.75	383.357	265.246	155.21	35.4097	XP_002895053.1	conserved hypothetical protein [Phytophthora infestans T30-4]	1e-116	122/157 (77%)
VII	PpZOH_CD051657.1.1	109.483	3631.64	591.012	273.697	237.656	188.367	126.186	33.1709	XP_002904420.1	conserved hypothetical protein [Phytophthora infestans T30-4]	3e-29	62/81 (76%)
VII	PpZOH_CD051630.1.1	108.965	3565.07	262.092	442.142	206.138	152.279	134.967	32.7177	XP_002898718.1	conserved hypothetical protein [Phytophthora infestans T30-4]	4e-29	60/68 (88%)
VII	PpZOH_CD051436.1.1	112.6	3433.09	256.065	274.011	169.692	136.759	122.643	30.4894	XP_002901591.1	beta-glucan synthesis-associated protein, putative [Phytophthora infestans T30-4]	1e-108	180/202 (89%)
VII	PpZOH_CD051383.1.1	395.09	11942	753.807	952.583	563.595	408.79	952.109	30.226
VII	ppo3h04e04t.1	109.047	3160.26	228.384	747.632	314.896	254.592	130.566	28.9808	XP_002897527.1	transmembrane protein, putative [Phytophthora infestans T30-4]	1e-145	249/288 (86%)
VII	CL258Contig1	485.239	14012.4	2040.7	2274.62	1333.05	982.217	2152.45	28.8773	XP_002899184.1	conserved hypothetical protein [Phytophthora infestans T30-4]	7e-84	137/148 (92%)
VII	CL373Contig1	135.739	3910.14	225.934	184.153	195.044	150.525	140.384	28.8063	XP_002896798.1	deoxyuridine 5'-triphosphate nucleotidohydrolase [Phytophthora infestans T30-4]	5e-74	150/203 (73%)
VII	PpZOH_CD051737.1.1	114.697	3183.42	144.119	221.32	153.317	155.368	118.077	27.7551	XP_002997832.1	adenylate kinase, putative [Phytophthora infestans T30-4]	6e-60	120/162 (74%)
VII	ppgam21f05r.1	362.783	9969.54	361.612	692.516	627.3	580.342	553.414	27.5697	XP_002909393.1	3'5'-cyclic nucleotide phosphodiesterase, putative [Phytophthora infestans T30-4]	6e-84	167/237 (70%)
VII	PpZOH_CD051611.1.1	473.207	9504.94	493.788	741.318	362.212	377.511	416.779	26.2414	CBJ49055.1	conserved unknown protein [Ectocarpus siliculosus]	7e-26	57/102 (55%)
VII	ppo3h04l17t.1	105.461	2666.85	181.29	201.076	149.449	122.452	110.3	25.2874	AAV63939.1	putative nuclear LIM factor interactor-interacting protein cleavage-specific form [Phytophthora infestans]	3e-86	154/168 (91%)
VII	ppo3h06l11t.1	151.845	3363.91	296.643	339.754	227.315	179.038	143.864	23.3826	XP_002900881.1	conserved hypothetical protein [Phytophthora infestans T30-4]	1e-105	190/196 (96%)
VII	PpZOH_CD051755.1.1	179.076	4067.81	648.457	834.224	456.531	545.904	436.409	22.7155	XP_002906039.1	conserved hypothetical protein [Phytophthora infestans T30-4]	1e-90	155/162 (95%)
VII	PpZOH_CD051745.1.1	165.141	3734.79	488.388	475.897	490.141	336.245	311.212	22.6158	XP_002902411.1	metalloprotease family M12A, putative [Phytophthora infestans T30-4]	8e-15	45/82 (54%)
VII	PpZOH_CD051724.1.1	500.27	11255.4	1270.35	1880.48	1742.75	1298.72	1133.25	22.4987	XP_002906208.1	conserved hypothetical protein [Phytophthora infestans T30-4]	1e-49	90/94 (95%)
VII	CL545Contig1	427.87	6335.06	365.788	428.99	282.298	376.694	326.452	22.441	XP_002905210.1	exopolysaccharide phosphotransferase, putative [Phytophthora infestans T30-4]	1e-161	275/286 (96%)
VII	PpZOH_CD051640.1.1	168.242	2999.02	137.888	338.913	203.542	201.501	171.248	21.7497	XP_002906875.1	diacylglycerol O-acyltransferase, putative [Phytophthora infestans T30-4]	2e-55	100/131 (76%)
VII	PpZOH_CD051389.1.1	265.674	3702.11	274.926	170.368	212.156	222.804	244.287	21.7301	XP_002896294.1	conserved hypothetical protein [Phytophthora infestans T30-4]	2e-59	133/218 (61%)
VII	ppo3h05g18t.1	107.102	2186.63	314.95	254.782	221.626	179.608	131.155	20.4164	XP_002899413.1	conserved hypothetical protein [Phytophthora infestans T30-4]	1e-123	217/253 (85%)
VII	CL292Contig1	206.994	4214.16	1069.58	368.175	617.781	461.529	324.095	20.3589	XP_002906994.1	conserved hypothetical protein [Phytophthora infestans T30-4]	1e-177	311/342 (90%)
VII	PpZOH_CD051471.1.1	1980	8604.32	742.329	676.892	757.822	424.322	915.566	20.2778	XP_002998740.1	conserved hypothetical protein [Phytophthora infestans T30-4]	4e-47	107/152 (70%)
VII	ppgam24g02r.1	300.561	5993.53	707.993	712.451	518.408	452.796	405.588	19.9412	XP_002900588.1	glycoside hydrolase, putative [Phytophthora infestans T30-4]	7e-20	59/96 (61%)
VII	PpZOH_CD051375.1.1	1516.24	29848.7	2648.59	4850.38	2756.03	1757.09	4050.57	19.686	XP_002901266.1	putative GPI-anchored serine-threonine rich hypothetical protein [Phytophthora infestans T30-4]	1e-07	39/76 (51%)
VII	ppt4j28g04r.1	605.043	7936.46	689.246	403.409	753.361	695.368	707.67	19.6735	XP_002997541.1	conserved hypothetical protein [Phytophthora infestans T30-4]	2e-94	170/252 (67%)
VII	ppt4j09f05r.1	161.806	3167.52	198.361	211.901	217.04	193.095	175.941	19.576	XP_002909520.1	histone demethylase, putative [Phytophthora infestans T30-4]	1e-125	209/227 (92%)
VII	CL322Contig1	226.106	4396.89	904.84	472.008	887.348	544.607	413.198	19.4461	XP_002900454.1	DNA binding protein, putative [Phytophthora infestans T30-4]	1e-155	281/324 (86%)
VII	CL1392Contig1	1009.44	9802.49	663.244	1016.3	530.095	569.905	914.293	18.492	XP_002898108.1	nucleolar protein, putative [Phytophthora infestans T30-4]	5e-95	166/191 (86%)
VII	CL97Contig1	403.643	2513.14	318.797	137.534	167.07	157.207	372.664	18.2728	XP_002905218.1	conserved hypothetical protein [Phytophthora infestans T30-4]	1e-126	247/316 (78%)
VII	ppo3h02k03t.1	113.931	2044.72	181.091	121.444	129.685	114.89	122.63	17.947	XP_002906348.1	conserved hypothetical protein [Phytophthora infestans T30-4]	5e-68	124/137 (90%)
VII	PpZOH_CD051387.1.1	219.83	3942.72	848.703	1221.45	564.384	421.839	256.824	17.9353	XP_002904267.1	conserved hypothetical protein [Phytophthora infestans T30-4]	7e-35	75/98 (76%)
VII	ppgam25h04r.1	185.23	3247.57	312.608	726.336	340.881	336.437	224.025	17.5326	XP_002896043.1	conserved hypothetical protein [Phytophthora infestans T30-4]	1e-33	109/272 (40%)
VII	PpZOH_CD051498.1.1	1189.02	7175.07	436.548	416.873	594.342	555.928	539.043	17.2116	XP_002908005.1	conserved hypothetical protein [Phytophthora infestans T30-4]	9e-58	105/151 (69%)
VII	CL1445Contig1	431.224	4947.61	953.301	666.54	706.201	407.709	294.609	16.7938	XP_002897337.1	protein kinase, putative [Phytophthora infestans T30-4]	1e-154	265/265 (100%)
VII	ppgam32b01r.1	160.424	2680.86	454.197	328.706	530.018	396.022	343.392	16.7111	XP_002999017.1	conserved hypothetical protein [Phytophthora infestans T30-4]	1e-109	211/268 (78%)
VII	CL1082Contig1	207.716	3225.82	227.008	390.962	196.773	246.863	520.711	16.3936	XP_002899250.1	conserved hypothetical protein [Phytophthora infestans T30-4]	5e-87	158/192 (82%)
VII	ppt4j32d09r.1	1428.62	18643.6	1142.76	2841.11	2899.73	2954.33	2530.5	16.3144	XP_002997540.1	conserved hypothetical protein [Phytophthora infestans T30-4]	2e-45	124/315 (39%)
VII	PpZOH_CD051416.1.1	607.338	5351.86	339.17	540.87	437.818	474.368	507.166	15.7793
VII	CL334Contig1	983.042	11946.6	1638.09	1114.69	894.669	757.614	941.994	15.7688	XP_002898866.1	proliferating cell nuclear antigen [Phytophthora infestans T30-4]	1e-141	258/259 (99%)
VII	ppt4j24g06r.1	127.115	1989.75	156.56	348.514	244.584	279.008	665.945	15.6531	XP_002909358.1	conserved hypothetical protein [Phytophthora infestans T30-4]	8e-31	66/112 (58%)
VII	PpZOH_CD051731.1.1	203.928	2057.34	140.566	404.711	181.765	160.123	132.098	15.5743	XP_002998296.1	hypothetical protein PITG_06112 [Phytophthora infestans T30-4]	3e-44	87/99 (87%)
VII	ppgam16g06r.1	319.126	2914.15	189.338	245.394	198.316	199.048	209.106	15.3912	XP_002903722.1	DNA polymerase alpha catalytic subunit, putative [Phytophthora infestans T30-4]	4e-20	47/51 (92%)
VII	PpZOH_CD051515.1.1	627.518	8067.11	533.611	1278.81	871.147	881.378	727.905	15.1179	XP_002905418.1	phosphoinositol transporter [Phytophthora infestans T30-4]	4e-71	131/139 (94%)
VII	CL909Contig1	225.096	2270.33	201.17	288.082	151.871	155.683	156.41	14.949	XP_002909278.1	conserved hypothetical protein [Phytophthora infestans T30-4]	1e-163	285/359 (79%)
VII	ppo3h07m18t.1	496.611	5510.18	410.806	502.568	405.412	506.423	375.714	14.6659	XP_002908832.1	protein kinase, putative [Phytophthora infestans T30-4]	3e-28	61/63 (96%)
VII	ppgam34a03r.1	643.241	2780.23	190.602	230.599	222.221	201.737	215.969	14.5865	XP_002907470.1	conserved hypothetical protein [Phytophthora infestans T30-4]	1e-134	236/258 (91%)
VII	ppt4j35e09r.1	207.455	3017.13	372.366	355.279	472.136	432.472	283.841	14.5436	XP_002902995.1	GTP cyclohydrolase I [Phytophthora infestans T30-4]	1e-113	209/214 (97%)
VII	CL511Contig1	171.454	2493.3	446.003	630.758	385.36	344.419	245.644	14.5421	AAN31485.1	diaminopimelate decarboxylase [Phytophthora infestans]	0	338/360 (93%)
VII	ppt4j35a02r.1	631.346	8921.06	656.408	1157.41	1004.68	951.277	747.929	14.1302	XP_002898881.1	protein kinase, putative [Phytophthora infestans T30-4]	1e-120	217/255 (85%)
VII	CL603Contig1	703.951	4521.52	642.923	328.375	592.197	450.081	706.412	13.7694	XP_002998466.1	conserved hypothetical protein [Phytophthora infestans T30-4]	1e-109	142/150 (94%)
VII	ppt4j02a12r.1	2236.48	10742.9	787.289	1818.84	1516.92	2497.47	2158.48	13.6455	XP_002907123.1	conserved hypothetical protein [Phytophthora infestans T30-4]	7e-38	103/233 (44%)
VII	ppo3h10e16t.1	105.592	1437.91	151.982	218.258	187.669	153.013	156.741	13.6177	XP_002896050.1	conserved hypothetical protein [Phytophthora infestans T30-4]	4e-58	112/138 (81%)
VII	PpZOH_CD051673.1.1	494.492	1867.25	159.916	137.898	161.697	137.134	154.868	13.6163	XP_002907033.1	conserved hypothetical protein [Phytophthora infestans T30-4]	3e-61	115/124 (92%)
VII	CL862Contig1	130.651	1756.08	172.763	253.953	192.017	164.3	150.454	13.441	AAZ43381.1	complement control module protein [Phytophthora nicotianae]	2e-29	65/77 (84%)
VII	ppt4j25h07r.1	152.367	2042.85	455.635	338.605	226.583	209.942	221.85	13.4074	XP_002740735.1	PREDICTED: uridine phosphorylase-like [Saccoglossus kowalevskii]	3e-63	124/260 (47%)
VII	PpZOH_CD051545.1.1	2563.77	27377.6	2050.87	8005.67	2909.94	3646.8	2354.11	13.3493	XP_002896328.1	cleavage induced hypothetical protein [Phytophthora infestans T30-4]	4e-43	99/154 (64%)
VII	CL1341Contig1	1199.49	15857.3	2956.19	2701.4	2020.36	1567.75	1627.42	13.22	XP_002897938.1	conserved hypothetical protein [Phytophthora infestans T30-4]	1e-62	123/130 (94%)
VII	CL1110Contig1	432.156	5684.46	909.195	1123.49	987.663	790.58	610.814	13.1537	XP_002908203.1	conserved hypothetical protein [Phytophthora infestans T30-4]	1e-109	186/199 (93%)
VII	ppgam20b06r.1	1447.54	13343.1	1034.03	2070.64	2251.72	2062.75	2700.43	12.904	XP_002998211.1	ribonucleoside-diphosphate reductase large subunit [Phytophthora infestans T30-4]	1e-109	197/201 (98%)
VII	CL1145Contig1	248.994	3167.05	533.46	359.862	722.571	743.442	993.709	12.7194	XP_002897768.1	glycoside hydrolase, putative [Phytophthora infestans T30-4]	2e-25	56/97 (57%)
VII	CL546Contig1	514.088	3237.07	636.66	256.118	515.784	427.77	641.324	12.639	XP_002998466.1	conserved hypothetical protein [Phytophthora infestans T30-4]	7e-40	82/120 (68%)
VII	ppo3h01a12t.1	1404.74	10738.5	877.282	974.519	1480.67	1096.19	2214.95	12.2407	XP_002908036.1	conserved hypothetical protein [Phytophthora infestans T30-4]	1e-134	232/241 (96%)
VII	CL935Contig1	163.709	2001.25	230.008	229.495	225.739	229.007	200.93	12.2244	XP_002906057.1	3-isopropylmalate dehydrogenase [Phytophthora infestans T30-4]	0	325/329 (98%)
VII	ppo3h06b04t.1	153.709	1570.14	129.052	237.15	177.341	152.247	132.063	12.1667	XP_002897727.1	bZIP transcription factor [Phytophthora infestans T30-4]	9e-44	96/187 (51%)
VII	ppgam28f03r.1	669.531	3363.34	330.373	277.382	310.31	324.2	414.018	12.1253	XP_002902882.1	conserved hypothetical protein [Phytophthora infestans T30-4]	1e-139	239/267 (89%)
VII	CL585Contig1	170.329	2064.89	261.532	196.788	227.19	244.926	235.318	12.1229	XP_002997541.1	conserved hypothetical protein [Phytophthora infestans T30-4]	1e-153	164/174 (94%)
VII	ppgam17c02r.1	152.056	1817.99	152.294	189.299	201.746	152.306	160.339	11.956	XP_002899071.1	histone arginine demethylase, putative [Phytophthora infestans T30-4]	1e-137	226/239 (94%)
VII	CL760Contig1	358.396	2115.42	259.245	215.923	210.94	178.063	248.187	11.8801	XP_002902486.1	myosin-like protein [Phytophthora infestans T30-4]	7e-62	121/138 (87%)
VII	ppgam13d03r.1	439.368	2752.68	392.143	246.72	311.05	231.912	295.231	11.8695	XP_002900808.1	conserved hypothetical protein [Phytophthora infestans T30-4]	4e-24	61/105 (58%)
VII	ppgam29c08r.1	315.186	3630.45	688.75	663.305	619.299	560.516	453.919	11.5184	XP_002997120.1	conserved hypothetical protein [Phytophthora infestans T30-4]	1e-104	189/226 (83%)
VII	CL637Contig1	264.266	2658.82	233.088	350.811	269.504	342.406	232.082	11.4564	XP_002903002.1	Mitochondrial Carrier (MC) Family [Phytophthora infestans T30-4]	1e-161	279/297 (93%)
VII	CL293Contig1	445.679	5063.78	649.092	515.939	637.07	531.828	481.344	11.3619	XP_002896294.1	conserved hypothetical protein [Phytophthora infestans T30-4]	0	210/242 (86%)
VII	ppt4j30c12r.1	1736.45	6746.5	656.696	858.684	877.01	599.339	739.429	11.2566	XP_002998740.1	conserved hypothetical protein [Phytophthora infestans T30-4]	8e-96	178/227 (78%)
VII	PpZOH_CD051681.1.1	1116.92	10951.2	1963.65	1518.17	1390.55	1180.54	979.453	11.181	XP_002897938.1	conserved hypothetical protein [Phytophthora infestans T30-4]	3e-44	92/112 (82%)
VII	ppo3h11d21t.1	193.822	1654.29	149.813	411.812	190.573	202.3	172.269	11.0424	XP_002902598.1	protein kinase, putative [Phytophthora infestans T30-4]	1e-141	251/266 (94%)
VII	CL826Contig1	232.685	1774.51	224.426	161.941	197.678	163.461	261.119	10.9577	XP_002899850.1	conserved hypothetical protein [Phytophthora infestans T30-4]	2e-16	61/196 (31%)
VII	ppo3h10p22t.1	234.292	2250.2	359.613	449.836	248.115	272.67	207.857	10.8257	XP_002997704.1	cell division protein kinase, putative [Phytophthora infestans T30-4]	1e-122	215/223 (96%)
VII	PpZOH_CD051722.1.1	470.918	2132.31	198.061	459.586	352.573	471.68	362.094	10.7659	XP_002903781.1	conserved hypothetical protein [Phytophthora infestans T30-4]	1e-62	129/181 (71%)
VII	ppgam12c12r.1	251.773	2661.23	247.576	404.541	332.624	318.174	248.177	10.7491	XP_002905298.1	conserved hypothetical protein [Phytophthora infestans T30-4]	4e-97	184/215 (85%)
VII	ppo3h12g16t.1	256.566	1693.96	158.769	170.334	165.626	185.759	192.436	10.6694	XP_002997020.1	conserved hypothetical protein [Phytophthora infestans T30-4]	1e-103	198/243 (81%)
VII	ppo3h12g01t.1	252.032	2599.43	767.471	503.993	435.967	416.498	399.814	10.3139	XP_002902411.1	metalloprotease family M12A, putative [Phytophthora infestans T30-4]	2e-52	104/172 (60%)
VII	ppt4j04f05r.1	356.539	3182.23	309.026	325.726	313.023	346.937	329.454	10.2976	XP_002902486.1	myosin-like protein [Phytophthora infestans T30-4]	3e-87	161/170 (94%)
VII	ppo3h12h13t.1	995.947	4331.93	421.572	944.157	762.256	1181.88	1351.89	10.2757	XP_002186101.1	predicted protein [Phaeodactylum tricornutum CCAP 1055/1]	2e-23	49/66 (74%)
VII	CL1264Contig1	390.85	3921.44	624.268	552.201	915.473	1021.01	724.174	10.0331	XP_002998047.1	conserved hypothetical protein [Phytophthora infestans T30-4]	1e-132	235/253 (92%)
VII	ppt4j41c04r.1	1270.78	5526.79	991.289	835.841	912.121	553.697	1053.2	9.98161	XP_002905610.1	conserved hypothetical protein [Phytophthora infestans T30-4]	1e-120	223/251 (88%)
VII	CL1205Contig1	710.115	4611.54	524.994	763.591	917.371	691.772	465.272	9.91149	XP_002903703.1	myosin-like protein [Phytophthora infestans T30-4]	2e-78	167/239 (69%)
VII	ppo3h11g04t.1	465.497	3615.11	424.775	793.754	504.904	431.246	366.318	9.86878	XP_002908005.1	conserved hypothetical protein [Phytophthora infestans T30-4]	2e-38	71/105 (67%)
VII	ppo3h07e02t.1	2397.81	11821.5	1201.42	2105.43	2291.15	2181.39	2086.02	9.83966	XP_002909032.1	calcineurin-like phosphoesterase, putative [Phytophthora infestans T30-4]	1e-132	223/233 (95%)
VII	CL918Contig1	400.465	3922.66	669.718	592.452	509.355	642.218	631.851	9.79528	XP_002906205.1	importin-like protein [Phytophthora infestans T30-4]	0	388/417 (93%)
VII	ppt4j36f02r.1	181.199	1251.48	127.972	136.391	152.281	133.708	148.711	9.77933	XP_002907353.1	conserved hypothetical protein [Phytophthora infestans T30-4]	1e-130	235/284 (82%)
VII	CL371Contig1	287.858	2750.05	629.499	324.715	384.025	366.264	311.875	9.55351	ABW71831.1	putative RNA helicase [Phytophthora infestans]	1e-106	193/199 (96%)
VII	ppo3h01i16t.1	515.562	2355.16	249.065	493.322	317.196	261.779	260.564	9.45601	XP_002901068.1	conserved hypothetical protein [Phytophthora infestans T30-4]	3e-08	30/43 (69%)
VII	PpT4J17G09.1	1213.47	7351.64	998.726	1192.43	1159.73	1033.82	782.496	9.39512	XP_002906824.1	Poly(A) polymerase, putative [Phytophthora infestans T30-4]	1e-125	228/230 (99%)
VII	ppo3h03g02t.1	176.138	1652.2	293.266	368.434	398.397	470.955	257.512	9.38018	XP_002908941.1	conserved hypothetical protein [Phytophthora infestans T30-4]	1e-102	190/197 (96%)
VII	ppgam30b12r.1	669.653	2517.34	268.532	304.613	532.888	533.575	386.564	9.37445	XP_002901959.1	myosin-like protein [Phytophthora infestans T30-4]	1e-100	200/266 (75%)
VII	ppo3h06p22t.1	309.899	2150.44	317.327	251.973	244.078	232.379	282.557	9.254	XP_002998466.1	conserved hypothetical protein [Phytophthora infestans T30-4]	3e-51	113/169 (66%)
VII	ppo3h07p19t.1	412.995	3785.16	759.207	820.186	707.12	541.181	568.906	9.16515
VII	PpZOH_CD051564.1.1	233.272	2118.39	340.012	262.459	247.199	247.243	231.628	9.14568	ABW71831.1	putative RNA helicase [Phytophthora infestans]	2e-32	67/72 (93%)
VII	CL921Contig1	310.688	2511.51	476.4	359.299	352.557	370.212	274.883	9.13666	XP_002907570.1	conserved hypothetical protein [Phytophthora infestans T30-4]	1e-103	131/144 (90%)
VII	ppgam25a10r.1	554.262	3204.89	352.674	360.126	426.912	367.006	434.547	9.08739	XP_002900834.1	conserved hypothetical protein [Phytophthora infestans T30-4]	1e-100	182/227 (80%)
VII	ppgam26f01r.1	281.594	1216.69	183.144	291.033	163.798	155.259	134.345	9.05645	XP_002898151.1	conserved hypothetical protein [Phytophthora infestans T30-4]	1e-135	240/279 (86%)
VII	PpZOH_CD051661.1.1	1072.72	4382.36	486.956	670.534	663.024	710.212	593.626	8.99951	XP_002998689.1	conserved hypothetical protein [Phytophthora infestans T30-4]	1e-46	95/148 (64%)
VII	PpT4J12F11.1	122.843	1103.52	137.012	187.815	151.516	163.114	129.076	8.98311	XP_002905308.1	conserved hypothetical protein [Phytophthora infestans T30-4]	6e-90	163/181 (90%)
VII	ppt4j24e02r.1	178.455	1591.66	280.225	420.578	216.95	197.781	297.405	8.91911	XP_002900274.1	conserved hypothetical protein [Phytophthora infestans T30-4]	1e-104	204/275 (74%)
VII	CL72Contig1	2877.2	25612.2	5681.54	5402.72	3867.8	4058.79	3114.59	8.90177	XP_002999190.1	conserved hypothetical protein [Phytophthora infestans T30-4]	1e-133	239/261 (91%)
VII	ppt4j27c09r.1	355.952	2500.39	280.903	390.299	375.669	498.863	548.627	8.90127	XP_002904802.1	inactive ubiquitin carboxyl-terminal hydrolase, putative [Phytophthora infestans T30-4]	1e-131	242/263 (92%)
VII	ppt4j38g03r.1	857.37	4854.18	579.982	1176.83	1182.22	1033.57	545.84	8.89304	XP_002903703.1	myosin-like protein [Phytophthora infestans T30-4]	1e-60	126/172 (73%)
VII	CL967Contig1	1047.02	6609.03	743.85	1106.92	1090.13	1160.72	990.156	8.88489	XP_002900348.1	aconitate hydratase, putative [Phytophthora infestans T30-4]	1e-101	180/186 (96%)
VII	ppgam03f08r.1	241.218	1541.68	196.398	188.658	236.834	173.582	194.991	8.88156	XP_002896255.1	UDP-N-acetylglucosamine-peptide N-acetylglucosaminyltransferase, putative [Phytophthora infestans T30-4]	1e-120	212/226 (93%)
VII	ppo3h13a11t.1	298.295	1652.48	188.733	198.661	228.831	244.023	239.403	8.75568	XP_002909570.1	conserved hypothetical protein [Phytophthora infestans T30-4]	1e-129	232/282 (82%)
VII	PpZOH_CD051368.1.1	1982.79	9751.99	1130.84	1678.32	1520.41	1620.73	1440.97	8.62368	XP_002900808.1	conserved hypothetical protein [Phytophthora infestans T30-4]	1e-92	180/217 (82%)
VII	ppt4j32a08r.1	181.629	1409.14	209.099	177.351	209.334	163.931	266.493	8.59596	XP_002897501.1	conserved hypothetical protein [Phytophthora infestans T30-4]	5e-94	181/233 (77%)
VII	ppgam22g10r.1	379.581	1987.92	242.395	231.386	263.266	269.446	270.591	8.59136	XP_002900003.1	conserved hypothetical protein [Phytophthora infestans T30-4]	5e-88	187/287 (65%)
VII	CL502Contig1	1989.32	8341.5	1427.24	978.086	1862.65	2094.72	2201.66	8.52839	XP_002896353.1	protein kinase, putative [Phytophthora infestans T30-4]	1e-168	297/314 (94%)
VII	ppo3h11l04t.1	127.163	1081.53	393.458	225.559	179.962	148.462	152.542	8.50509	XP_002998965.1	cleavage induced hypothetical protein [Phytophthora infestans T30-4]	5e-75	139/147 (94%)
VII	ppgam02h03r.1	232.353	1955.17	431.762	597.498	374.678	384.276	366.296	8.41464	XP_002998983.1	undecaprenyl pyrophosphate synthetase, putative [Phytophthora infestans T30-4]	3e-68	116/133 (87%)
VII	CL498Contig1	1004.86	8437.17	1883.29	2009.59	1790.74	1844.73	2048.88	8.3964	XP_002901744.1	conserved hypothetical protein [Phytophthora infestans T30-4]	8e-26	62/89 (69%)
VII	ppt4j22a04r.1	377.642	1450.02	257.733	197.091	176.039	173.874	193.007	8.33946	XP_002905661.1	conserved hypothetical protein [Phytophthora infestans T30-4]	1e-131	241/277 (87%)
VII	ppgam25a12r.1	782.534	2435.45	407.425	394.849	360.006	292.182	396.411	8.33538	XP_002905402.1	conserved hypothetical protein [Phytophthora infestans T30-4]	1e-40	86/137 (62%)
VII	ppgam23d08r.1	332.247	1431.5	225.552	171.807	178.905	183.021	267.638	8.33201	XP_002998729.1	adiponectin receptor protein, putative [Phytophthora infestans T30-4]	1e-121	206/214 (96%)
VII	ppgam11b05r.1	371.674	1986.04	358.494	284.632	238.805	269.209	293.765	8.31656	XP_002899535.1	phosphatidic acid phosphatase [Phytophthora infestans T30-4]	1e-119	200/210 (95%)
VII	PpZOH_CD051440.1.1	141.525	1167.72	241.764	202.458	228.927	223.219	170.737	8.25096	XP_002899929.1	conserved hypothetical protein [Phytophthora infestans T30-4]	2e-49	100/134 (74%)
VII	PpZOH_CD051674.1.1	537.62	2314.86	281.587	364.673	371.251	351.651	423.712	8.22077	XP_002900580.1	conserved hypothetical protein [Phytophthora infestans T30-4]	4e-95	173/191 (90%)
VII	CL825Contig1	223.294	1835.04	637.754	300.912	449.588	346.292	339.158	8.21806	XP_002906846.1	eukaryotic translation initiation factor 6 [Phytophthora infestans T30-4]	3e-67	132/134 (98%)
VII	ppo3h05j17t.1	837.043	2708.15	358.832	797.73	330.302	491.742	356.87	8.19901	XP_002907963.1	peptidyl-prolyl cis-trans isomerase C [Phytophthora infestans T30-4]	2e-72	136/163 (83%)
VII	CL526Contig1	718.151	5746.91	701.228	1117.17	788.376	1058.8	1043.29	8.19549	XP_002903701.1	cGMP-dependent protein kinase, putative [Phytophthora infestans T30-4]	1e-171	300/311 (96%)
VII	ppt4j23b09r.1	515.037	2248.71	343.806	275.827	281.544	293.689	277.007	8.15261	XP_002901755.1	conserved hypothetical protein [Phytophthora infestans T30-4]	1e-122	232/274 (84%)
VII	CL1038Contig1	890.221	3747.8	463.821	660.311	568.985	630.064	503.135	8.08028	XP_002897598.1	adhesin-like protein [Phytophthora infestans T30-4]	1e-97	194/283 (68%)
VII	ppo3h03c07t.1	627.562	2512.22	401.685	483.488	500.301	311.063	376.025	8.07623	XP_002999134.1	conserved hypothetical protein [Phytophthora infestans T30-4]	3e-55	104/118 (88%)
VII	CL1217Contig1	360.671	1986.47	314.561	312.879	256.071	246.429	430.22	8.06103	XP_002906725.1	conserved hypothetical protein [Phytophthora infestans T30-4]	1e-138	257/369 (69%)
VII	ppt4j41c11r.1	409.676	1427.14	227.299	210.174	177.782	197.983	206.832	8.02747	XP_002903060.1	calcium/calmodulin-dependent protein kinase, putative [Phytophthora infestans T30-4]	1e-144	252/257 (98%)
VII	ppgam03f04r.1	157.899	1068.67	177.21	226.422	170.81	160.762	133.293	8.01746	XP_002903936.1	conserved hypothetical protein [Phytophthora infestans T30-4]	8e-85	161/215 (74%)
VII	ppgam21d01r.1	374.62	1751.42	302.951	418.863	218.716	280.882	232.915	8.00777	XP_002901040.1	tubby-like protein [Phytophthora infestans T30-4]	1e-48	94/95 (98%)
VII	CL610Contig1	339.794	2718.62	595.855	778.597	1073.22	905.139	756.405	8.0008	XP_002899260.1	1,3-beta-glucanosyltransferase, putative [Phytophthora infestans T30-4]	0	394/411 (95%)
VII	CL1171Contig1	1409.82	7614.46	1440.28	2577.61	1493.19	953.039	3357.58	7.98966	XP_002909282.1	thioredoxin, putative [Phytophthora infestans T30-4]	4e-50	71/123 (57%)
VII	CL1546Contig1	271.645	1465.91	294.181	254.154	244.639	186.528	190.309	7.85892	XP_002894885.1	conserved hypothetical protein [Phytophthora infestans T30-4] ref	2e-97	180/210 (85%)
VII	PpZOH_CD051730.1.1	226.27	1505.98	205.137	270.415	193.062	200.016	208.374	7.80048	XP_002897941.1	conserved hypothetical protein [Phytophthora infestans T30-4]	6e-34	78/100 (78%)
VII	ppgam28d03r.1	732.769	2847.33	365.984	508.409	524.485	500.321	464.943	7.77992	XP_002902691.1	NAD-dependent histone deacetylase sir2-like protein [Phytophthora infestans T30-4]	1e-101	190/261 (72%)
VII	ppo3h05g06t.1	128.062	995.504	194.226	149.908	175.557	153.508	204.57	7.77361	XP_002897691.1	conserved hypothetical protein [Phytophthora infestans T30-4]	2e-95	180/261 (68%)
VII	ppgam29h09r.1	849.959	2653.61	371.486	434.161	342.053	557.034	349.57	7.75789
VII	CL180Contig1	580.549	4427.86	1131.52	584.082	572.814	675.953	1157.97	7.73002	XP_002906463.1	autophagy-related protein, putative [Phytophthora infestans T30-4] sp	7e-60	116/116 (100%)
VII	ppgam36a10r.1	319.631	2370.12	352.813	306.957	411.502	361.761	361.379	7.72136	XP_002901229.1	CLPTM1-like membrane protein, putative [Phytophthora infestans T30-4]	1e-113	206/255 (80%)
VII	ppgam24h12r.1	919.665	4184.8	545.084	741.574	1110.83	885.337	574.616	7.67734	XP_002908701.1	conserved hypothetical protein [Phytophthora infestans T30-4]	1e-153	268/276 (97%)
VII	PpT4J17C11.1	387.887	1203.03	181.541	249.834	210.258	206.084	159.106	7.5612	XP_002903635.1	sterol 3-beta-glucosyltransferase, putative [Phytophthora infestans T30-4]	9e-72	135/173 (78%)
VII	ppt4j02e04r.1	127.526	963.601	274.287	219.893	168.795	156.263	176.815	7.55611	XP_002902273.1	protein kinase, putative [Phytophthora infestans T30-4]	7e-82	163/208 (78%)
VII	CL907Contig1	243.319	1837.23	457.006	484.179	495.911	614.549	386.918	7.55072	XP_002902091.1	D-3-phosphoglycerate dehydrogenase [Phytophthora infestans T30-4]	1e-143	261/271 (96%)
VII	ppgam10e06r.1	115.44	863.026	121.395	225.31	150.32	137.118	118.209	7.47599	XP_002901995.1	protein kinase, putative [Phytophthora infestans T30-4]	6e-76	165/250 (66%)
VII	CL478Contig1	4806.51	31000.8	5079.05	6786.99	5178.3	5613.34	4161.51	7.4494	XP_002908832.1	protein kinase, putative [Phytophthora infestans T30-4]	1e-132	232/233 (99%)
VII	ppgam03h04r.1	645.66	3137.83	480.33	562.731	809.963	579.883	421.767	7.43972	XP_002908701.1	conserved hypothetical protein [Phytophthora infestans T30-4]	1e-66	137/197 (69%)
VII	ppo3h09o02t.1	222.524	1323.5	400.555	441.951	241.706	244.688	178.922	7.39708	XP_002909597.1	ATPase AFG2 protein [Phytophthora infestans T30-4]	1e-138	253/265 (95%)
VII	PpZOH_CD051591.1.1	231.737	1252.9	269.112	308.724	264.598	308.777	169.514	7.39114	XP_002997155.1	conserved hypothetical protein [Phytophthora infestans T30-4]	1e-44	99/177 (55%)
VII	ppo3h04d22t.1	379.814	1848.05	250.133	334.364	353.432	379.089	289.314	7.38825	XP_002896282.1	dicarboxylate/amino acid:cation (Na or H ) symporter (DAACS) family protein [Phytophthora infestans T30-4]	5e-67	142/201 (70%)
VII	CL618Contig1	283.941	1976.97	542.241	279.956	436.511	269.485	330.743	7.33611	XP_002899048.1	lipoic acid synthetase, mitochondrial precursor [Phytophthora infestans T30-4] sp	0	360/383 (93%)
VII	CL716Contig1	322.177	1657.59	304.23	284.033	228.28	263.903	282.83	7.26125	XP_002906412.1	conserved hypothetical protein [Phytophthora infestans T30-4]	1e-102	191/195 (97%)
VII	CL1285Contig1	165.329	972.287	152.336	147.921	156.487	134.337	157.731	7.23767	XP_002907478.1	conserved hypothetical protein [Phytophthora infestans T30-4]	1e-143	259/289 (89%)
VII	ppo3h10i03t.1	547.875	1912.9	297.12	580.557	267.144	405.734	303.517	7.16057	XP_002899985.1	Folate-Biopterin Transporter (FBT) Family [Phytophthora infestans T30-4]	1e-103	186/209 (88%)
VII	CL9Contig1	802.898	5421.53	1305.76	763.255	1298.56	885.035	1248.98	7.10317	XP_002896578.1	S-adenosylmethionine synthetase 2 [Phytophthora infestans T30-4]	0	377/391 (96%)
VII	ppt4j29d03r.1	174.315	1229.57	326.917	284.974	252.221	240.913	278.88	7.05373	XP_002894960.1	4-nitrophenylphosphatase, putative [Phytophthora infestans T30-4]	3e-94	175/223 (78%)
VII	ppgam15c04r.1	2661.57	16032.9	2274.35	4645.65	3397.43	3606.56	3549.39	7.04945	XP_002903701.1	cGMP-dependent protein kinase, putative [Phytophthora infestans T30-4]	1e-57	115/117 (98%)
VII	ppgam36b11r.1	302.318	2086.49	465.074	405.807	296.873	361.115	407.654	7.02823	XP_002898537.1	conserved hypothetical protein [Phytophthora infestans T30-4]	1e-112	219/282 (77%)
VII	ppgam34d11r.1	1375.87	4604.37	656.84	705.066	736.486	763.797	666.404	7.00987	XP_002908539.1	protein kinase, putative [Phytophthora infestans T30-4]	1e-142	244/250 (97%)
VII	ppo3h05d16t.1	274.258	1562.68	249.016	527.361	254.824	291.357	223.124	7.00363	XP_002997593.1	conserved hypothetical protein [Phytophthora infestans T30-4]	8e-77	158/241 (65%)
VII	ppt4j30e10r.1	239.041	1461.24	281.71	262.289	209.153	214.614	234.28	6.98648	XP_002906996.1	NhaC Na:H antiporter (NhaC) family protein [Phytophthora infestans T30-4]	1e-146	257/263 (97%)
VII	ppgam04b05r.1	797.935	2624.54	377.14	445.336	710.457	744.204	693.535	6.95906	XP_002900870.1	inositol-3,4-bisphosphate 4-phosphatase, putative [Phytophthora infestans T30-4]	1e-112	207/234 (88%)
VII	CL111Contig2	377.25	2599.44	653.488	421.492	432.132	373.677	479.797	6.95637	XP_002904166.1	alpha-tubulin, putative [Phytophthora infestans T30-4]	0	399/439 (90%)
VII	ppgam25e11r.1	218.946	1077.16	160.714	168.097	172.011	154.98	155.611	6.9503	XP_002898482.1	conserved hypothetical protein [Phytophthora infestans T30-4]	9e-78	149/156 (95%)
VII	ppt4j22d11r.1	1428.23	7875.59	1133.47	1328.82	1327.34	2564.75	1765.78	6.94818	XP_002997335.1	conserved hypothetical protein [Phytophthora infestans T30-4]	1e-157	270/276 (97%)
VII	ppgam11c11r.1	1640.15	5812.14	837.661	1117.44	1402.58	1675.7	1287.3	6.93854	XP_002901752.1	conserved hypothetical protein [Phytophthora infestans T30-4]	6e-58	131/226 (57%)
VII	ppo3h07o05t.1	132.917	920.262	153.724	258.209	195.27	134.635	182.415	6.92358	XP_002900626.1	elicitin-like protein [Phytophthora infestans T30-4]	5e-44	81/96 (84%)
VII	CL357Contig1	363.716	1586.93	277.043	230.201	306.704	288.454	302.024	6.89366	XP_002901711.1	protein kinase, putative [Phytophthora infestans T30-4]	0	375/381 (98%)
VII	ppo3h09f11t.1	315.292	2165.41	316.791	450.833	507.442	502.355	428.396	6.86794	XP_002903012.1	conserved hypothetical protein [Phytophthora infestans T30-4]	3e-25	64/89 (71%)
VII	ppgam04h05r.1	383.565	1304.74	190.528	292.296	231.46	216.229	226.172	6.84799	XP_002904269.1	hypothetical protein PITG_08091 [Phytophthora infestans T30-4]	3e-26	62/79 (78%)
VII	ppgam28b11r.1	702.887	2741.49	400.743	564.66	678.08	829.312	862.681	6.84102	XP_002907688.1	myosin-like protein [Phytophthora infestans T30-4]	1e-69	145/234 (61%)
VII	ppt4j07b12r.1	364.735	1767.39	302.488	259.18	404.559	378.785	330.575	6.81917	XP_002905982.1	conserved hypothetical protein [Phytophthora infestans T30-4]	1e-128	224/230 (97%)
VII	ppgam22f07r.1	120.302	817.204	186.334	158.983	144.841	135.682	131.721	6.79295	XP_002898662.1	conserved hypothetical protein [Phytophthora infestans T30-4]	1e-121	219/264 (82%)
VII	ppgam35a04r.1	881.145	5940.25	2169.54	1061.2	2209.66	1430.18	1641.84	6.74151	XP_002902396.1	adhesin protein, putative [Phytophthora infestans T30-4]	9e-37	75/82 (91%)
VII	CL620Contig1	331.436	2229.43	673.854	383.267	402.287	414.409	382.068	6.72657	XP_002997651.1	3-isopropylmalate dehydratase large subunit, putative [Phytophthora infestans T30-4]	1e-173	320/387 (82%)
VII	ppgam22c08r.1	285.754	1918.2	291.234	461.875	485.797	540.775	342.6	6.71276	XP_002909016.1	Proton-dependent Oligopeptide Transporter (POT) Family [Phytophthora infestans T30-4]	7e-08	29/30 (96%)
VII	CL1072Contig1	112.897	757.759	175.058	254.048	158.542	143.387	136.352	6.71194	XP_002185883.1	predicted protein [Phaeodactylum tricornutum CCAP 1055/1]	1e-30	80/178 (44%)
VII	CL1100Contig1	952.452	4323.89	644.37	739.833	788.505	941.932	850.736	6.71026	XP_002903020.1	protein kinase, putative [Phytophthora infestans T30-4]	1e-135	243/294 (82%)
VII	ppgam28h06r.1	366.29	1555.42	461.127	297.528	282.281	235.037	302.094	6.61778
VII	ppgam01a04r.1	221.497	757.523	114.687	197.299	195.684	216.616	334.964	6.6051	XP_002899983.1	DNA2-like helicase [Phytophthora infestans T30-4]	1e-105	194/233 (83%)
VII	ppo3h06p15t.1	2471.7	11496.1	1742.04	3391.16	3352.11	4020.35	2747.6	6.5992	XP_002909032.1	calcineurin-like phosphoesterase, putative [Phytophthora infestans T30-4]	1e-117	191/205 (93%)
VII	PpZOH_CD051626.1.1	141.399	924.405	183.59	294.664	226.548	193.324	172.091	6.53757	XP_002901906.1	conserved hypothetical protein [Phytophthora infestans T30-4]	2e-85	154/188 (81%)
VII	CL346Contig1	1278.86	5386.76	1727.14	826.062	995.881	1110.19	1627.17	6.52101	XP_002999280.1	putative GPI-anchored serine rich tenascin-like glycoprotein [Phytophthora infestans T30-4]	1e-122	204/227 (89%)
VII	ppgam11b11r.1	1249.61	8143.47	1853.53	2058.49	2829.86	3120.45	2149.83	6.51679	XP_002907993.1	myosin-like protein [Phytophthora infestans T30-4]	1e-126	224/229 (97%)
VII	PpZOH_CD051667.1.1	145.856	950.016	154.996	199.034	190.27	178.651	195.433	6.51336	XP_002901103.1	conserved hypothetical protein [Phytophthora infestans T30-4]	3e-70	136/173 (78%)
VII	ppt4j03b07r.1	171.266	752.559	129.409	150.288	154.764	128.122	116.371	6.46692	XP_002897552.1	bloom syndrome protein, DEAD/DEAH box helicase [Phytophthora infestans T30-4]	2e-68	130/131 (99%)
VII	CL1259Contig1	823.238	2657.58	414.178	714.657	448.42	637.598	433.665	6.41652	XP_002998984.1	transcriptional adapter 2-alpha, putative [Phytophthora infestans T30-4]	0	338/412 (82%)
VII	ppt4j38c11r.1	506.728	1505.24	235.052	296.27	648.088	685.031	509.839	6.40383	XP_002896791.1	conserved hypothetical protein [Phytophthora infestans T30-4]	1e-91	197/302 (65%)
VII	ppo3h12a06t.1	279.367	1765.37	278.216	482.38	309.831	452.271	283.843	6.34533	XP_002997115.1	conserved hypothetical protein [Phytophthora infestans T30-4]	1e-111	179/194 (92%)
VII	ppo3h08i15t.1	548.486	3133.06	493.988	511.925	648.447	624.441	727.487	6.34239	XP_002902971.1	adherance factor, putative [Phytophthora infestans T30-4]	1e-102	200/270 (74%)
VII	PpT4J13F01.1	1335.27	5300.81	1094.65	1032.18	1002.45	1260.12	839.501	6.31424	XP_002896899.1	transcription factor IIIB, putative [Phytophthora infestans T30-4]	1e-117	220/241 (91%)
VII	CL677Contig1	611.152	3222.39	538.268	635.932	535.871	517.46	510.541	6.31172	XP_002999175.1	conserved hypothetical protein [Phytophthora infestans T30-4]	7e-84	159/216 (73%)
VII	ppt4j40c05r.1	302.153	1866.51	459.078	375.747	300.977	309.949	298.273	6.25773	XP_002909621.1	conserved hypothetical protein [Phytophthora infestans T30-4]	1e-107	188/203 (92%)
VII	ppo3h03e09t.1	266.232	1662.09	600.457	390.753	382.695	397.343	341.897	6.243	XP_002903322.1	conserved hypothetical protein [Phytophthora infestans T30-4]	8e-38	93/157 (59%)
VII	ppo3h05k21t.1	510.372	2115.84	362.93	352.376	340.34	429.583	432.367	6.21683	XP_002905066.1	conserved hypothetical protein [Phytophthora infestans T30-4]	2e-74	158/224 (70%)
VII	ppgam35c06r.1	197.572	962.25	191.66	274.003	170.353	164.006	154.887	6.21259	XP_002909334.1	conserved hypothetical protein [Phytophthora infestans T30-4]	1e-126	220/239 (92%)
VII	ppo3h08m19t.1	136.942	843.891	157.661	263.575	170.727	189.096	156.468	6.16238	XP_002908962.1	pyruvate dehydrogenase kinase-like protein [Phytophthora infestans T30-4]	6e-80	146/147 (99%)
VII	ppt4j10b03r.1	330.598	1998.07	326.18	541.475	456.386	440.701	626.837	6.12568	XP_002902143.1	conserved hypothetical protein [Phytophthora infestans T30-4]	3e-66	126/134 (94%)
VII	PpT4J16H07.1	313.769	1417.73	255.164	232.039	246.071	292.87	241.928	6.10991	XP_002998182.1	serine protease family S09X, putative [Phytophthora infestans T30-4]	1e-120	214/229 (93%)
VII	CL594Contig1	217.695	1328.31	514.796	310.681	294.29	346.559	320.013	6.10168	XP_002998670.1	conserved hypothetical protein [Phytophthora infestans T30-4]	9e-91	166/198 (83%)
VII	CL525Contig1	302.485	1832.24	449.94	492.788	350.084	462.256	329.92	6.05728	XP_002998311.1	conserved hypothetical protein [Phytophthora infestans T30-4]	2e-87	173/213 (81%)
VII	CL794Contig1	462.073	2789.75	921.7	625.274	691.556	662.346	594.795	6.03746	XP_002901818.1	conserved hypothetical protein [Phytophthora infestans T30-4]	1e-103	211/287 (73%)
VII	CL564Contig1	197.386	887.452	223.111	237.284	174.555	186.904	147.279	6.02567	XP_002905215.1	WD domain-containing protein [Phytophthora infestans T30-4]	1e-123	214/216 (99%)
VII	PpZOH_CD051644.1.1	904.257	4903.56	1101.04	1423.42	1163.4	815.055	1419.71	6.01624	XP_002904155.1	alpha-tubulin, putative [Phytophthora infestans T30-4]	2e-75	152/199 (76%)
VII	PpZOH_CD051649.1.1	158.345	759.381	151.609	126.407	158.801	135.387	135.699	6.00742	XP_002906970.1	conserved hypothetical protein [Phytophthora infestans T30-4]	1e-41	104/185 (56%)
VII	PpZOH_CD051713.1.1	309.981	1585.89	484.29	361.27	405.244	305.597	264.587	5.99382	XP_002895227.1	RPS6 protein kinase [Phytophthora infestans T30-4]	2e-87	149/158 (94%)
VII	ppo3h07k19t.1	160.144	958.27	263.812	245.754	224.513	187.524	165.075	5.98378	XP_002897827.1	animal inward rectifier K channel (IRK-C) family protein [Phytophthora infestans T30-4]	1e-113	196/215 (91%)
VII	CL1460Contig1	208.224	902.933	154.397	159.744	185.463	151.703	151.311	5.96741	XP_002900779.1	Annexin (Annexin) Family [Phytophthora infestans T30-4]	1e-110	204/235 (86%)
VII	CL362Contig1	2306.12	7727.21	1298.74	1479.92	1585.66	1655.21	1452.13	5.94978	XP_002908539.1	protein kinase, putative [Phytophthora infestans T30-4]	5e-95	166/170 (97%)
VII	ppgam25g12r.1	966.787	4736.34	1067.51	1633.44	971.139	802.169	862.724	5.90441	XP_002999175.1	conserved hypothetical protein [Phytophthora infestans T30-4]	6e-81	159/232 (68%)
VII	ppgam09g05r.1	880.806	2675.06	455.727	535.328	718.416	621.951	655.999	5.86987	XP_002908587.1	enhancer of mRNA-decapping protein, putative [Phytophthora infestans T30-4]	1e-33	94/220 (42%)
VII	CL734Contig1	1907.06	3983.19	1619.13	1900.98	1477.15	680.33	705.905	5.85479	XP_002907179.1	cleavage induced hypothetical protein [Phytophthora infestans T30-4]	4e-82	159/185 (85%)
VII	ppt4j03h10r.1	181.381	948.958	186.914	166.954	178.294	162.393	171.726	5.84361	XP_002903485.1	conserved hypothetical protein [Phytophthora infestans T30-4]	1e-76	139/168 (82%)
VII	ppo3h10d08t.1	299.219	1205.94	227.186	206.416	235.793	247.816	249.89	5.84227	XP_002908704.1	conserved hypothetical protein [Phytophthora infestans T30-4]	1e-116	193/215 (89%)
VII	ppgam05b07r.1	608.163	1688.45	385.216	312.095	291.115	307.099	407.259	5.79995	XP_002909586.1	folylpolyglutamate synthase, putative [Phytophthora infestans T30-4]	1e-109	208/243 (85%)
VII	PpT4J14E03.1	395.131	1387.53	288.438	285.268	239.41	282.556	342.719	5.79564	XP_002898147.1	conserved hypothetical protein [Phytophthora infestans T30-4]	1e-92	178/219 (81%)
VII	ppgam12d09r.1	212.089	743.718	222.409	128.992	173.047	141.868	171.164	5.7656	XP_002902873.1	metalloprotease family M01, putative [Phytophthora infestans T30-4]	1e-109	201/237 (84%)
VII	PpZOH_CD051555.1.1	392.604	1587.11	715.795	278.379	411.138	337.165	337.327	5.70126	XP_002903138.1	Mitochondrial Protein Translocase (MPT) Family [Phytophthora infestans T30-4]	5e-41	92/144 (63%)
VII	ppo3h11g19t.1	226.912	899.46	157.789	352.048	187.885	180.818	210.483	5.70038	XP_002906868.1	conserved hypothetical protein [Phytophthora infestans T30-4]	3e-33	70/89 (78%)
VII	ppo3h04l16t.1	133.845	645.86	199.322	156.514	136.038	121.632	113.907	5.67004	XP_002900745.1	uridine kinase [Phytophthora infestans T30-4]	1e-17	51/67 (76%)
VII	ppt4j36a04r.1	198.877	719.969	127.139	266.875	184.396	202.324	197.045	5.66284	XP_002909120.1	conserved oligomeric Golgi complex subunit 8, putative [Phytophthora infestans T30-4]	1e-132	240/273 (87%)
VII	CL1427Contig1	900.999	2854.85	505.317	737.7	605.411	770.816	797.405	5.64962	XP_002999092.1	palmitoyltransferase, putative [Phytophthora infestans T30-4]	1e-134	231/267 (86%)
VII	CL787Contig1	500.012	1271.64	422.923	225.168	274.895	250.675	313.425	5.64751	XP_002908843.1	glucan 1,3-beta-glucosidase, putative [Phytophthora infestans T30-4]	1e-160	280/288 (97%)
VII	ppgam14f05r.1	712.083	4019.92	1200	1379.75	935.613	988.941	1108.84	5.6453	XP_002900059.1	conserved hypothetical protein [Phytophthora infestans T30-4]	2e-62	116/139 (83%)
VII	ppgam14f07r.1	2877.03	8155.8	1445.14	2191.37	2336.57	2293.07	2277.93	5.6436	XP_002908228.1	conserved hypothetical protein [Phytophthora infestans T30-4]	2e-38	106/227 (46%)
VII	ppo3h02b12t.1	305.623	892.17	158.441	271.191	241.981	298.197	242.046	5.63094	XP_002904855.1	putative dolichyl-phosphate beta-glucosyltransferase [Phytophthora infestans T30-4]	1e-63	123/126 (97%)
VII	PpZOH_CD051502.1.1	261.734	1472.02	317.234	532.715	466.799	338.13	310.952	5.62413	XP_002907211.1	C2 domain-containing protein, putative [Phytophthora infestans T30-4]	5e-67	125/131 (95%)
VII	CL554Contig1	270.804	878.711	166.929	156.81	190.971	168.939	200.076	5.60367	XP_002902859.1	conserved hypothetical protein [Phytophthora infestans T30-4]	2e-56	108/108 (100%)
VII	ppo3h11f20t.1	991.151	3776.53	674.579	1100.23	860.154	927.161	935.952	5.59835	XP_002908435.1	protein kinase [Phytophthora infestans T30-4]	6e-58	122/175 (69%)
VII	ppt4j04e04r.1	986.184	4569.23	924.403	819.302	909.326	896.512	962.097	5.57698	XP_002909016.1	Proton-dependent Oligopeptide Transporter (POT) Family [Phytophthora infestans T30-4]	1e-113	196/203 (96%)
VII	CL1280Contig1	382.568	2132.47	411.712	770.317	543.258	495.399	434.029	5.5741	XP_002907955.1	conserved hypothetical protein [Phytophthora infestans T30-4]	2e-81	158/193 (81%)
VII	CL1391Contig1	127.489	708.122	192.004	201.337	191.857	157.468	184.866	5.55439	XP_002894960.1	4-nitrophenylphosphatase, putative [Phytophthora infestans T30-4]	1e-144	252/265 (95%)
VII	PpT4J19E02.1	166.977	702.19	177.344	217.068	146.987	164.974	126.516	5.5502	XP_002907427.1	FAD synthetase, putative [Phytophthora infestans T30-4]	4e-80	152/165 (92%)
VII	ppgam38h03r.1	2678.26	11344.2	2045.65	4839.26	5932.3	6090.89	4957.25	5.54555	XP_002902971.1	adherance factor, putative [Phytophthora infestans T30-4]	2e-82	167/281 (59%)
VII	ppo3h08o12t.1	108.146	594.344	120.54	123.309	127.426	123.561	120.431	5.49578	CBJ26051.1	conserved unknown protein [Ectocarpus siliculosus]	9e-10	28/53 (52%)
VII	PpZOH_CD051504.1.1	518.481	2628.46	512.314	478.49	607.027	872.16	700.523	5.49323	XP_002901006.1	conserved hypothetical protein [Phytophthora infestans T30-4]	6e-75	140/148 (94%)
VII	ppo3h09n06t.1	889.619	3489.71	833.965	897.691	838.739	644.202	635.544	5.4909	XP_002903974.1	cell 5A endo-1,4-betaglucanase, putative [Phytophthora infestans T30-4]	4e-76	136/145 (93%)
VII	ppo3h12h05t.1	157.14	726.691	133.275	208.782	179.527	174.476	199.851	5.45256	XP_002900858.1	conserved hypothetical protein [Phytophthora infestans T30-4]	1e-131	222/243 (91%)
VII	CL1309Contig1	198.136	1069.23	446.931	218.342	297.351	408.036	264.035	5.39641	XP_002905070.1	conserved hypothetical protein [Phytophthora infestans T30-4]	2e-56	109/132 (82%)
VII	PpT4J14H09.1	434.431	1061.99	259.535	197.613	325.357	284.17	310.672	5.3741	XP_002897276.1	conserved hypothetical protein [Phytophthora infestans T30-4]	1e-131	230/244 (94%)
VII	ppo3h11m05t.1	144.925	736.43	188.071	197.464	172.925	143.252	137.685	5.34865	XP_002997749.1	conserved hypothetical protein [Phytophthora infestans T30-4]	1e-116	211/232 (90%)
VII	CL621Contig1	340.399	787.284	447.125	258.984	165.759	148.435	248.544	5.30389	XP_002897927.1	peroxisomal 2,4-dienoyl-CoA reductase, putative [Phytophthora infestans T30-4]	1e-149	270/297 (90%)
VII	ppo3h11c19t.1	119.459	631.374	211.384	226.557	174.352	161.599	167.48	5.28529
VII	PpZOH_CD051636.1.1	3939.76	20694.5	4007.25	5369.26	6028.09	6589.43	7182.97	5.25274	XP_002998211.1	ribonucleoside-diphosphate reductase large subunit [Phytophthora infestans T30-4]	3e-86	158/165 (95%)
VII	ppgam02f03r.1	440.641	1069.04	365.615	203.933	304.713	450.472	496.282	5.24211	XP_002900033.1	protein kinase, putative [Phytophthora infestans T30-4]	1e-107	195/195 (100%)
VII	ppo3h05h23t.1	191.302	766.948	146.393	217.872	205.653	231.629	299.312	5.23897	XP_002907003.1	conserved hypothetical protein [Phytophthora infestans T30-4]	1e-104	198/253 (78%)
VII	CL1103Contig1	434.698	1919.77	520.673	366.602	469.76	455.86	497.452	5.23666	XP_002900348.1	aconitate hydratase, putative [Phytophthora infestans T30-4]	8e-84	159/176 (90%)
VII	ppo3h10a02t.1	240.858	1260	291.928	384.807	379.409	378.951	257.198	5.23129
VII	CL1457Contig1	1862.69	6306.63	2289.13	1557.71	1213.74	1806.68	2295.35	5.19604	XP_002896076.1	ras protein let-60 [Phytophthora infestans T30-4] ref	5e-71	139/157 (88%)
VII	ppt4j37b11r.1	439.486	1278.23	252.275	250.717	345.02	247.918	284.833	5.15585	XP_002906587.1	conserved hypothetical protein [Phytophthora infestans T30-4]	1e-106	189/194 (97%)
VII	ppt4j24a10r.1	1269.6	6504.09	1865.55	1911.93	2200.47	2758.34	1419.28	5.12296	XP_002902451.1	ras-like protein [Phytophthora infestans T30-4]	1e-132	238/238 (100%)
VII	ppo3h07d09t.1	147.631	669.797	240.589	247.645	176.888	171.073	130.889	5.11729	XP_002900782.1	RNA-binding protein, putative [Phytophthora infestans T30-4]	7e-60	122/147 (82%)
VII	ppo3h10h21t.1	363.829	1048.58	205.09	245.3	303.491	377.455	291.689	5.11276	XP_002909478.1	conserved hypothetical protein [Phytophthora infestans T30-4]	1e-113	214/275 (77%)
VII	ppgam23e01r.1	248.225	730.462	143.615	240.749	201.348	223.763	195.801	5.08626	XP_002898465.1	Chloride Channel (ClC) Family [Phytophthora infestans T30-4]	1e-129	234/257 (91%)
VII	PpZOH_CD051680.1.1	221.259	722.905	192.242	166.451	178.761	143.438	169.843	5.03984	XP_002902667.1	Mitochondrial Carrier (MC) Family [Phytophthora infestans T30-4]	8e-69	131/139 (94%)
VII	ppt4j35a03r.1	237.948	1194.03	266.689	289.63	288.191	241.371	314.356	5.01802	XP_002907835.1	conserved hypothetical protein [Phytophthora infestans T30-4]	1e-117	214/253 (84%)
VII	CL540Contig1	864.631	4320.32	1112.38	871.979	1531.27	1781.56	1519.07	4.99671	XP_002908035.1	protein kinase, putative [Phytophthora infestans T30-4]	0	337/343 (98%)
VII	ppt4j36c06r.1	602.688	2007.48	488.462	454.071	436.728	402.694	449.143	4.98513
VII	CL1440Contig1	122.86	612.177	127.591	163.324	148.951	133.306	128.904	4.98274	XP_002904867.1	peptidase, putative [Phytophthora infestans T30-4]	1e-98	190/224 (84%)
VII	ppo3h10i05t.1	185.02	848.72	273.31	259.107	267.571	273.098	170.883	4.96668	XP_002903823.1	tRNA (uracil-5-)-methyltransferase [Phytophthora infestans T30-4]	2e-74	146/185 (78%)
VII	ppt4j05e10r.1	243.409	769.05	179.503	181.325	183.004	162.255	155.395	4.949	XP_002909052.1	lipoamide acyltransferase component of branched-chain alpha-keto acid dehydrogenase complex, putative [Phytophthora infestans T30-4]	7e-73	146/200 (73%)
VII	ppo3h05e10t.1	1930.92	9504.79	2203.93	2501.21	3031.81	4299.79	2778.41	4.92242	XP_002896847.1	myosin-like protein [Phytophthora infestans T30-4]	1e-113	216/290 (74%)
VII	ppt4j37h11r.1	289.96	995.532	202.304	235.734	320.527	216.556	264.595	4.92098	XP_002907192.1	conserved hypothetical protein [Phytophthora infestans T30-4]	5e-99	183/225 (81%)
VII	ppo3h12m02t.1	116.055	570.133	169.702	153.299	166.761	149.246	127.547	4.9126	XP_002909367.1	conserved hypothetical protein [Phytophthora infestans T30-4]	2e-38	89/160 (55%)
VII	ppgam11h06r.1	240.873	875.449	178.422	243.309	202.106	222.295	210.031	4.90661	XP_002907861.1	conserved hypothetical protein [Phytophthora infestans T30-4]	1e-103	193/207 (93%)
VII	CL1495Contig1	117.04	573.816	142.404	148.48	153.433	123.582	141.083	4.90274	XP_002897385.1	conserved hypothetical protein [Phytophthora infestans T30-4]	6e-40	99/177 (55%)
VII	ppo3h02l19t.1	1530.33	6145.91	1257.72	2004.08	2014.5	3437.22	1718.62	4.88655	XP_002998871.1	sulfatase-like protein [Phytophthora infestans T30-4]	1e-106	190/219 (86%)
VII	ppo3h03h03t.1	222.459	920.649	434.901	188.577	278.026	209.088	291.733	4.88208	XP_002905610.1	conserved hypothetical protein [Phytophthora infestans T30-4]	6e-57	109/110 (99%)
VII	ppt4j28d11r.1	192.344	740.053	173.155	187.718	151.721	168.261	188.208	4.87772	XP_002904113.1	Amino Acid/Auxin Permease (AAAP) Family [Phytophthora infestans T30-4]	1e-136	246/272 (90%)
VII	ppt4j11a03r.1	171.924	808.298	165.877	224.713	178.212	169.81	176.11	4.87286	XP_002900826.1	conserved hypothetical protein [Phytophthora infestans T30-4]	3e-77	158/234 (67%)
VII	CL811Contig1	935.174	2165.01	1478.66	446.727	565.51	513.893	603.35	4.84638	XP_002895560.1	conserved hypothetical protein [Phytophthora infestans T30-4] ref	1e-99	188/208 (90%)
VII	ppo3h07p21t.1	145.882	541.856	112.027	114.993	118.733	114.655	117.373	4.83683	XP_002903618.1	conserved hypothetical protein [Phytophthora infestans T30-4]	1e-62	119/129 (92%)
VII	ppo3h08m03t.1	110.03	528.016	187.591	180.273	161.242	129.93	127.308	4.79882	XP_002899451.1	conserved hypothetical protein [Phytophthora infestans T30-4]	1e-123	209/248 (84%)
VII	ppo3h09l12t.1	368.686	867.741	188.804	458.681	195.958	181.112	193.583	4.7912	XP_002908622.1	conserved hypothetical protein [Phytophthora infestans T30-4]	1e-73	167/284 (58%)
VII	CL1293Contig1	416.165	1562.44	577.099	326.402	332.953	387.456	393.245	4.78686	XP_002901285.1	calcium-binding protein, putative [Phytophthora infestans T30-4]	1e-155	279/294 (94%)
VII	CL948Contig1	402.712	1919.05	485.45	708.691	471.917	491.966	416.784	4.7653	XP_002896995.1	histone chaperone ASF1-like protein [Phytophthora infestans T30-4]	1e-115	207/225 (92%)
VII	ppo3h08l02t.1	356.945	971.301	416.097	248.066	349.456	300.561	203.895	4.76374	XP_002901248.1	conserved hypothetical protein [Phytophthora infestans T30-4]	2e-90	181/280 (64%)
VII	PpZOH_CD051678.1.1	905.748	2488.33	657.061	1292.96	1040.64	1489.35	3127.12	4.75926	XP_002905442.1	DNA ligase, putative [Phytophthora infestans T30-4]	6e-71	133/153 (86%)
VII	ppo3h11b24t.1	797.071	2082.13	440.752	561.764	544.219	919.84	585.131	4.72403	XP_002895038.1	conserved hypothetical protein [Phytophthora infestans T30-4]	4e-11	39/54 (72%)
VII	CL548Contig1	225.243	996.282	346.552	210.964	281.811	253.331	231.586	4.72252	XP_002901250.1	conserved hypothetical protein [Phytophthora infestans T30-4]	1e-145	274/354 (77%)
VII	CL1323Contig1	344.433	944.267	253.031	200.234	240.812	228.73	335.178	4.71582	XP_002904161.1	xaa-Pro dipeptidase, metalloprotease family M24B, putative [Phytophthora infestans T30-4]	1e-121	214/221 (96%)
VII	CL492Contig1	540.484	1986.74	667.763	465.22	518.723	545.652	424.058	4.68507	XP_002904939.1	conserved hypothetical protein [Phytophthora infestans T30-4]	0	357/401 (89%)
VII	ppgam12b02r.1	385.483	1162.18	340.467	269.148	279.745	248.755	325.994	4.67197	XP_002899578.1	conserved hypothetical protein [Phytophthora infestans T30-4]	1e-117	206/222 (92%)
VII	CL1524Contig1	230.628	1010.22	415.988	299.557	323.331	217.986	315.519	4.63434	ABB55958.1	elicitin-like protein RAL1B [Phytophthora ramorum]	3e-43	105/192 (54%)
VII	ppt4j34e05r.1	493.077	1368.73	410.152	423.698	397.324	332.359	295.569	4.63083	XP_002906155.1	conserved hypothetical protein [Phytophthora infestans T30-4]	1e-64	121/146 (82%)
VII	ppo3h06p16t.1	1530.21	4727.25	1028.68	1472.06	1057.89	1177.2	1269.45	4.59546	XP_002900067.1	sel-1 family protein [Phytophthora infestans T30-4]	1e-101	194/238 (81%)
VII	ppt4j21e03r.1	396.05	1041.56	281.8	228.024	271.756	283.055	253.512	4.56777	XP_002906434.1	conserved hypothetical protein [Phytophthora infestans T30-4]	8e-60	134/221 (60%)
VII	ppgam30b09r.1	291.585	1329.45	382.464	423.527	381.909	445.966	392.108	4.5594	XP_002901006.1	conserved hypothetical protein [Phytophthora infestans T30-4]	2e-98	184/185 (99%)
VII	ppgam11b06r.1	227.624	966.167	212.801	294.893	254.591	257.956	215.121	4.54025
VII	CL1506Contig1	157.496	714.631	333.69	177.463	231.878	180.59	178.699	4.53745	XP_002896377.1	thioredoxin reductase 1 [Phytophthora infestans T30-4]	1e-78	135/147 (91%)
VII	CL1281Contig1	464.163	1141.27	355.363	253.125	384.143	406.236	465.034	4.50873	XP_002908899.1	conserved hypothetical protein [Phytophthora infestans T30-4]	1e-134	242/285 (84%)
VII	ppo3h04l07t.1	1102.62	2925.15	650.453	1047.39	874.407	1286.15	925.136	4.4971	XP_002901772.1	phosphatidylinositol-4-phosphate-5-kinase (Pi-PIPK-D2) [Phytophthora infestans T30-4]	1e-49	96/102 (94%)
VII	ppt4j42a11r.1	169.368	761.46	197.212	205.73	182.073	196.366	179.128	4.4959	XP_002902544.1	protein kinase [Phytophthora infestans T30-4]	1e-119	214/242 (88%)
VII	CL1535Contig1	240.63	777.741	190.8	237.365	173.275	258.466	180.483	4.48849	XP_002900283.1	conserved hypothetical protein [Phytophthora infestans T30-4]	1e-141	246/256 (96%)
VII	CL990Contig1	289.565	915.015	367.767	205.131	279.064	257.973	343.603	4.46064	XP_002901676.1	nuclear transcription factor Y subunit B-3 [Phytophthora infestans T30-4]	3e-55	112/123 (91%)
VII	ppt4j37a12r.1	330.749	1470.21	362.549	394.095	462.347	490.044	425.52	4.44509	XP_002908875.1	mitogen-activated protein kinase, putative [Phytophthora infestans T30-4]	2e-23	56/59 (94%)
VII	ppgam13h11r.1	166.57	731.795	194.245	164.66	216.61	197.603	172.222	4.44428	XP_002903835.1	conserved hypothetical protein [Phytophthora infestans T30-4]	1e-83	155/206 (75%)
VII	ppo3h02h09t.1	135.647	597.801	259.69	163.991	216.672	175.256	140.196	4.40702	XP_002999106.1	L-gulonolactone oxidase, putative [Phytophthora infestans T30-4]	2e-61	118/149 (79%)
VII	ppt4j11h01r.1	364.321	1595.71	575.203	561.176	515.903	568.227	591.376	4.37995	XP_002907182.1	conserved hypothetical protein [Phytophthora infestans T30-4]	5e-60	120/149 (80%)
VII	ppgam02b08r.1	350.914	1441.37	414.008	332.455	363.893	331.189	374.109	4.3521	XP_002901186.1	acyl-protein thioesterase, putative [Phytophthora infestans T30-4]	1e-111	200/206 (97%)
VII	ppt4j06a09r.1	1132.71	2794.87	642.492	1148.36	1317.75	1715.14	1356.26	4.35005	XP_002907915.1	condensin complex subunit 2, putative [Phytophthora infestans T30-4]	3e-72	140/175 (80%)
VII	PpT4J17A10.1	392.122	865.241	254.341	199.432	249.193	266.033	255.642	4.33853	XP_002903835.1	conserved hypothetical protein [Phytophthora infestans T30-4]	1e-115	209/229 (91%)
VII	ppo3h14b09t.1	194.27	828.715	220.128	393.661	247.409	296.751	216.38	4.26578	XP_002905171.1	GPI inositol-deacylase, putative [Phytophthora infestans T30-4]	1e-13	34/41 (82%)
VII	ppo3h05o01t.1	187.707	621.249	146.03	253.418	177.326	187.367	173.087	4.25426	XP_002902782.1	Rab9 effector protein, putative [Phytophthora infestans T30-4]	1e-107	184/216 (85%)
VII	ppt4j01d12r.1	715.45	2413.89	675.795	693.682	575.562	625.552	677.817	4.19397	XP_002999298.1	replication protein A 70 kDa DNA-binding subunit, putative [Phytophthora infestans T30-4]	1e-101	182/229 (79%)
VII	ppt4j22b06r.1	1433.01	3462.5	825.963	1555.33	1506.86	1913.37	1175.56	4.19208	XP_002906471.1	chromodomain-helicase-DNA-binding protein, putative [Phytophthora infestans T30-4]	1e-120	220/282 (78%)
VII	ppgam18g11r.1	119.044	498.982	160.752	124.165	155.552	151.227	136.271	4.19157	XP_002997823.1	adenylate kinase, putative [Phytophthora infestans T30-4]	3e-99	185/229 (80%)
VII	ppt4j06e01r.1	275.623	699.285	172.637	166.892	171.305	197.509	181.077	4.19004	XP_002907650.1	pyruvate kinase [Phytophthora infestans T30-4]	7e-85	160/178 (89%)
VII	ppo3h06e23t.1	178.068	745.624	207.727	214.927	205.455	195.392	178.196	4.18729	XP_002997918.1	conserved hypothetical protein [Phytophthora infestans T30-4]	3e-74	140/161 (86%)
VII	CL591Contig1	1414.94	4950.05	1895.3	1185.94	1793.03	1715.83	1545.53	4.17396	XP_002900927.1	conserved hypothetical protein [Phytophthora infestans T30-4]	0	337/365 (92%)
VII	CL971Contig1	529.01	1090.72	433.121	265.601	351.909	302.997	330.333	4.10661	XP_002907538.1	conserved hypothetical protein [Phytophthora infestans T30-4]	1e-125	222/246 (90%)
VII	CL1108Contig1	278.676	1016.72	397.844	253.387	248.276	283.526	326.236	4.09512	XP_002902873.1	metalloprotease family M01, putative [Phytophthora infestans T30-4]	1e-100	184/202 (91%)
VII	ppt4j09f01r.1	1180.13	3015.92	736.56	1188.31	1712.56	1660.05	2062.19	4.0946	XP_002907625.1	inositol-3,4-bisphosphate 4-phosphatase, putative [Phytophthora infestans T30-4]	1e-107	199/227 (87%)
VII	CL328Contig1	421.946	1045.95	255.617	300.667	296.431	262.113	342.046	4.09186	XP_002999242.1	UDP-glucose 4-epimerase, putative [Phytophthora infestans T30-4]	0	363/370 (98%)
VII	ppgam18f09r.1	157.691	531.142	138.284	169.201	143.383	130.067	137.784	4.08361	XP_002909394.1	conserved hypothetical protein [Phytophthora infestans T30-4]	4e-38	78/86 (90%)
VII	CL1455Contig1	730.554	2854.71	699.783	1129.66	1169.39	1839.41	975.258	4.07942	XP_002904668.1	protein kinase, putative [Phytophthora infestans T30-4]	1e-124	246/347 (70%)
VII	CL981Contig1	1035.23	2941.98	1169.8	722.235	837.391	1156.85	1109.16	4.07344	XP_002907997.1	myosin-like protein [Phytophthora infestans T30-4]	1e-115	225/248 (90%)
VII	ppt4j38g07r.1	179.824	564.8	232.475	141.505	183.623	138.894	176.304	4.0664	XP_002999064.1	patatin-like phospholipase, putative [Phytophthora infestans T30-4]	3e-82	151/185 (81%)
VII	ppt4j11h05r.1	183.271	665.89	203.534	198.503	204.293	218.935	163.832	4.06447	XP_002997895.1	conserved hypothetical protein [Phytophthora infestans T30-4]	6e-78	135/178 (75%)
VII	ppgam26f04r.1	1179.14	4779.97	1824.13	2309.56	1955.47	1404.24	2067.1	4.05379	XP_002905526.1	conserved hypothetical protein [Phytophthora infestans T30-4]	1e-35	83/131 (63%)
VII	ppgam02a08r.1	256.157	933.554	230.532	251.403	237.552	242.02	270.753	4.04957	XP_002897907.1	conserved hypothetical protein [Phytophthora infestans T30-4]	9e-78	152/210 (72%)
VII	ppo3h09k06t.1	184.875	681.146	169.242	168.499	210.593	197.718	219.319	4.04243	XP_002904173.1	protein kinase, putative [Phytophthora infestans T30-4]	2e-55	108/108 (100%)
VII	ppgam14h06r.1	301.568	921.204	235.004	378.774	228.718	318.864	275.743	4.02769	ADE77563.1	unknown [Picea sitchensis]	5e-31	67/139 (48%)
VII	ppt4j29f06r.1	169.947	565.924	166.555	165.73	152.359	142.575	140.764	4.02038	XP_002901672.1	ubiquitin fusion degradation protein, putative [Phytophthora infestans T30-4]	2e-97	171/190 (90%)
VII	ppo3h08n16t.1	204.945	692.798	267.879	215.959	247.688	191.422	173.104	4.00221	XP_002908255.1	Drug/Metabolite Transporter (DMT) Superfamily [Phytophthora infestans T30-4]	2e-98	187/235 (79%)
VIII	CL1337Contig1	98.9678	1180.92	97.3213	2523	391.713	293.286	117.568	25.9245
VIII	ppo3h02o15t.1	170.469	3255.61	370.442	1322.04	555.806	507.285	175.524	19.0979	XP_002902988.1	conserved hypothetical protein [Phytophthora infestans T30-4]	1e-101	180/203 (88%)
VIII	ppt4j26f03r.1	104.484	738.099	124.668	1838.46	428.537	240.464	133.452	17.5956	XP_002902891.1	ribonuclease 3, putative [Phytophthora infestans T30-4]	1e-109	200/254 (78%)
VIII	ppo3h04i18t.1	152.248	2391.97	270.78	838.358	473.579	365.081	216.562	15.7111	XP_002906875.1	diacylglycerol O-acyltransferase, putative [Phytophthora infestans T30-4]	2e-74	133/144 (92%)
VIII	ppgam02f04r.1	117.832	1704.23	160.247	721.032	248.089	146.577	141.004	14.4632	XP_002904616.1	conserved hypothetical protein [Phytophthora infestans T30-4]	2e-23	61/123 (49%)
VIII	ppo3h14b05t.1	111.795	1535.18	266.026	721.959	489.109	325.168	180.954	13.7321
VIII	ppo3h06b24t.1	108.077	1468.14	467.791	698.945	650.949	341.127	185.38	13.5842	XP_002898937.1	NmrA-like family protein, putative [Phytophthora infestans T30-4]	6e-64	120/191 (62%)
VIII	CL953Contig1	760.302	8221.26	629.948	2173.44	1636.72	1908.58	1420.12	13.0507	XP_002998298.1	conserved hypothetical protein [Phytophthora infestans T30-4]	1e-44	89/101 (88%)
VIII	ppo3h01l09t.1	159.517	2016.77	559.409	1178.41	1000.62	1453.78	826.005	12.643	XP_002895005.1	conserved hypothetical protein [Phytophthora infestans T30-4]	1e-104	189/209 (90%)
VIII	ppt4j29a02r.1	100.561	1225.58	143.278	1010.43	308.171	221.419	125.889	12.1874
VIII	PpZOH_CD051489.1.1	164.667	1989.22	278.788	1710.32	388.498	360.546	194.852	12.0802
VIII	ppgam16f12r.1	140.651	1659.12	388.904	742.682	574.13	505.702	200.009	11.7961	XP_002999070.1	conserved hypothetical protein [Phytophthora infestans T30-4]	6e-91	165/206 (80%)
VIII	CL1290Contig1	112.896	669.819	700.252	1328.65	276.432	256.802	143.685	11.7688	XP_002998954.1	acyltransferase family [Phytophthora infestans T30-4]	3e-84	100/112 (89%)
VIII	ppo3h08i01t.1	139.663	1116.26	165.921	1309.28	203.693	181.499	120.564	10.8596	XP_002999122.1	protein kinase, putative [Phytophthora infestans T30-4]	3e-62	110/131 (83%)
VIII	ppo3h06f16t.1	189.751	2016.03	466.289	668.876	496.82	568.419	250.604	10.6246	XP_002906273.1	Voltage-gated Ion Channel (VIC) Superfamily [Phytophthora infestans T30-4]	1e-63	126/150 (84%)
VIII	CL1044Contig1	602.257	4549.44	787.956	1449.59	1340.94	812.97	433.603	10.4922	XP_002898536.1	aminotransferase, putative [Phytophthora infestans T30-4]	0	354/374 (94%)
VIII	ppo3h06j01t.1	278.41	2749.02	554.248	815.932	911.717	624.619	430.091	9.87401	XP_002900661.1	threonine synthase [Phytophthora infestans T30-4]	1e-130	234/254 (92%)
VIII	PpZOH_CD051574.1.1	325.385	3188.49	586.827	1154.23	453.183	614.439	409.161	9.79914
VIII	PpZOH_CD051664.1.1	103.036	984.9	556.9	866.863	295.731	200.797	127.861	9.55881	XP_002896948.1	conserved hypothetical protein [Phytophthora infestans T30-4]	2e-12	44/94 (46%)
VIII	ppt4j02g04r.1	104.138	867.494	115.11	984.319	161.666	176.99	120.953	9.45203	XP_001201460.1	PREDICTED: hypothetical protein [Strongylocentrotus purpuratus] ref	1e-17	64/223 (28%)
VIII	CL1415Contig1	159.288	1474.78	244.624	410.959	236.552	226.509	180.745	9.2586	XP_002909306.1	aspartyl protease family A22B, putative [Phytophthora infestans T30-4]	3e-96	181/202 (89%)
VIII	ppgam32h05r.1	223.301	1778.02	236.534	590.67	227.996	217.362	195.216	9.10798	XP_002899594.1	conserved hypothetical protein [Phytophthora infestans T30-4]	2e-75	139/148 (93%)
VIII	ppo3h07c03t.1	137.241	1130.12	238.618	424.727	432.945	351.009	262.778	8.23457	XP_002903425.1	conserved hypothetical protein [Phytophthora infestans T30-4]	1e-100	186/210 (88%)
VIII	ppo3h02o09t.1	108.857	512.57	352.394	881.436	369.749	242.282	143.345	8.09718	XP_002998619.1	phospho-2-dehydro-3-deoxyheptonate aldolase [Phytophthora infestans T30-4]	1e-141	243/249 (97%)
VIII	ppo3h10o01t.1	185.726	535.327	161.215	1117.57	219.896	207.889	144.292	7.7452	XP_002897653.1	conserved hypothetical protein [Phytophthora infestans T30-4]	1e-52	100/121 (82%)
VIII	ppo3h02p12t.1	452.746	3479.86	697.745	1205.19	1136.38	1440.15	1025.86	7.68612	XP_002904414.1	conserved hypothetical protein [Phytophthora infestans T30-4]	1e-117	223/300 (74%)
VIII	ppo3h08k12t.1	553.193	2942.15	543.715	2052.8	505.13	564.008	385.977	7.6226	XP_002903642.1	conserved hypothetical protein [Phytophthora infestans T30-4]	1e-74	140/158 (88%)
VIII	CL888Contig1	204.915	1552.28	709.194	1139.48	570.551	728.678	277.316	7.57526	XP_002908810.1	Voltage-gated Ion Channel (VIC) Superfamily [Phytophthora infestans T30-4]	3e-85	163/200 (81%)
VIII	ppt4j34h01r.1	133.273	878.133	139.541	308.735	146.434	142.428	116.24	7.55451	XP_002998732.1	hypothetical protein PITG_06654 [Phytophthora infestans T30-4]	2e-90	180/299 (60%)
VIII	ppo3h06f07t.1	111.628	838.449	115.492	333.812	138.083	135.861	115.357	7.51113	XP_002895542.1	conserved hypothetical protein [Phytophthora infestans T30-4] ref	6e-63	112/122 (91%)
VIII	ppo3h11k17t.1	263.321	1975.58	415.291	764.311	341.215	419.576	293.418	7.50256	XP_002895412.1	soluble calcium-activated nucleotidase, putative [Phytophthora infestans T30-4]	9e-44	90/93 (96%)
VIII	ppt4j08c06r.1	4240.81	26572	3547.61	9098.46	6515.33	8898.24	5449.33	7.49012	XP_002998298.1	conserved hypothetical protein [Phytophthora infestans T30-4]	1e-68	136/175 (77%)
VIII	ppgam37d11r.1	167.674	1220.99	332.373	481.474	260.38	230.618	224.828	7.28188	XP_002903538.1	Proton-dependent Oligopeptide Transporter (POT) Family [Phytophthora infestans T30-4]	1e-103	190/214 (88%)
VIII	ppo3h01f09t.1	221.478	643.714	228.901	1471.07	444.009	307.69	206.328	7.12979	XP_002898637.1	conserved hypothetical protein [Phytophthora infestans T30-4]	6e-47	94/120 (78%)
VIII	ppt4j42f02r.1	427.861	2243.06	449.619	904.62	439.072	454.025	332.98	6.7363	XP_002997394.1	conserved hypothetical protein [Phytophthora infestans T30-4]	2e-68	141/200 (70%)
VIII	ppo3h04p21t.1	158.774	1068.97	161.672	476.852	234.691	227.901	186.931	6.73267	XP_002903839.1	lipin-like protein [Phytophthora infestans T30-4]	7e-51	102/115 (88%)
VIII	CL112Contig1	244.939	1324.34	206.838	1371.78	994.025	930.505	476.677	6.63216	XP_002895909.1	ATP-binding Cassette (ABC) Superfamily [Phytophthora infestans T30-4]	0	373/479 (77%)
VIII	CL164Contig1	113.404	532.029	121.743	723.538	212.211	165.901	128.035	6.3802	XP_002903599.1	secreted RxLR effector peptide protein, putative [Phytophthora infestans T30-4]	2e-27	69/169 (40%)
VIII	ppo3h08h20t.1	142.014	492.888	225.707	889.078	238.457	241.722	182.918	6.2605	XP_002905369.1	protein kinase [Phytophthora infestans T30-4]	1e-68	127/133 (95%)
VIII	ppgam21g10r.1	189.262	1182.58	398.716	611.658	429.479	403.301	287.851	6.2484	XP_002998583.1	conserved hypothetical protein [Phytophthora infestans T30-4]	8e-15	67/238 (28%)
VIII	ppo3h10c13t.1	391.597	2401.99	624.98	1524.65	691.677	574.012	414.286	6.13383	XP_002901162.1	conserved hypothetical protein [Phytophthora infestans T30-4]	5e-46	105/183 (57%)
VIII	CL1429Contig1	116.027	484.945	194.646	670.882	238.899	234.276	166.086	5.78212	XP_002114865.1	hypothetical protein TRIADDRAFT_58805 [Trichoplax adhaerens]	5e-18	60/230 (26%)
VIII	ppgam05h09r.1	101.079	495.124	143.303	573.879	246.828	237.327	134.223	5.67754	XP_002903492.1	aquaporin, putative [Phytophthora infestans T30-4]	8e-87	97/132 (73%)
VIII	CL1334Contig1	121.644	684.984	211.684	562.473	370.455	225.666	313.074	5.63105	XP_002904652.1	ATP-binding Cassette (ABC) superfamily [Phytophthora infestans T30-4]	1e-113	196/219 (89%)
VIII	ppo3h01l21t.1	166.329	911.545	232.088	420.148	438.539	301.135	193.842	5.48036	XP_002895722.1	transmembrane protein, putative [Phytophthora infestans T30-4]	1e-45	103/180 (57%)
VIII	ppgam33c06r.1	136.311	356.998	149.142	745.365	166.861	157.554	138.435	5.46811	XP_002897404.1	conserved hypothetical protein [Phytophthora infestans T30-4]	7e-51	103/115 (89%)
VIII	ppo3h13k11t.1	846.72	4597.51	1599.94	2053.94	1108.48	1665.98	844.033	5.44708	XP_002896899.1	transcription factor IIIB, putative [Phytophthora infestans T30-4]	5e-32	50/69 (72%)
VIII	ppgam10a08r.1	593.623	2084.68	383.479	1391.88	383.697	504.069	484.564	5.43622	XP_002901933.1	histone-binding protein RBBP7 [Phytophthora infestans T30-4]	1e-118	204/232 (87%)
VIII	PpZOH_CD051521.1.1	654.847	3482.55	690.766	1886.27	1025.05	1064.83	953.168	5.31811	XP_002899951.1	conserved hypothetical protein [Phytophthora infestans T30-4]	8e-26	69/122 (56%)
VIII	CL1448Contig1	179.529	927.05	328.82	593.731	327.672	310.85	191.472	5.16379	XP_002901741.1	conserved hypothetical protein [Phytophthora infestans T30-4]	2e-54	112/130 (86%)
VIII	ppgam27c11r.1	159.553	464.89	199.79	739.195	313.362	210.542	143.894	5.13709	XP_002895597.1	conserved hypothetical protein [Phytophthora infestans T30-4]	7e-22	50/111 (45%)
VIII	ppo3h06d20t.1	390.316	1999.54	576.186	1394.55	493.445	503.844	473.229	5.12287	XP_002909347.1	conserved hypothetical protein [Phytophthora infestans T30-4]	1e-51	106/118 (89%)
VIII	CL1130Contig1	1402.7	6875.15	2128.55	3852.74	3016.44	3801.94	2245.56	4.90136
VIII	ppo3h08n15t.1	121.018	590.005	176.956	321.349	180.039	203.419	158.816	4.87535	XP_002898535.1	conserved hypothetical protein [Phytophthora infestans T30-4]	7e-77	146/164 (89%)
VIII	PpZOH_CD051714.1.1	99.649	481.434	103.372	273.223	124.718	105.995	104.92	4.8313	XP_002901320.1	hypothetical protein PITG_11829 [Phytophthora infestans T30-4]	6e-17	41/81 (50%)
VIII	ppgam06h07r.1	222.21	801.921	366.497	1046.75	524.546	430.916	223.972	4.71063
VIII	ppgam37a06r.1	4064.9	17115.8	3692.63	7849.63	7238.77	6211.68	3652.53	4.686	XP_002908412.1	methionine synthase [Phytophthora infestans T30-4]	1e-102	188/201 (93%)
VIII	CL1261Contig1	328.93	1276.76	303.623	1018.93	1419.7	1153.82	1050.49	4.67585	XP_002897223.1	conserved hypothetical protein [Phytophthora infestans T30-4]	1e-108	207/285 (72%)
VIII	ppt4j40c04r.1	144.638	509.192	110.059	277.232	128.75	132.887	113.61	4.62655	XP_002909334.1	conserved hypothetical protein [Phytophthora infestans T30-4]	1e-107	144/158 (91%)
VIII	ppgam29h03r.1	237.036	1004.13	296.442	1091.62	397.308	468.736	282.381	4.60532	XP_002903839.1	lipin-like protein [Phytophthora infestans T30-4]	2e-65	122/155 (78%)
VIII	ppo3h12h03t.1	263.799	705.042	291.095	1034.06	330.408	307.301	225.137	4.59302	XP_002908362.1	HECT E3 ubiquitin ligase, putative [Phytophthora infestans T30-4] ref	5e-41	79/123 (64%)
VIII	ppgam20g05r.1	283.589	1047.28	228.7	933.272	403.522	369.971	232.584	4.57926
VIII	ppt4j10a09r.1	248.579	1099.49	268.122	608.634	284.386	300.849	322.634	4.4231	XP_002897907.1	conserved hypothetical protein [Phytophthora infestans T30-4]	4e-92	173/220 (78%)
VIII	ppo3h07n13t.1	333.873	1450.73	394.662	1005.02	428.595	517.849	411.475	4.34517	XP_002896525.1	M96 mating-specific protein family [Phytophthora infestans T30-4]	3e-44	91/115 (79%)
VIII	ppgam25b07r.1	284.251	1032.32	238.179	571.755	345.5	291.753	261.837	4.3342	XP_002906228.1	lysosomal beta glucosidase, putative [Phytophthora infestans T30-4]	1e-123	229/285 (80%)
VIII	ppo3h10m20t.1	163.111	497.12	222.875	705.428	211.458	244.777	167.158	4.32483	XP_002900068.1	conserved hypothetical protein [Phytophthora infestans T30-4]	2e-07	29/31 (93%)
VIII	ppo3h11d20t.1	762.796	3281.69	1112.3	2857.62	1029.73	1193.37	832.764	4.30218	XP_002906922.1	conserved hypothetical protein [Phytophthora infestans T30-4]	5e-38	84/102 (82%)
VIII	ppt4j04h07r.1	142.861	602.211	161.031	330.688	160.183	154.762	148.403	4.21537	XP_002901563.1	conserved hypothetical protein [Phytophthora infestans T30-4]	2e-71	137/152 (90%)
VIII	ppo3h04f02t.1	166.045	608.333	184.221	679.979	242.114	202.293	162.893	4.17439	XP_002901746.1	conserved hypothetical protein [Phytophthora infestans T30-4]	2e-43	86/98 (87%)
VIII	CL1468Contig1	195.688	798.305	233.276	630.602	221.722	212.795	207.495	4.07949	XP_002900028.1	conserved hypothetical protein [Phytophthora infestans T30-4]	2e-48	97/101 (96%)
IX	CL421Contig1	1603.36	108.372	9559.48	925.028	5182.9	7693.17	6908.7	88.2099	XP_002998942.1	conserved hypothetical protein [Phytophthora infestans T30-4]	6e-72	126/137 (91%)
IX	CL193Contig1	1730.09	137.952	2642.08	1411.17	2442.12	2132.75	3939.83	28.5594	XP_002902788.1	fatty acid desaturase, putative [Phytophthora infestans T30-4]	0	385/398 (96%)
IX	CL228Contig1	2133.31	191.01	5016.57	598.874	3182.34	3464.5	4097.01	26.2633	XP_002998616.1	calmodulin [Phytophthora infestans T30-4] sp	2e-78	149/149 (100%)
IX	CL513Contig1	5587.37	288.627	6873.11	1298.49	2476.86	3698.02	3127.17	23.8132	XP_002997683.1	aconitate hydratase, mitochondrial precursor [Phytophthora infestans T30-4]	1e-134	235/244 (96%)
IX	ppt4j09h01r.1	3431.18	170.336	3805.79	1030.85	2778.58	3212.6	2039.41	22.3428	XP_002907404.1	T-complex protein 1 subunit theta [Phytophthora infestans T30-4]	1e-119	223/238 (93%)
IX	ppt4j09c08r.1	5540.33	269.978	4346.31	1298.59	2159.69	2659.81	2358.12	20.5215	XP_002997683.1	aconitate hydratase, mitochondrial precursor [Phytophthora infestans T30-4]	7e-88	159/162 (98%)
IX	CL696Contig1	3544.52	201.269	2668.4	636.438	2982.42	4020.28	2155.25	19.9747	XP_002900695.1	elongation of very long chain fatty acids protein, putative [Phytophthora infestans T30-4]	1e-160	268/278 (96%)
IX	CL1252Contig1	1204.4	199.075	2952.49	833.186	1429.14	1560.17	3914.72	19.6645	XP_002909573.1	Amino Acid-Polyamine-Organocation (APC) Family [Phytophthora infestans T30-4]	1e-161	286/322 (88%)
IX	ppo3h06m22t.1	2302.7	650.468	4176.13	4553.49	8221.87	9978.98	5594.55	15.3412	XP_002897707.1	inorganic pyrophosphatase, putative [Phytophthora infestans T30-4]	1e-84	147/147 (100%)
IX	CL33Contig1	2711.78	209.075	2421.52	775.67	2131.19	1526.98	3135.87	14.9988	XP_002902568.1	6-phosphogluconate dehydrogenase [Phytophthora infestans T30-4]	0	483/489 (98%)
IX	CL161Contig1	3167.23	211.516	2386.82	636.117	952.404	922.664	974.153	14.974	XP_002897335.1	ATP-binding Cassette (ABC) Superfamily [Phytophthora infestans T30-4]	0	514/604 (85%)
IX	CL410Contig1	12656.2	1275.61	8109.54	12368.9	15318	18066.7	18739.5	14.6906	XP_002909118.1	luminal-binding protein 3 precursor [Phytophthora infestans T30-4]	1e-172	313/329 (95%)
IX	ppo3h05n23t.1	1203.97	205.77	2986.51	1466.95	2445.21	2687.59	1841.46	14.5138	XP_002904520.1	conserved hypothetical protein [Phytophthora infestans T30-4]	5e-70	128/136 (94%)
IX	CL1111Contig1	1116.9	289.771	1303.55	1622.87	4120.27	1373.11	2308.85	14.219	XP_002897824.1	triosephosphate isomerase [Phytophthora infestans T30-4]	1e-101	122/127 (96%)
IX	CL81Contig1	1799.93	358.567	1866.06	3514.79	3370.23	2518.52	5058.07	14.1064	XP_002997768.1	phospholipid hydroperoxide glutathione peroxidase, putative [Phytophthora infestans T30-4]	1e-179	311/334 (93%)
IX	ppt4j31c09r.1	730.659	139.633	645.106	281.439	713.406	1433.3	1933.48	13.8468	XP_002906531.1	carbohydrate esterase, putative [Phytophthora infestans T30-4]	1e-104	204/252 (80%)
IX	CL141Contig1	954.539	134.701	834.689	577.852	1486.44	1321.67	1749.77	12.9901	XP_002908320.1	inositol-3-phosphate synthase, putative [Phytophthora infestans T30-4]	0	509/519 (98%)
IX	ppo3h09h05t.1	667.23	182.631	1041.77	959.196	1306.58	2033.73	2216.53	12.1367	XP_002895501.1	beta-glucan synthesis-associated protein, putative [Phytophthora infestans T30-4]	2e-56	112/140 (80%)
IX	CL106Contig1	619.182	141.198	1640.91	176.006	535.87	847.587	848.695	11.6213	XP_002908630.1	citrate synthase, mitochondrial precursor [Phytophthora infestans T30-4]	0	404/467 (86%)
IX	CL673Contig1	1783.52	448.463	3880.35	1500.98	3257.23	4093.73	5138.09	11.4571	XP_002899213.1	glutathione reductase [Phytophthora infestans T30-4]	1e-111	201/225 (89%)
IX	CL335Contig1	3417.13	1452.02	16440.7	5004.03	7760.96	10390	7830.03	11.3226	XP_002903098.1	conserved hypothetical protein [Phytophthora infestans T30-4]	2e-48	102/118 (86%)
IX	CL318Contig1	499.618	154.189	499.546	326.178	502.835	743.396	1732.5	11.2362	XP_002909937.1	conserved hypothetical protein [Phytophthora infestans T30-4]	2e-98	192/243 (79%)
IX	ppgam18c09r.1	2025.67	459.388	2565.41	2497.73	2691.55	4132.21	5104.63	11.1118	XP_002895282.1	conserved hypothetical protein [Phytophthora infestans T30-4]	4e-28	61/64 (95%)
IX	CL296Contig1	3309.62	359.228	2845.6	1837.17	2471.62	3770.55	2196.45	10.4963	XP_002900038.1	sphingolipid delta(4)-desaturase DES1-like protein [Phytophthora infestans T30-4]	1e-177	296/350 (84%)
IX	CL277Contig1	1303.01	414.465	4242.45	850.614	2334.83	2843.66	2729.94	10.236	XP_002903362.1	hypothetical protein PITG_09769 [Phytophthora infestans T30-4]	1e-41	80/82 (97%)
IX	CL388Contig1	7176.01	1268.37	5651.38	8740.28	10432	12788.3	11047.4	10.0825	XP_002997040.1	calreticulin precursor [Phytophthora infestans T30-4]	1e-176	301/360 (83%)
IX	ppt4j10e04r.1	773.915	177.893	536.883	451.054	1258.68	1195.13	1736.89	9.76368	XP_002999183.1	D-lactate dehydrogenase, putative [Phytophthora infestans T30-4]	1e-124	219/227 (96%)
IX	ppo3h10k04t.1	1763.33	182.167	638.893	1417.69	738.877	1600.84	993.064	9.67976	XP_002905896.1	geranylgeranyl transferase type-2 subunit alpha, putative [Phytophthora infestans T30-4] ref	1e-130	140/161 (86%)
IX	CL3Contig2	347.971	104.801	296.781	213.574	797.582	482.127	1013.7	9.67259	AAN31479.1	enolase [Phytophthora infestans]	1e-108	175/180 (97%)
IX	CL103Contig1	1192.34	167.962	874.839	424.274	600.928	708.595	1581.49	9.41578	XP_002997760.1	conserved hypothetical protein [Phytophthora infestans T30-4]	1e-153	280/319 (87%)
IX	CL319Contig1	4286.14	540.076	2016.67	3645.07	4591.78	5077.17	5004.79	9.40085	XP_002909118.1	luminal-binding protein 3 precursor [Phytophthora infestans T30-4]	1e-143	260/278 (93%)
IX	ppgam31b02r.1	2921.88	409.55	2966.35	3732.44	3641.17	1795.11	1365.64	9.11351	XP_002902241.1	CAD protein [Phytophthora infestans T30-4]	1e-143	256/272 (94%)
IX	CL1310Contig1	3932.43	518.649	2287.21	2143.18	2670.38	4698.27	3921.7	9.05867	XP_002900803.1	26S protease regulatory subunit 4 [Phytophthora infestans T30-4]	1e-104	199/211 (94%)
IX	CL840Contig1	1963.54	383.542	1524.89	863.915	1907.51	3427.91	1996.85	8.93752	ACV41080.1	phosphomannomutase D2 [Triticum aestivum]	5e-56	106/165 (64%)
IX	CL337Contig1	2275.46	470.497	2214.1	1772.75	4181.96	2949.1	4096.09	8.88838	XP_002906352.1	pyruvate dehydrogenase E1 component subunit alpha [Phytophthora infestans T30-4]	0	327/371 (88%)
IX	ppo3h07g02t.1	675.033	104.785	899.373	374.266	510.894	792.168	453.504	8.58302	XP_002907404.1	T-complex protein 1 subunit theta [Phytophthora infestans T30-4]	1e-102	190/196 (96%)
IX	CL400Contig1	1620.53	195.596	1081.05	729.157	1127.3	1666.08	1671.96	8.548	XP_002998536.1	conserved hypothetical protein [Phytophthora infestans T30-4]	0	331/344 (96%)
IX	CL227Contig1	624.259	253.237	2126.11	466.869	911.86	1156.3	1264.19	8.39576	XP_002901405.1	conserved hypothetical protein [Phytophthora infestans T30-4]	4e-93	155/188 (82%)
IX	PpT4J15G01.1	14596.8	2259.63	13316.4	14333.5	15923	18871.2	17753.1	8.35145	AAW63769.1	PPAT5 [Hyaloperonospora parasitica]	5e-17	48/56 (85%)
IX	CL821Contig1	896.585	194.657	1220.96	516.138	1279.16	1615.46	1491.69	8.299	XP_002902673.1	cell division protease ftsH [Phytophthora infestans T30-4]	1e-118	210/217 (96%)
IX	ppo3h04f19t.1	1009.76	186.663	1268.87	626.542	961.284	1529.84	1105.23	8.19574	XP_002907083.1	3-hydroxyisobutyryl-CoA hydrolase, putative [Phytophthora infestans T30-4]	2e-83	154/159 (96%)
IX	ppgam19e12r.1	1892.47	445.731	3274.46	3631.32	2060.03	2606.13	2167.34	8.1469	XP_002904135.1	Drug/Metabolite Transporter (DMT) Superfamily [Phytophthora infestans T30-4]	9e-59	118/121 (97%)
IX	ppo3h02n02t.1	228.507	123.864	979.397	207.45	557.598	670.623	705.518	7.90706	XP_002902944.1	conserved hypothetical protein [Phytophthora infestans T30-4]	5e-46	80/94 (85%)
IX	CL146Contig1	781.742	144.188	564.193	296.775	731.351	608.27	1135.41	7.8745	XP_002908462.1	glucose-6-phosphate isomerase [Phytophthora infestans T30-4]	0	531/556 (95%)
IX	CL749Contig1	737.719	220.467	1172.34	637.966	1682.54	1338.41	1448.05	7.6317	XP_002899444.1	2,3-bisphosphoglycerate-dependent phosphoglycerate mutase [Phytophthora infestans T30-4]	1e-142	245/256 (95%)
IX	ppgam26b06r.1	748.343	146.065	973.52	767.879	1113.31	1033.78	689.845	7.62202	XP_002904520.1	conserved hypothetical protein [Phytophthora infestans T30-4]	1e-103	185/222 (83%)
IX	CL271Contig1	1991.44	266.501	1548.12	1349.21	1991.05	1701.68	1760.13	7.47254	XP_002907779.1	valyl-tRNA synthetase [Phytophthora infestans T30-4]	0	697/716 (97%)
IX	CL1193Contig1	1624.63	224.961	607.745	877.954	638.245	985.188	931.026	7.22182	CBN74520.1	conserved unknown protein [Ectocarpus siliculosus]	9e-54	105/212 (49%)
IX	ppt4j30g06r.1	1401.31	330.653	672.55	1015.99	1155.69	2376.87	1644.22	7.18841	XP_002908240.1	actin-like protein [Phytophthora infestans T30-4]	1e-76	144/144 (100%)
IX	CL279Contig1	1254.08	264.981	1135.41	619.138	1540.59	1888.09	1134.14	7.1254	XP_002909364.1	T-complex protein 1 subunit delta [Phytophthora infestans T30-4]	0	212/223 (95%)
IX	ppgam27h01r.1	347.161	184.429	1313.71	445.147	699.631	869.934	752.812	7.12313	XP_002903304.1	conserved hypothetical protein [Phytophthora infestans T30-4]	2e-42	85/89 (95%)
IX	PpT4J14E01.1	25255.3	9014.88	39293.4	49897.6	60887.2	57988.9	45093.4	6.75407
IX	CL48Contig1	4786.66	718.409	2208.49	1503.65	3212.57	4780.5	3110.74	6.66287	XP_002900891.1	ADP-ribosylation factor family [Phytophthora infestans T30-4]	1e-100	181/181 (100%)
IX	CL10Contig1	4117.55	1234.68	8197.94	2595.99	4613.27	5616.23	4839.55	6.63973	XP_002905571.1	ADP/ATP translocase, putative [Phytophthora infestans T30-4]	1e-160	286/310 (92%)
IX	CL413Contig1	2646.83	431.867	2089.47	1552.08	2281.37	2824.21	2229.2	6.53954	XP_002908819.1	casein kinase II subunit, putative [Phytophthora infestans T30-4]	1e-170	293/312 (93%)
IX	CL1291Contig1	567.083	163.805	747.525	623.639	1070.58	896.991	834.675	6.5357	XP_002989905.1	hypothetical protein SELMODRAFT_184908 [Selaginella moellendorffii]	2e-99	174/245 (71%)
IX	CL1514Contig1	1664.03	309.994	1276.45	775.136	1227.72	1371.24	1978.14	6.38122	XP_002898110.1	NADH-cytochrome b5 reductase [Phytophthora infestans T30-4]	1e-172	297/315 (94%)
IX	CL329Contig1	2813.61	968.717	6134.85	1509.65	3968.26	4472.29	5101.95	6.33297	XP_002897682.1	ATP synthase subunit O, putative [Phytophthora infestans T30-4]	1e-119	228/231 (98%)
IX	ppo3h02e06t.1	779.565	217.216	839.512	450.05	858.617	1360.6	1054.39	6.26383	XP_002908281.1	Delta(5) fatty acid desaturase, putative [Phytophthora infestans T30-4]	1e-110	193/208 (92%)
IX	ppgam24b07r.1	322.239	115.07	306.132	421.577	406.989	382.233	719.658	6.25407	XP_002900764.1	serine protease family S33, putative [Phytophthora infestans T30-4]	1e-132	226/237 (95%)
IX	CL61Contig1	1212.1	385.53	2410.67	729.259	1482.18	1572.9	2288.74	6.25288	XP_002997507.1	14-3-3 protein epsilon [Phytophthora infestans T30-4]	1e-137	249/249 (100%)
IX	CL1214Contig1	1032.61	166.34	547.008	247.703	610.341	731.268	487.656	6.2078	XP_002901832.1	T-complex protein 1 subunit eta [Phytophthora infestans T30-4]	1e-178	282/286 (98%)
IX	CL791Contig1	998.705	381.436	1453.02	1629.22	2367.32	2008.1	1453.26	6.20633	XP_002897707.1	inorganic pyrophosphatase, putative [Phytophthora infestans T30-4]	1e-171	298/313 (95%)
IX	ppgam36c05r.1	9337.6	2958.25	7390.56	8141.87	16209.7	18154.1	16398.1	6.13679	XP_002899778.1	ATP-binding Cassette (ABC) Superfamily [Phytophthora infestans T30-4]	1e-135	246/250 (98%)
IX	ppo3h04e24t.1	1108.01	278.666	1094.42	1390.12	1376.72	1704.29	935.692	6.11591	XP_002908438.1	dihydroxy-acid dehydratase, putative [Phytophthora infestans T30-4]	1e-138	245/263 (93%)
IX	CL1027Contig1	274.96	197.76	638.197	402.604	769.324	1208.81	784.557	6.11253	XP_002901141.1	serine protease family S15, putative [Phytophthora infestans T30-4]	0	340/369 (92%)
IX	CL312Contig1	743.025	162.81	564.926	257.01	619.876	740.98	988.979	6.07445	XP_002902696.1	26S protease regulatory subunit 7 [Phytophthora infestans T30-4]	0	437/438 (99%)
IX	ppo3h05b08t.1	1095.9	339.75	2040.27	676.028	1441.28	1998.29	1251.03	6.00521	XP_002899864.1	NADH dehydrogenase flavoprotein 2, mitochondrial precursor [Phytophthora infestans T30-4]	1e-143	243/252 (96%)
IX	CL100Contig1	502.778	202.387	847.62	403.995	703.266	724.032	1196.09	5.90993	XP_002902718.1	acyl-CoA desaturase [Phytophthora infestans T30-4]	1e-176	288/317 (90%)
IX	CL1541Contig1	1444.87	386.362	1587.1	804.64	2013.74	2241.77	1607.38	5.80225	XP_002907426.1	T-complex protein 1 subunit zeta [Phytophthora infestans T30-4]	1e-117	218/230 (94%)
IX	CL124Contig1	908.026	262.872	772.331	778.189	731.953	478.071	1524.94	5.80109	XP_002997149.1	12-oxophytodienoate reductase, putative [Phytophthora infestans T30-4]	0	333/385 (86%)
IX	CL16Contig1	5689.75	1367.96	7819.77	4138.38	7104.98	5705.15	6379.23	5.71637	XP_002901743.1	elongation factor 2 [Phytophthora infestans T30-4]	0	814/859 (94%)
IX	CL254Contig1	417.682	142.54	763.185	459.889	553.874	370.396	812.78	5.70213	XP_002905426.1	pyridine nucleotide-disulphide oxidoreductase, putative [Phytophthora infestans T30-4]	1e-129	232/284 (81%)
IX	CL1016Contig1	538.014	156.032	888.617	577.69	400.491	617.154	590.426	5.69511	XP_002909328.1	conserved hypothetical protein [Phytophthora infestans T30-4]	1e-48	105/126 (83%)
IX	PpZOH_CD051474.1.1	3695.04	650.638	2246.02	1299.34	2206.57	2948.87	2725.78	5.6791	XP_002896704.1	conserved hypothetical protein [Phytophthora infestans T30-4]	5e-74	141/177 (79%)
IX	ppo3h03p08t.1	1991.26	883.004	4959.47	1939.28	2911.06	4503.67	3436.65	5.61659	XP_002895702.1	NADH ubiquinone oxidoreductase subunit, putative [Phytophthora infestans T30-4] ref	1e-119	197/213 (92%)
IX	CL569Contig1	589.855	179.002	506.631	990.041	563.88	794.826	803.88	5.53089	XP_002906300.1	proteasome subunit beta type-7, putative [Phytophthora infestans T30-4]	1e-150	272/295 (92%)
IX	CL952Contig1	373.447	157.558	238.342	421.516	572.468	642.07	846.969	5.37559	XP_002895981.1	conserved hypothetical protein [Phytophthora infestans T30-4]	2e-55	109/129 (84%)
IX	ppgam03a01r.1	756.698	350.847	1292.01	612.339	1355.08	1257.23	1876.62	5.34882	XP_002899213.1	glutathione reductase [Phytophthora infestans T30-4]	1e-111	198/221 (89%)
IX	PpCYH_CK859490.1.1	2182.31	556.696	2956.43	884.311	2307.87	1920.59	2590.79	5.31067	XP_002997507.1	14-3-3 protein epsilon [Phytophthora infestans T30-4]	1e-86	175/208 (84%)
IX	CL247Contig1	232.563	125.365	563.941	216.292	424.787	631.857	654.431	5.22019	XP_002901412.1	conserved hypothetical protein [Phytophthora infestans T30-4]	3e-74	137/166 (82%)
IX	CL1Contig1	9055.71	3264.97	17034.2	5772.49	13345.6	11829.7	12414.2	5.21727	ABA00716.1	translation elongation factor 1 alpha [Phytophthora parasitica]	0	430/430 (100%)
IX	CL394Contig1	512.681	128.622	362.217	285.861	443.875	471.27	670.779	5.21511	XP_002998388.1	carbohydrate-binding protein, putative [Phytophthora infestans T30-4]	1e-97	188/302 (62%)
IX	ppt4j02g03r.1	2027.59	493.775	1469.91	1689.95	1987.23	2552.41	1783.26	5.16917	XP_002905309.1	splicing factor 3 subunit, putative [Phytophthora infestans T30-4]	7e-75	157/224 (70%)
IX	ppt4j33d03r.1	359.008	146.277	314.206	317.105	492.856	613.272	751.857	5.13996	XP_002902728.1	Mitochondrial Carrier (MC) Family [Phytophthora infestans T30-4]	3e-93	182/208 (87%)
IX	CL748Contig1	627.027	275.482	1409.46	636.246	1116.95	1273.54	1103.1	5.11633	XP_002908001.1	lysophospholipid acyltransferase, putative [Phytophthora infestans T30-4]	0	314/328 (95%)
IX	ppt4j28b05r.1	353.312	136.645	369.508	315.377	481.433	696.804	499.084	5.09936	XP_002998403.1	conserved hypothetical protein [Phytophthora infestans T30-4]	3e-16	60/155 (38%)
IX	CL1498Contig1	314.407	181.654	494.257	559.003	593.398	915.386	471.358	5.03919	XP_002901469.1	ferredoxin-dependent glutamate synthase, putative [Phytophthora infestans T30-4]	1e-95	175/187 (93%)
IX	CL547Contig1	496.604	142.458	532.191	379.618	700.987	715.264	589.433	5.02086	XP_002997821.1	UDP-glucose 6-dehydrogenase [Phytophthora infestans T30-4]	3e-88	160/164 (97%)
IX	CL280Contig1	660.391	205.928	562.078	250.36	593.024	610.779	1031.8	5.01048	XP_002904619.1	NADP-specific glutamate dehydrogenase, putative [Phytophthora infestans T30-4]	0	476/494 (96%)
IX	CL481Contig1	1488.25	414.116	1359.98	783.878	1219.74	1412.38	2066.26	4.98958	XP_002907039.1	GTP-binding protein SAR1 [Phytophthora infestans T30-4] ref	1e-107	191/191 (100%)
IX	CL343Contig1	560.882	266.603	777.202	412.086	713.128	627.141	1311.69	4.91999	XP_002900771.1	aspartyl-tRNA synthetase, putative [Phytophthora infestans T30-4]	0	279/295 (94%)
IX	ppo3h06e10t.1	841.616	329.407	753.592	1610.73	766.335	1138.74	1362.76	4.88979	XP_002901812.1	conserved hypothetical protein [Phytophthora infestans T30-4]	6e-35	44/49 (89%)
IX	DQ138080.1	9333.69	3495.6	17073	6058.13	13168.6	11640.6	12894.3	4.88415
IX	CL652Contig1	1828.06	562.32	2734.23	901.639	2297.24	2552.97	1311.47	4.8624	XP_002998461.1	T-complex protein 1 subunit epsilon [Phytophthora infestans T30-4]	1e-154	281/298 (94%)
IX	CL728Contig1	1199.54	267.349	889.822	741.656	1090.82	1122.97	1299.37	4.86021	XP_002904370.1	proteasome subunit beta type-3, putative [Phytophthora infestans T30-4]	1e-112	202/203 (99%)
IX	CL24Contig2	372.462	206.558	1001.97	495.774	963.32	703.491	776.779	4.8508	XP_002899720.1	40S ribosomal protein S4 [Phytophthora infestans T30-4]	3e-48	96/103 (93%)
IX	PpT4J14A03.1	432.543	134.579	255.369	241.601	430.442	588.971	633.424	4.70669	XP_002909664.1	selenide, water dikinase, putative [Phytophthora infestans T30-4]	1e-123	223/246 (90%)
IX	CL1411Contig1	1195.64	467.465	2197.36	609.775	1381.67	1674.42	1288.25	4.70059	XP_002908607.1	succinyl-CoA ligase subunit alpha, mitochondrial precursor [Phytophthora infestans T30-4]	1e-115	210/255 (82%)
IX	CL1504Contig1	2325.94	504.605	1530.68	770.935	1744.48	2206.81	2369.32	4.69539	XP_002909276.1	conserved hypothetical protein [Phytophthora infestans T30-4]	3e-55	101/107 (94%)
IX	CL1428Contig1	260.114	116.107	543.692	276.672	437.364	495.634	300.502	4.68267	XP_002907483.1	T-complex protein 1 subunit alpha [Phytophthora infestans T30-4]	1e-144	268/273 (98%)
IX	CL835Contig1	7728.35	3056.67	5467.42	8345.64	14261.4	13952	12886.1	4.66567	XP_002899778.1	ATP-binding Cassette (ABC) Superfamily [Phytophthora infestans T30-4]	0	436/448 (97%)
IX	CL1157Contig1	1208.93	259.249	465.355	769.233	695.746	946.659	761.557	4.66321	XP_002901955.1	conserved hypothetical protein [Phytophthora infestans T30-4]	8e-87	176/273 (64%)
IX	ppt4j05b10r.1	338.419	147.058	368.443	261.45	308.688	350.61	676.857	4.60264	XP_002895403.1	conserved hypothetical protein [Phytophthora infestans T30-4]	1e-52	115/167 (68%)
IX	CL132Contig2	862.313	381.551	1743.78	818.624	931.926	1054.13	1339.35	4.57023	XP_002908626.1	V-type proton ATPase 16 kDa proteolipid subunit, putative [Phytophthora infestans T30-4] ref	9e-69	141/171 (82%)
IX	CL615Contig1	599.509	156.065	293.133	273.986	390.649	711.731	339.83	4.56048	XP_002902599.1	omega-3 fatty acid desaturase, endoplasmic reticulum, putative [Phytophthora infestans T30-4]	1e-123	141/155 (90%)
IX	ppgam27a11r.1	41461.5	14093.6	61400.9	55516.2	60614.4	63488.8	63363.7	4.50479
IX	CL464Contig1	350.724	155.611	697.507	165.245	407.329	689.3	691.018	4.48236	AAN31464.1	K+ channel protein [Phytophthora infestans]	8e-95	174/178 (97%)
IX	CL1294Contig1	1118.49	310.823	1383.5	544.595	728.851	956.907	1389.14	4.46922	XP_002899876.1	conserved hypothetical protein [Phytophthora infestans T30-4] ref	5e-89	164/190 (86%)
IX	PpCYH_CF891693.1.1	360.252	229.465	1020.15	682.651	866.164	744.781	903.025	4.44577
IX	ppgam34f08r.1	1271.91	319.629	899.361	425.005	929.498	1007.6	1416.27	4.43099	XP_002997222.1	mitochondrial import receptor subunit TOM70, putative [Phytophthora infestans T30-4]	3e-81	166/215 (77%)
IX	CL85Contig1	820.608	215.207	897.101	221.077	566.514	640.428	953.316	4.42977	ACR82293.1	cyclophilin A [Phytophthora nicotianae]	2e-87	159/171 (92%)
IX	ppt4j29d08r.1	1645.32	372.256	950.099	629.019	1110.07	1275.15	1574.81	4.41986	XP_002906610.1	coatomer subunit gamma, putative [Phytophthora infestans T30-4]	5e-84	158/163 (96%)
IX	CL138Contig1	2067.14	472.724	1881.27	965.769	1329.69	951.582	951.893	4.37283	XP_002907205.1	histone H1, putative [Phytophthora infestans T30-4]	2e-38	83/84 (98%)
IX	ppgam10h05r.1	2978.38	727.963	1690.29	2214.46	3109.36	2913.55	3146.94	4.32295	XP_002902508.1	protein transport Sec23/Sec24-like protein [Phytophthora infestans T30-4]	3e-88	162/163 (99%)
IX	ppo3h01f02t.1	2170.1	822.853	3555.86	1380.03	2488.89	3310.33	1947.07	4.32137	XP_002895342.1	small nuclear ribonucleoprotein Sm D1 [Phytophthora infestans T30-4]	9e-30	66/66 (100%)
IX	ppgam11f12r.1	584.943	183.445	253.845	371.655	473.79	786.475	660.091	4.28724	XP_002905278.1	acylamino-acid-releasing enzyme [Phytophthora infestans T30-4]	1e-60	100/116 (86%)
IX	CL13Contig1	16751.3	3915.62	11720.7	7650.9	13300.3	13542.4	13978.9	4.27808	ACJ09360.1	ATP1 [Phytophthora sojae]	0	460/485 (94%)
IX	CL298Contig1	527.213	123.949	304.674	174.773	373.242	350.921	430.642	4.25347	XP_002902293.1	proteasome subunit alpha type-6, putative [Phytophthora infestans T30-4]	1e-128	231/242 (95%)
IX	ppo3h01f10t.1	2892.84	1075.81	1904.96	3220.9	3712.21	4573.63	2178.76	4.25133	XP_002909576.1	Amino Acid-Polyamine-Organocation (APC) Family [Phytophthora infestans T30-4]	1e-129	232/246 (94%)
IX	ppo3h01m16t.1	567.23	178.333	751.088	317.944	491.472	510.677	651.809	4.21171	XP_002904714.1	glycerol-3-phosphate dehydrogenase, mitochondrial precursor [Phytophthora infestans T30-4]	3e-85	154/161 (95%)
IX	CL1134Contig1	585.189	290.484	599.056	786.161	846.402	1214.93	977.709	4.18244	XP_002907434.1	LETM1 and EF-hand domain-containing protein 1, putative [Phytophthora infestans T30-4]	6e-91	189/242 (78%)
IX	ppgam16h01r.1	868.958	210.367	470.736	505.648	468.165	477.856	571.649	4.13068	XP_002904358.1	conserved hypothetical protein [Phytophthora infestans T30-4]	7e-88	165/198 (83%)
IX	CL572Contig1	651.254	157.773	344.51	267.697	331.548	484.108	261.187	4.12779	XP_002908628.1	conserved hypothetical protein [Phytophthora infestans T30-4]	1e-112	205/209 (98%)
IX	CL1043Contig1	983.345	238.529	966.27	293.223	433.134	532.994	728.955	4.12254	XP_002997138.1	choline/Carnitine O-acyltransferase, putative [Phytophthora infestans T30-4]	0	363/393 (92%)
IX	ppt4j34e06r.1	1066.91	260.228	873.108	562.182	857.228	1030.83	718.405	4.09991	XP_002904094.1	betaine aldehyde dehydrogenase [Phytophthora infestans T30-4]	1e-145	261/267 (97%)
IX	CL217Contig1	217.411	106.201	245.306	148.755	221.249	286.812	433.9	4.08564	XP_002899586.1	conserved hypothetical protein [Phytophthora infestans T30-4]	1e-68	128/156 (82%)
IX	ppo3h12p22t.1	467.447	312.812	1001.46	593.665	858.237	1264.93	691.36	4.04375	XP_002895134.1	conserved hypothetical protein [Phytophthora infestans T30-4]	7e-87	155/176 (88%)
IX	CL101Contig1	3049.17	1507.62	1722.08	2926.37	5121.25	2577.66	6054.92	4.01622	XP_002997370.1	ATP-citrate synthase [Phytophthora infestans T30-4]	0	1003/1105 (90%)
IX	ppo3h08i09t.1	479.621	119.823	200.371	331.118	305.663	299.228	462.252	4.00275	ACG80380.1	C2H2 zinc finger transcription factor [Phytophthora sojae]	2e-98	181/220 (82%)
X	CL35Contig1	646.693	731.114	3563.62	273.411	1494.96	1229.33	1062.25	13.0339	XP_002898241.1	conserved hypothetical protein [Phytophthora infestans T30-4]	1e-27	66/81 (81%)
X	CL63Contig1	1139.83	2756.41	13416.8	1471.1	6467.62	5789.84	5800.85	11.7709	XP_002902787.1	conserved hypothetical protein [Phytophthora infestans T30-4]	4e-43	91/92 (98%)
X	P_par_Tubulin_beta	6072.64	1362.95	10871.6	1000.47	3487.87	5187.32	4765.95	10.8664
X	CL234Contig1	556.209	1051.77	3565.66	347.005	1746.45	1625.66	1303.43	10.2755	XP_002909565.1	60S ribosomal protein L22, putative [Phytophthora infestans T30-4]	3e-38	85/114 (74%)
X	CL195Contig1	1188.33	814.013	4263.97	416.99	2431.72	1706.15	1665.06	10.2256	CBJ29892.1	conserved unknown protein [Ectocarpus siliculosus]	1e-48	97/120 (80%)
X	CL236Contig1	5906.12	1417.67	11899.1	1187.09	3898.45	5603.19	5059.73	10.0237	XP_002908783.1	beta-tubulin [Phytophthora infestans T30-4]	0	246/247 (99%)
X	CL56Contig1	959.342	1054.21	2646.48	278.489	1358.23	985.731	1261.2	9.503	XP_002906426.1	60S ribosomal protein L17-2 [Phytophthora infestans T30-4]	1e-104	190/190 (100%)
X	CL62Contig1	394.886	493.12	2182.39	248.8	1614.85	1114.73	1106.16	8.7717	XP_002905131.1	40S ribosomal protein S15 [Phytophthora infestans T30-4]	2e-71	138/155 (89%)
X	CL197Contig1	1481.62	2268.41	8132.96	935.261	4989.46	4154.23	3669.82	8.69592	XP_002906315.1	60S ribosomal protein L35a-4 [Phytophthora infestans T30-4]	1e-55	109/111 (98%)
X	CL37Contig1	733.977	1125.31	3663.14	421.945	2141.03	1746.7	1863.61	8.68155	XP_002895689.1	60S ribosomal protein L14, putative [Phytophthora infestans T30-4] ref	5e-50	104/124 (83%)
X	ppo3h09h20t.1	1630.05	1522.38	6367.79	742.166	3295.06	2528	2647.12	8.58	XP_002901678.1	60S ribosomal protein L32-1 [Phytophthora infestans T30-4]	2e-29	71/103 (68%)
X	CL972Contig1	504.809	214.507	1781.06	231.308	621.258	893.841	846.311	8.30305	XP_002909527.1	conserved hypothetical protein [Phytophthora infestans T30-4]	1e-48	97/103 (94%)
X	CL313Contig1	919.373	1368.09	5122.62	633.679	2300.33	2205.76	2181.08	8.08394	XP_002908887.1	40S ribosomal protein S10 [Phytophthora infestans T30-4]	1e-79	143/144 (99%)
X	CL134Contig1	1257.67	1240.07	4612.03	573.881	2732.29	2916.05	2151.73	8.03656	XP_002908804.1	40S ribosomal protein S12, putative [Phytophthora infestans T30-4]	6e-67	126/126 (100%)
X	CL1545Contig1	878.738	1181.58	3168.19	398.722	1972.91	1537.72	1501.77	7.94586	XP_002901699.1	40S ribosomal protein S11 [Phytophthora infestans T30-4]	2e-62	119/120 (99%)
X	CL203Contig1	266.861	508.587	2119.36	388.496	1157.02	1048.44	995.091	7.9418	XP_002907598.1	60S ribosomal protein L23a [Phytophthora infestans T30-4]	2e-67	136/150 (90%)
X	CL41Contig1	865.804	1161.46	3381.95	426.617	2391.24	2018.13	1979.71	7.92738	XP_002904762.1	40S ribosomal protein S24, putative [Phytophthora infestans T30-4]	5e-70	135/137 (98%)
X	CL286Contig1	2139.64	2030.52	6868.98	871.749	4529.66	3362.46	4085.07	7.87953	XP_002905202.1	60S ribosomal protein L7 [Phytophthora infestans T30-4]	1e-111	210/244 (86%)
X	CL898Contig1	669.559	1166.29	5264	1027.86	3801.46	3313.89	2715.06	7.86189	XP_002904786.1	ribosomal protein L27 [Phytophthora infestans T30-4]	1e-59	112/115 (97%)
X	CL51Contig1	2448.2	1844.28	5262.22	709.381	3368.59	2924.96	2546.22	7.41804	XP_002901678.1	60S ribosomal protein L32-1 [Phytophthora infestans T30-4]	1e-51	102/113 (90%)
X	CL985Contig1	2728.27	1856.62	3508.09	479.794	2505.89	1952.9	2296.4	7.31166	XP_002903176.1	60S ribosomal protein L19-1 [Phytophthora infestans T30-4]	4e-65	127/140 (90%)
X	PpZOH_CD051750.1.1	1347.29	1412.68	3134.76	430.432	2064.64	1222.46	1621.47	7.28281	XP_002905202.1	60S ribosomal protein L7 [Phytophthora infestans T30-4]	2e-07	22/27 (81%)
X	CL178Contig1	192.619	346.049	945.231	130.597	428.835	318.756	361.082	7.23777	XP_002367186.1	60S ribosomal protein L26, putative [Toxoplasma gondii ME49]	3e-34	83/144 (57%)
X	CL144Contig1	1077.07	2113.72	7286.83	1017.34	4266.06	4194.37	4403.01	7.16261	XP_002896225.1	ubiquitin-like protein/ribosomal protein [Phytophthora infestans T30-4]	1e-39	82/82 (100%)
X	CL54Contig1	2107.71	2651	4592.34	647.15	3428.64	2699.48	3172.52	7.09625	XP_002909481.1	60S ribosomal protein L21-1 [Phytophthora infestans T30-4]	2e-85	157/160 (98%)
X	CL215Contig1	989.827	813.756	4308.18	612.14	2217.4	1834.02	1666.58	7.03789	XP_002908532.1	60S ribosomal protein L23 [Phytophthora infestans T30-4]	2e-75	140/141 (99%)
X	CL45Contig1	1261.08	1442.65	3599.64	516.664	1307.95	1222.99	1232.82	6.96708	XP_002997577.1	conserved hypothetical protein [Phytophthora infestans T30-4]	1e-96	173/180 (96%)
X	CL53Contig1	830.6	1005.34	2612.48	376.91	2085.54	1629.43	1808.18	6.9313	XP_002906369.1	60S ribosomal protein L6, putative [Phytophthora infestans T30-4]	1e-88	178/220 (80%)
X	CL7Contig2	3599.32	3992.61	11134.2	1629.41	5666.68	4751.85	6899.65	6.83325	XP_002997436.1	60S ribosomal protein L10 [Phytophthora infestans T30-4]	1e-115	202/208 (97%)
X	CL49Contig1	717.109	1043.67	2159.41	319.775	1478.54	1185.39	1253.91	6.7529	XP_002905232.1	60S ribosomal protein L35 [Phytophthora infestans T30-4]	3e-58	120/123 (97%)
X	CL153Contig1	2823.8	4366.84	18193.6	3558.75	10795.4	11637.5	8885.07	6.44295	AAY43415.1	ribosomal protein L38 [Phytophthora infestans]	7e-22	54/69 (78%)
X	CL14Contig1	3329.22	4268.79	13160.8	2042.98	8299.67	7135.43	6705.17	6.44196	XP_002906319.1	60S ribosomal protein L27 [Phytophthora infestans T30-4]	8e-75	142/144 (98%)
X	CL1403Contig1	862.186	1387.32	3773	585.922	3034.03	2750.92	2473.8	6.43943	XP_002896997.1	60S ribosomal protein L24, putative [Phytophthora infestans T30-4]	4e-08	32/55 (58%)
X	CL87Contig1	2013.82	2527.81	3634.7	566.274	3283	2568.73	2964.98	6.41863	XP_002903192.1	40S ribosomal protein S9-1 [Phytophthora infestans T30-4]	1e-89	168/168 (100%)
X	CL44Contig1	538.175	592.238	2396.41	373.385	1546.15	1257.75	1423.65	6.41807	XP_002906545.1	60S ribosomal protein L7a-2 [Phytophthora infestans T30-4]	1e-117	214/219 (97%)
X	CL110Contig1	3017.09	2940.47	7445.24	1162.24	4588.96	4112.16	4201.29	6.40596	XP_002289769.1	RL11A, ribosomal protein 11A 60S large ribosomal subunit [Thalassiosira pseudonana CCMP1335]	3e-76	137/173 (79%)
X	CL149Contig1	392.962	667.772	1582.31	256.777	819.026	707.432	748.171	6.16222	XP_002908436.1	60S ribosomal protein L13, putative [Phytophthora infestans T30-4]	1e-108	199/203 (98%)
X	CL424Contig1	2793.65	2984.03	6078.06	991.137	4393.11	4045.16	3495.89	6.13241	AAN31511.1	ribosomal protein [Phytophthora infestans]	5e-31	56/62 (90%)
X	CL270Contig1	1921.03	1120.57	1920.1	314.448	1515.82	1181.09	1499.23	6.10922	XP_002909425.1	60S ribosomal protein L30, putative [Phytophthora infestans T30-4]	1e-51	103/112 (91%)
X	CL159Contig1	4174.19	1627.88	2430.01	684.568	2672	2029.91	2452.32	6.09755	XP_002904967.1	60S ribosomal protein L4 [Phytophthora infestans T30-4]	1e-174	318/381 (83%)
X	CL139Contig1	3051.74	2497.97	6145.09	1025.67	3518.92	2688.1	2870.87	5.99132	XP_002897096.1	40S ribosomal protein S15a [Phytophthora infestans T30-4]	1e-69	130/130 (100%)
X	CL76Contig1	5978.03	3860.22	8237.82	1375.03	6572.79	4508.44	6039.4	5.99103	XP_002901873.1	60S ribosomal protein L18-2 [Phytophthora infestans T30-4]	1e-100	187/192 (97%)
X	ppt4j22f12r.1	411.007	992.117	1329.09	222.829	840.663	771.97	854.129	5.9646	XP_002897925.1	conserved hypothetical protein [Phytophthora infestans T30-4]	2e-23	57/65 (87%)
X	CL879Contig1	517.774	878.35	2003.56	342.378	1468.11	1609.97	1422.16	5.85189	XP_002900318.1	conserved hypothetical protein [Phytophthora infestans T30-4]	3e-55	104/107 (97%)
X	CL70Contig1	1196.95	1563.79	4465.05	773.405	3148.4	3241.04	2892.89	5.77323	XP_002902716.1	ubiquitin, putative [Phytophthora infestans T30-4]	1e-56	115/156 (73%)
X	CL40Contig1	1041.3	1246.71	2367.67	414.741	1508.69	1083.8	1362.43	5.70878	XP_002908634.1	40S ribosomal protein S8-2 [Phytophthora infestans T30-4]	1e-96	180/197 (91%)
X	CL230Contig1	511.438	774.168	1820.47	319.142	1231.54	911.684	794.416	5.70427	XP_002909210.1	conserved hypothetical protein [Phytophthora infestans T30-4]	5e-24	50/53 (94%)
X	ppo3h03j24t.1	1637.67	556.829	1050.44	288.884	1021.68	1168.14	1197.33	5.66896	ACJ09360.1	ATP1 [Phytophthora sojae]	9e-27	65/90 (72%)
X	CL12Contig1	2320.98	1991.08	4904.55	867.252	4331.4	3118.95	3667.81	5.65528	XP_002997686.1	60S ribosomal protein L3 [Phytophthora infestans T30-4]	0	384/389 (98%)
X	CL143Contig1	569.565	732.802	1882.94	335.241	1368.78	1172	1107.13	5.61668	XP_002895552.1	40S ribosomal protein S13 [Phytophthora infestans T30-4]	7e-76	141/142 (99%)
X	CL120Contig1	396.492	589.065	1452.52	260.419	1163.28	863.545	1126.03	5.57762	XP_002896775.1	60S acidic ribosomal protein P0 [Phytophthora infestans T30-4]	1e-145	265/270 (98%)
X	CL77Contig1	626.081	1078.25	3406.33	612.123	2114.13	1782.65	1674.51	5.56477	XP_002899960.1	40S ribosomal protein S25, putative [Phytophthora infestans T30-4]	1e-30	71/72 (98%)
X	CL95Contig1	1246.95	1469.92	2782.89	501.813	2236.88	1816.33	1944.15	5.54567	XP_002899046.1	40S ribosomal protein S7 [Phytophthora infestans T30-4]	3e-99	187/190 (98%)
X	CL175Contig1	584.042	1224.26	3189.83	692.855	2398.27	2238.34	2036.24	5.46165	XP_002907494.1	60S ribosomal protein L15-1 [Phytophthora infestans T30-4]	1e-105	189/206 (91%)
X	CL256Contig1	2097.62	1705.14	3434.46	633.653	2795.96	2244.51	2365.34	5.4201	XP_002895688.1	60S ribosomal protein L5 [Phytophthora infestans T30-4]	1e-138	215/236 (91%)
X	CL1156Contig1	929.065	552.055	1077.07	346.02	1436.17	1026.07	1861.62	5.3801	XP_002909518.1	conserved hypothetical protein [Phytophthora infestans T30-4]	5e-39	78/80 (97%)
X	CL6Contig1	3918.73	6740.95	20999.3	4917.45	14013.7	13675.8	13797.3	5.35869	XP_002906301.1	40S ribosomal protein S18 [Phytophthora infestans T30-4]	5e-71	130/131 (99%)
X	PpZOH_CD051658.1.1	732.766	640.994	717.84	140.42	412.352	408.839	493.675	5.21839	XP_002895724.1	40S ribosomal protein S14 [Phytophthora infestans T30-4]	9e-06	27/31 (87%)
X	CL162Contig1	2868.24	1280.88	2713.94	608.813	1468.82	1897.65	3171.54	5.20938	XP_002906462.1	Rab1 family GTPase (PiYpt1) [Phytophthora infestans T30-4] sp	1e-110	201/201 (100%)
X	CL64Contig1	4812.95	2541.55	7220.61	1393.03	5169.62	4015.42	4415.76	5.18337	XP_002902894.1	ribosomal protein L37e, putative [Phytophthora infestans T30-4]	3e-40	81/92 (88%)
X	CL66Contig1	3519.06	3874.29	6387.36	1246.78	4854.77	3077.96	4140.43	5.12308	XP_002908512.1	40S ribosomal protein SA [Phytophthora infestans T30-4]	1e-120	227/283 (80%)
X	CL20Contig1	3744.09	2047.56	4477.93	886.22	4205.67	2993.39	4076.09	5.05284	XP_002902672.1	40S ribosomal protein S2 [Phytophthora infestans T30-4]	1e-125	229/263 (87%)
X	CL93Contig1	699.299	867.663	1909.04	404.666	2022.65	1510.1	1784.25	4.99833	XP_002909042.1	40S ribosomal protein S6 [Phytophthora infestans T30-4]	1e-120	219/222 (98%)
X	ppt4j33g11r.1	217.927	185.886	926.845	198.803	450.619	525.397	471.777	4.98609	XP_002997045.1	ATP-binding Cassette (ABC) Superfamily [Phytophthora infestans T30-4]	1e-141	252/278 (90%)
X	CL237Contig1	1193.01	1250.54	3333.62	701.684	2071.86	1645.12	1625.32	4.75089	XP_002900135.1	40S ribosomal protein S17, putative [Phytophthora infestans T30-4]	3e-61	119/131 (90%)
X	CL36Contig1	914.189	1712.45	4329.98	994.358	2480.49	2213.43	2195.34	4.73642	XP_002903188.1	ubiquitin-ribosomal fusion protein, putative [Phytophthora infestans T30-4]	1e-64	123/123 (100%)
X	CL272Contig1	834.547	1444.93	3929.26	1026.49	2996.27	2770.82	2493.93	4.70825	XP_002906950.1	ribosomal protein L28, putative [Phytophthora infestans T30-4]	1e-62	122/128 (95%)
X	PpCYH_CK859495.1.1	536.518	577.773	1084.39	230.578	749.294	532.895	614.032	4.70293	XP_002896775.1	60S acidic ribosomal protein P0 [Phytophthora infestans T30-4]	6e-47	129/226 (57%)
X	CL109Contig1	291.009	563.963	1330.79	285.02	880.74	821.971	646.1	4.6691	AAY43421.1	ribosomal protein L34 [Phytophthora infestans]	8e-50	99/100 (99%)
X	CL82Contig1	467.567	1015.5	798.399	220.962	572.874	487.764	687.801	4.59582	XP_002895339.1	voltage-dependent anion-selective channel protein, putative [Phytophthora infestans T30-4]	1e-149	272/282 (96%)
X	CL125Contig1	7739.15	4001.35	8640.48	1922.34	8342.33	5941.13	8243.89	4.49477	XP_002902999.1	40S ribosomal protein S3-3 [Phytophthora infestans T30-4]	1e-119	225/246 (91%)
X	CL187Contig1	535.69	264.71	893.795	199.075	581.584	691.424	722.981	4.48975	XP_002899107.1	ATP synthase subunit gamma, putative [Phytophthora infestans T30-4]	1e-140	264/304 (86%)
X	CL39Contig1	3261.34	1530.14	5439.36	1214.77	2234.55	2297.79	2010.65	4.47769	CBN76779.1	conserved unknown protein [Ectocarpus siliculosus]	3e-61	115/173 (66%)
X	ppo3h04c07t.1	1230.25	1381.39	2473.38	552.652	1789.81	1132.89	1293.01	4.47547	XP_002899087.1	40S ribosomal protein S16 [Phytophthora infestans T30-4]	9e-52	105/119 (88%)
X	CL1286Contig1	1703.68	1469.62	983.77	674.386	2184.67	2636.02	3013.72	4.46884	AAP85258.1	secretory protein OPEL [Phytophthora parasitica]	5e-92	164/179 (91%)
X	CL220Contig1	348.646	1129.2	1554.65	378.856	1299.59	1273.14	1033.2	4.45911	XP_002895415.1	ribosomal protein [Phytophthora infestans T30-4]	5e-28	65/66 (98%)
X	CL213Contig1	1698.48	2380.84	7123.25	1608.09	4073.11	4519.38	3678.05	4.42963	XP_002998859.1	60S ribosomal protein L44 [Phytophthora infestans T30-4]	2e-55	102/104 (98%)
X	ppt4j09e03r.1	1419.98	2294.39	1611.11	520.702	1482.6	1307.2	1384.46	4.40634	XP_002900006.1	conserved hypothetical protein [Phytophthora infestans T30-4]	3e-81	154/192 (80%)
X	CL91Contig1	2842.53	2913.56	6275.96	1426.74	4875.02	4023.63	4199.4	4.39883	XP_002899862.1	40S ribosomal protein S26, putative [Phytophthora infestans T30-4]	2e-33	73/73 (100%)
X	CL223Contig1	311.879	765.505	1273.79	297.435	759.073	819.072	752.213	4.28258	XP_002897925.1	conserved hypothetical protein [Phytophthora infestans T30-4]	4e-29	65/68 (95%)
X	CL131Contig1	4278.41	2645.15	3426.33	1013.92	2731.48	3034.25	2931.19	4.21967	XP_002905022.1	isocitrate dehydrogenase, mitochondrial precursor [Phytophthora infestans T30-4]	0	419/427 (98%)
X	CL404Contig1	323.686	640.261	985.568	552.635	1116.51	1364.07	912.041	4.21416	XP_002905187.1	conserved hypothetical protein [Phytophthora infestans T30-4]	1e-141	247/340 (72%)
X	CL669Contig1	639.745	1000.03	2685.48	688.313	1399.43	1760.42	1162.49	4.19773	XP_002903379.1	conserved hypothetical protein [Phytophthora infestans T30-4]	1e-92	145/149 (97%)
X	ppgam12g09r.1	168.349	166.977	698.081	194.273	409.744	445.948	673.517	4.1807	XP_002902193.1	conserved hypothetical protein [Phytophthora infestans T30-4]	3e-50	100/106 (94%)
X	CL188Contig1	436.177	426.079	1472.46	445.973	1597.48	1308.76	1772.04	4.15894	XP_002901479.1	conserved hypothetical protein [Phytophthora infestans T30-4]	5e-43	78/84 (92%)
X	CL151Contig1	22850.2	11036.3	31282.1	7609.64	17450.8	17668.9	17191	4.11085	CBJ30820.1	40S ribosomal protein S28 [Ectocarpus siliculosus]	2e-14	41/47 (87%)
X	CL147Contig1	3256.94	3567.55	5886.25	1440.69	4728.03	3294.66	3403.39	4.08571	XP_002899087.1	40S ribosomal protein S16 [Phytophthora infestans T30-4]	3e-76	147/149 (98%)
X	CL50Contig1	536.179	963.011	2181.85	665.191	1390.35	1074.08	1180.52	4.06927	XP_002903085.1	40S ribosomal protein S19-3 [Phytophthora infestans T30-4]	2e-83	153/154 (99%)
X	CL1010Contig1	1819.35	884.167	3575.76	1052.9	1665.04	2156.04	1783.84	4.04422	XP_002906689.1	H - or Na -translocating F-type, V-type and A-type ATPase (F-ATPase) Superfamily [Phytophthora infestans T30-4]	2e-26	62/66 (93%)
X	ppt4j08d08r.1	1440.39	2179.45	1444.76	541.392	1277.48	1108.98	1173.39	4.02564	XP_002900006.1	conserved hypothetical protein [Phytophthora infestans T30-4]	6e-56	98/125 (78%)
X	CL212Contig1	758.212	959.442	863.102	420.27	736.851	469.163	1684.15	4.00731	XP_002895099.1	Annexin (Annexin) Family [Phytophthora infestans T30-4]	1e-145	267/330 (80%)
X	CL443Contig1	745.057	510.579	691.896	220.412	571.234	881.83	646.211	4.00083	XP_002902934.1	succinyl-CoA ligase beta-chain, mitochondrial precursor [Phytophthora infestans T30-4]	1e-146	267/275 (97%)
XI	CL582Contig1	21372.8	353.536	936.777	9984.76	3264.17	2193.4	568.589	60.4543	YP_003917841.1	putative cell surface protein [Arthrobacter arilaitensis Re117] emb	1e-20	83/288 (28%)
XI	ppgam30b11r.1	4080.15	608.01	129.351	404.111	223.678	210.614	281.421	31.5431
XI	ppgam10d02r.1	4029.51	157.701	322.697	486.699	205.046	250.273	282.569	25.5515	XP_002896057.1	conserved hypothetical protein [Phytophthora infestans T30-4]	1e-24	62/82 (75%)
XI	ppgam24f11r.1	2712.99	145.645	159.633	414.288	218.44	164.171	137.506	19.73	XP_002903979.1	conserved hypothetical protein [Phytophthora infestans T30-4]	1e-150	257/287 (89%)
XI	ppgam25f11r.1	10508.9	3023.59	890.023	4731.73	1993.85	1256.04	555.382	18.9219
XI	ppgam06c06r.1	2292.2	271.985	133.881	311.267	195.596	170.035	145.463	17.1212	XP_002908177.1	Zinc (Zn2 )-Iron (Fe2 ) Permease (ZIP) Family [Phytophthora infestans T30-4]	1e-87	170/217 (78%)
XI	CL435Contig1	3375.63	246.334	225.431	398.191	315.937	348.846	393.638	14.9741	XP_002909215.1	urease, putative [Phytophthora infestans T30-4]	0	595/663 (89%)
XI	ppo3h05c17t.1	1914.84	142.981	281.134	169.43	180.263	146.442	129.232	14.8171	XP_002902247.1	conserved hypothetical protein [Phytophthora infestans T30-4]	2e-51	104/135 (77%)
XI	ppgam30e08r.1	2393.34	173.104	760.8	689.275	247.752	295.067	641.842	13.8261	XP_002902048.1	solute carrier family, facilitated glucose transporter, putative [Phytophthora infestans T30-4]	1e-145	262/285 (91%)
XI	ppgam12e08r.1	2060.33	164.245	201.889	197.392	201.478	154.413	153.727	13.4025	XP_002895040.1	Mitochondrial Carrier (MC) Family [Phytophthora infestans T30-4]	5e-94	172/195 (88%)
XI	CL1372Contig1	1748.01	136.347	237.427	574.22	229.524	241.79	326.401	12.8203	XP_002905035.1	serine protease family S33, putative [Phytophthora infestans T30-4]	1e-157	263/303 (86%)
XI	CL140Contig2	1493.39	117.79	187.642	192.589	211.189	143.084	191.507	12.6783	CAA65843.1	CBEL protein, formerly GP34 [Phytophthora parasitica]	1e-141	239/268 (89%)
XI	ppt4j03b04r.1	1396.56	121.459	153.994	311.202	160.783	154.388	140.172	11.4983	XP_002905875.1	conserved hypothetical protein [Phytophthora infestans T30-4]	6e-84	160/224 (71%)
XI	ppgam15f10r.1	2261.8	197.081	231.318	387.719	269.364	211.943	252.039	11.4765	XP_002896735.1	conserved hypothetical protein [Phytophthora infestans T30-4]	2e-67	136/170 (80%)
XI	ppt4j21h12r.1	1943.81	582.569	862.323	1251.79	286.959	230.759	171.154	11.3571	XP_002898407.1	GAF domain-containing protein [Phytophthora infestans T30-4]	5e-78	143/197 (72%)
XI	ppo3h04l14t.1	1464.67	133.571	391.766	961.847	415.085	586.46	905.715	10.9655	XP_002895328.1	protein kinase, putative [Phytophthora infestans T30-4]	1e-105	184/261 (70%)
XI	ppgam12h07r.1	2282.01	211.19	417.781	2058.78	838.145	1525.69	1135.75	10.8055	XP_002899641.1	trafficking protein particle complex subunit 3 [Phytophthora infestans T30-4]	5e-28	63/63 (100%)
XI	CL140Contig1	1206.06	112.493	150.233	176.808	154.907	128.437	173.278	10.7212	CAA65843.1	CBEL protein, formerly GP34 [Phytophthora parasitica]	1e-141	238/268 (88%)
XI	CL1375Contig1	3413.92	322.562	414.766	599.051	436.3	353.708	360.604	10.5838	XP_002896843.1	cleavage induced hypothetical protein [Phytophthora infestans T30-4]	1e-103	199/253 (78%)
XI	ppgam26a05r.1	1558.15	151.744	221.232	1013.26	377.151	342.932	1424.33	10.2682	XP_002898601.1	conserved hypothetical protein [Phytophthora infestans T30-4]	4e-92	160/168 (95%)
XI	ppgam38b12r.1	2038.58	212.017	198.534	553.856	474.447	523.773	583.509	10.2681	XP_002899142.1	pyridoxal phosphate phosphatase, putative [Phytophthora infestans T30-4]	6e-67	125/169 (73%)
XI	ppgam06d10r.1	1566.76	171.577	344.92	1748.87	361.182	310.327	444.32	10.1929	XP_002897730.1	conserved hypothetical protein [Phytophthora infestans T30-4]	6e-24	57/118 (48%)
XI	CL1050Contig1	1823.99	666.937	237.711	585.081	243.05	244.031	193.174	9.44221	XP_002623132.1	viral protein TPX [Ajellomyces dermatitidis SLH14081]	1e-38	110/343 (32%)
XI	ppgam30d02r.1	1043.33	118.392	148.736	331.208	219.265	384.854	356.954	8.81253	XP_002999144.1	conserved hypothetical protein [Phytophthora infestans T30-4]	1e-117	214/272 (78%)
XI	ppo3h05c19t.1	1220.58	179.993	339.594	1576.75	484.457	392.886	570.005	8.76009	XP_002903855.1	conserved hypothetical protein [Phytophthora infestans T30-4]	7e-52	112/162 (69%)
XI	CL970Contig1	1843.92	328.432	257.414	833.716	400.657	268.418	220.332	8.36882	XP_002899447.1	conserved hypothetical protein [Phytophthora infestans T30-4]	2e-40	85/110 (77%)
XI	ppt4j10d12r.1	981.39	118.903	235.678	883.8	375.224	570.746	612.165	8.25372	XP_002907383.1	conserved hypothetical protein [Phytophthora infestans T30-4]	2e-51	114/242 (47%)
XI	ppgam08c06r.1	1147.86	173.356	173.377	1162.1	311.063	183.501	143.44	8.10163	XP_002901518.1	conserved hypothetical protein [Phytophthora infestans T30-4]	8e-31	95/190 (50%)
XI	ppgam37b04r.1	6608.69	1355.42	840.608	1069.29	846.69	891.457	967.255	7.86179	XP_002903972.1	cell 5A endo-1,4-betaglucanase, putative [Phytophthora infestans T30-4]	1e-129	228/268 (85%)
XI	ppgam11a05r.1	1174.84	155.717	217.999	328.93	196.937	171.781	309.83	7.54472	XP_002900414.1	4-coumarate-CoA ligase, putative [Phytophthora infestans T30-4]	2e-90	161/180 (89%)
XI	CL780Contig1	1060.43	146.681	162.985	451.878	240.647	312.459	471.222	7.22954	XP_002900941.1	Annexin (Annexin) Family [Phytophthora infestans T30-4]	1e-117	213/270 (78%)
XI	PpT4J15G11.1	1239.43	173.67	209.701	433.162	259.07	348.673	535.943	7.13671	XP_002998912.1	conserved hypothetical protein [Phytophthora infestans T30-4]	1e-48	84/96 (87%)
XI	ppgam27c07r.1	903.815	133.969	177.427	146.896	177.886	127.905	146.196	7.06633	XP_002997454.1	conserved hypothetical protein [Phytophthora infestans T30-4]	6e-95	174/197 (88%)
XI	ppgam23d12r.1	959.051	161.328	139.592	257.346	187.526	145.06	138.071	6.94605	XP_002896013.1	serine/threonine protein kinase [Phytophthora infestans T30-4]	1e-117	212/222 (95%)
XI	ppgam34g12r.1	879.475	127.166	325.616	448.567	215.549	264.1	292.543	6.91596	XP_002895658.1	retinol dehydrogenase, putative [Phytophthora infestans T30-4]	1e-110	203/246 (82%)
XI	ppgam35g12r.1	859.72	182.583	128.314	272.878	176.889	152.45	180.902	6.70015	XP_002896887.1	protein kinase, putative [Phytophthora infestans T30-4]	9e-81	166/262 (63%)
XI	ppgam22g04r.1	1187.87	347.671	236.079	628.604	263.816	184.154	186.65	6.45044
XI	ppt4j02h07r.1	817.206	129.464	151.499	145.261	145.1	136.926	143.115	6.31223	XP_002896475.1	conserved hypothetical protein [Phytophthora infestans T30-4]	3e-94	171/220 (77%)
XI	CL1260Contig1	763.969	121.135	210.3	459.341	180.727	157.768	161.593	6.30677	YP_001631530.1	GNAT family acetyltransferase [Bordetella petrii DSM 12804] emb	3e-66	119/225 (52%)
XI	ppo3h02e10t.1	805.361	130.424	152.166	191.594	183.761	153.397	128.41	6.27177
XI	CL439Contig1	917.355	190.76	410.106	1129.2	466.196	644.063	685.225	5.9195
XI	ppt4j26c04r.1	687.785	118.893	119.496	185.757	140.82	142.529	156.509	5.78488	XP_002899142.1	pyridoxal phosphate phosphatase, putative [Phytophthora infestans T30-4]	1e-74	139/202 (68%)
XI	ppt4j40a03r.1	1037.88	181.125	237.795	692.46	321.254	453.232	523.34	5.73015	XP_002908334.1	conserved hypothetical protein [Phytophthora infestans T30-4]	2e-53	107/115 (93%)
XI	ppgam13h04r.1	684.299	123.539	176.4	322.647	209.896	217.698	282.285	5.53912	XP_002897422.1	lysosomal Pro-X carboxypeptidase, putative [Phytophthora infestans T30-4]	2e-36	73/81 (90%)
XI	ppgam38f11r.1	724.055	131.202	135.465	337.416	212.724	173.794	181.056	5.51865	XP_002898888.1	conserved hypothetical protein [Phytophthora infestans T30-4]	6e-10	36/87 (41%)
XI	ppt4j27d09r.1	818.05	151.714	234.364	477.567	305.776	290.821	509.072	5.39205	XP_002906073.1	protein kinase [Phytophthora infestans T30-4]	1e-124	225/275 (81%)
XI	CL1509Contig1	697.135	129.81	154.307	357.435	255.548	189.714	167.222	5.37043	XP_002904402.1	conserved hypothetical protein [Phytophthora infestans T30-4]	2e-49	104/204 (50%)
XI	ppgam19g03r.1	597.14	118.377	175.764	135.268	139.158	112.059	121.992	5.32881	XP_002898106.1	conserved hypothetical protein [Phytophthora infestans T30-4]	1e-103	187/223 (83%)
XI	ppgam32e09r.1	671.772	133.867	189.087	704.848	270.909	383.87	241.426	5.26529	XP_002997082.1	tubulin/FtsZ family protein, putative [Phytophthora infestans T30-4]	1e-133	238/285 (83%)
XI	ppo3h03j12t.1	575.622	166.356	150.651	788.173	349.119	256.673	282.631	5.23179	ABX46064.1	catalase [Phytophthora nicotianae]	3e-73	137/138 (99%)
XI	ppt4j41g04r.1	1074.21	205.395	212.69	333.106	298.995	374.188	262.91	5.22997	XP_002894892.1	conserved hypothetical protein [Phytophthora infestans T30-4]	5e-84	153/207 (73%)
XI	ppgam36c06r.1	742.961	251.307	734.867	519.459	290.977	200.705	144.063	5.15718	XP_002899785.1	ATP-binding Cassette (ABC) Superfamily [Phytophthora infestans T30-4]	1e-155	276/293 (94%)
XI	CL268Contig1	920.686	179.877	469.383	324.056	275.592	265.292	395.314	5.11841	ABD03938.1	urate oxidase [Phytophthora parasitica]	1e-174	302/302 (100%)
XI	ppt4j03d11r.1	557.008	109.186	205.146	144.441	129.496	115.129	158.922	5.10146	XP_002897807.1	conserved hypothetical protein [Phytophthora infestans T30-4]	3e-77	152/215 (70%)
XI	ppo3h04d04t.1	1165.92	232.701	389.528	896.795	616.225	802.598	767.482	5.01039	XP_002999255.1	conserved hypothetical protein [Phytophthora infestans T30-4]	1e-110	212/261 (81%)
XI	ppgam08c09r.1	1214.55	303.917	747.597	1520.56	619.134	932.815	645.713	5.00322	XP_002896950.1	acyltransferase family [Phytophthora infestans T30-4]	1e-88	149/217 (68%)
XI	CL1246Contig1	588.56	122.364	122.696	118.521	135.266	124.809	138.662	4.96585	XP_002898228.1	conserved hypothetical protein [Phytophthora infestans T30-4]	1e-137	242/254 (95%)
XI	PpZOH_CD051650.1.1	596.624	322.828	147.222	726.702	226.755	306.877	220.864	4.9361	XP_002899782.1	conserved hypothetical protein [Phytophthora infestans T30-4]	1e-10	39/90 (43%)
XI	CL26Contig1	844.677	203.329	429.055	214.149	320.432	177.745	219.751	4.75219	AAN31463.1	glutamine synthetase [Phytophthora infestans]	0	349/357 (97%)
XI	ppgam27a03r.1	692.817	145.864	203.322	251.528	217.054	170.025	310.115	4.74973	XP_002997954.1	conserved hypothetical protein [Phytophthora infestans T30-4]	6e-95	157/196 (80%)
XI	ppgam29f04r.1	533.867	115.71	162.887	297.91	157.758	209.264	388.542	4.61385	XP_002909532.1	protein kinase, putative [Phytophthora infestans T30-4]	9e-69	145/303 (47%)
XI	CL901Contig1	448.779	126.051	192.475	573.39	263.569	295.086	278.341	4.54889	XP_002906350.1	spastin and Fidgetin-like protein [Phytophthora infestans T30-4]	0	380/409 (92%)
XI	CL1063Contig1	746.13	164.66	389.606	419.209	357.559	337.442	389.779	4.53134	XP_002907080.1	conserved hypothetical protein [Phytophthora infestans T30-4]	2e-26	64/102 (62%)
XI	CL877Contig1	526.899	117.501	137.556	119.301	139.881	136.574	136.999	4.48421	XP_002903033.1	glycoside hydrolase, putative [Phytophthora infestans T30-4]	1e-144	249/276 (90%)
XI	ppt4j31e12r.1	669.87	201.569	178.655	798.359	237.262	334.52	281.998	4.46872	XP_002900362.1	acyl-CoA synthetase, putative [Phytophthora infestans T30-4]	1e-126	216/276 (78%)
XI	CL968Contig1	478.545	107.292	114.548	162.662	149.6	208.849	123.888	4.46022	XP_002899657.1	conserved hypothetical protein [Phytophthora infestans T30-4]	5e-50	109/208 (52%)
XI	PpT4J15C03.1	875.314	226.398	198.277	782.43	357.967	525.267	589.751	4.41461	XP_002906335.1	conserved hypothetical protein [Phytophthora infestans T30-4]	1e-125	220/229 (96%)
XI	ppt4j33g10r.1	531.875	123.927	253.747	234.059	245.952	229.345	193.376	4.29186	XP_002901015.1	conserved hypothetical protein [Phytophthora infestans T30-4]	1e-96	194/271 (71%)
XI	ppgam01b05r.1	782.624	183.956	731.86	602.789	289.814	203.576	230.882	4.25442	ZP_00994390.1	hypothetical protein JNB_10734 [Janibacter sp. HTCC2649]	3e-06	21/40 (52%)
XI	ppgam02b10r.1	595.847	142.646	261.59	454.328	186.158	172.94	303.235	4.17709	XP_002896741.1	conserved hypothetical protein [Phytophthora infestans T30-4]	4e-69	140/233 (60%)
XI	ppt4j09c07r.1	499.375	127.745	145.012	178.854	163.665	145.318	120.113	4.15756	XP_002900047.1	conserved hypothetical protein [Phytophthora infestans T30-4]	2e-65	126/144 (87%)
XI	PpT4J16A03.1	624.631	155.284	207.889	311.102	170.386	151.069	271.159	4.13475	XP_002907017.1	conserved hypothetical protein [Phytophthora infestans T30-4]	3e-74	143/216 (66%)
XI	PpT4J15C04.1	1218.8	465.758	297.376	1069.03	395.099	464.03	388.321	4.09851	XP_002904089.1	conserved hypothetical protein [Phytophthora infestans T30-4]	6e-83	161/222 (72%)
XI	ppt4j34g09r.1	633.506	175.485	157.594	419.211	223.351	256.736	204.33	4.01987	XP_002906119.1	F-box protein, putative [Phytophthora infestans T30-4]	5e-44	107/266 (40%)
XII	ppt4j10h06r.1	290.726	4571.65	1193.56	8143.78	21574.5	21273.6	18572.1	74.2092	XP_002904655.1	ATP-binding Cassette (ABC) Superfamily [Phytophthora infestans T30-4]	1e-117	213/236 (90%)
XII	ppgam37a07r.1	891.937	159.269	2355.2	595.744	4600.64	6399.28	4629.63	40.1792
XII	ppgam20f08r.1	213.487	153.153	1268.28	677.943	3084.35	5138.8	2123.48	33.5534	XP_002898346.1	phenol acid carboxylase, putative [Phytophthora infestans T30-4]	1e-97	164/167 (98%)
XII	ppgam27d08r.1	1047.83	182.983	735.336	1830.45	3634.87	1728.21	5722.97	31.276	AAR14315.1	acetyl-CoA carboxylase [Phytophthora infestans]	1e-167	290/294 (98%)
XII	CL919Contig1	224.262	407.043	293.532	303.715	209.477	236.909	5379.12	25.6788	XP_002907771.1	conserved hypothetical protein [Phytophthora infestans T30-4]	0	343/425 (80%)
XII	ppo3h11o08t.1	143.994	231.002	1224.47	1220.02	1743.21	2241.3	3087.42	21.4413	XP_002906958.1	alcohol dehydrogenase, putative [Phytophthora infestans T30-4]	1e-110	140/155 (90%)
XII	CL314Contig1	190.688	218.817	2652.24	699.447	1802.28	1566.65	4031.22	21.1404	XP_002902905.1	mannitol dehydrogenase, putative [Phytophthora infestans T30-4]	1e-177	309/355 (87%)
XII	ppo3h03h17t.1	268.873	259.597	1725.59	1231.8	3540.21	5247.48	3884.59	20.2139	XP_002907926.1	aldehyde dehydrogenase, mitochondrial precursor [Phytophthora infestans T30-4]	5e-95	173/184 (94%)
XII	CL432Contig1	185.39	125.418	219.847	613.049	377.186	879.295	2377.56	18.9571	XP_002900548.1	Major Facilitator Superfamily (MFS) [Phytophthora infestans T30-4]	0	368/475 (77%)
XII	ppgam36a08r.1	607.48	181.274	507.463	753.689	2010.21	756.022	3342.69	18.44	XP_002997355.1	acetyl-CoA carboxylase, putative [Phytophthora infestans T30-4]	1e-143	265/297 (89%)
XII	CL496Contig1	1429.67	237.958	246.493	2238.86	3408.32	2330.44	4342.53	18.2491	XP_002903492.1	aquaporin, putative [Phytophthora infestans T30-4]	1e-139	242/263 (92%)
XII	ppo3h10o18t.1	127.381	123.631	866.456	364.628	669.318	1508.14	2247.02	18.1752	XP_002900146.1	Proton-dependent Oligopeptide Transporter (POT) Family [Phytophthora infestans T30-4]	1e-129	232/241 (96%)
XII	CL945Contig1	299.426	774.073	1427.94	1049.92	3288.94	3700.29	5039.24	16.8297	XP_002897497.1	Sulfate Permease (SulP) Family [Phytophthora infestans T30-4]	7e-74	142/152 (93%)
XII	CL724Contig1	128.765	129.855	419.366	222.68	302.068	315.385	2161.04	16.7828	XP_002898599.1	12-oxophytodienoate reductase, putative [Phytophthora infestans T30-4]	1e-134	236/262 (90%)
XII	CL624Contig1	139.436	377.605	464.339	231.366	251.46	462.357	2328.74	16.7012	XP_002896567.1	conserved hypothetical protein [Phytophthora infestans T30-4]	6e-92	167/212 (78%)
XII	CL168Contig1	573.1	237.357	399.34	582.468	690.695	1173.04	3946.17	16.6254	XP_002902718.1	acyl-CoA desaturase [Phytophthora infestans T30-4]	1e-128	217/318 (68%)
XII	CL1030Contig1	115.965	142.406	1208.97	279.915	636.957	839.363	1916.35	16.5252	XP_002900145.1	alpha-ketoglutarate-dependent sulfonate dioxygenase, putative [Phytophthora infestans T30-4]	0	322/355 (90%)
XII	ppo3h03p19t.1	237.616	191.917	181.607	201.458	213.615	274.323	2937.68	16.176	XP_002997619.1	catechol O-methyltransferase, putative [Phytophthora infestans T30-4]	2e-96	180/214 (84%)
XII	CL651Contig1	132.518	614.674	805.359	1389.35	2118.98	1673.55	1944.84	15.9901	XP_002909170.1	Nitric oxide dioxygenase (Pi-NOD1) [Phytophthora infestans T30-4]	3e-88	156/179 (87%)
XII	CL121Contig1	114.824	99.2223	241.179	124.165	174.969	136.593	1471.05	14.8258	XP_002899678.1	formate dehydrogenase [Phytophthora infestans T30-4]	0	367/386 (95%)
XII	PpT4J19H12.1	109.248	127.252	775.64	289.236	204.294	208.214	1595.51	14.6045	ABV82741.1	endopolygalacturonase 8 [Phytophthora parasitica]	1e-111	205/224 (91%)
XII	ppo3h06j08t.1	213.198	171.653	581.212	1501.85	2045.9	2338.36	1879.22	13.6226	XP_002900561.1	inorganic phosphate transporter, putative [Phytophthora infestans T30-4]	1e-114	208/233 (89%)
XII	CL25Contig1	131.787	346.882	405.939	360.733	866.388	867.813	1793.27	13.6073	XP_002998230.1	glucokinase, putative [Phytophthora infestans T30-4]	1e-119	208/216 (96%)
XII	ppgam32b04r.1	243.364	160.057	635.751	311.746	1355.98	2162.37	1292.05	13.51	XP_002996929.1	conserved hypothetical protein [Phytophthora infestans T30-4]	3e-97	179/187 (95%)
XII	CL68Contig1	443.809	191.437	511.628	476.022	1300.43	588.561	2465.33	12.878	XP_002997355.1	acetyl-CoA carboxylase, putative [Phytophthora infestans T30-4]	0	943/977 (96%)
XII	ppgam37f07r.1	9679.69	5396.98	26836.7	63661.8	62898.6	59896.4	60216.5	11.7958
XII	ppgam31h02r.1	9860.51	5617.09	28018.4	60210.8	63088.2	61861	59508.8	11.2315
XII	ppt4j23g10r.1	109.664	108.361	610.398	127.828	217.231	200.035	1189.65	10.9786	XP_002900633.1	conserved hypothetical protein [Phytophthora infestans T30-4]	2e-83	141/154 (91%)
XII	CL94Contig2	293.041	139.296	328.299	283.367	365.054	686.698	1500.25	10.7703	XP_002900123.1	cysteine synthase [Phytophthora infestans T30-4]	1e-156	291/340 (85%)
XII	CL434Contig1	1407.93	646.706	1767.46	2661.33	6489.7	4844.07	6652.17	10.2862	XP_002904430.1	2,3-bisphosphoglycerate-dependent phosphoglycerate mutase [Phytophthora infestans T30-4]	1e-144	251/260 (96%)
XII	CL84Contig1	356.633	191.613	611.713	779.533	1963.39	863.576	924.559	10.2466	P26988.1	G3P_PHYIN RecName: Full=Glyceraldehyde-3-phosphate dehydrogenase; Short=GAPDH	1e-177	292/300 (97%)
XII	ppgam08h08r.1	234.015	269.673	2200.61	1556.05	1303.09	2294.85	2390.16	10.2137	XP_002900547.1	solute carrier family 2, facilitated glucose transporter, putative [Phytophthora infestans T30-4]	2e-56	112/130 (86%)
XII	CL456Contig1	173.252	154.544	301.151	277.734	575.516	732.58	1554.32	10.0574	XP_002998610.1	conserved hypothetical protein [Phytophthora infestans T30-4]	0	325/346 (93%)
XII	CL742Contig1	658.819	3855.43	2377.59	3170.41	4429.89	5448.24	6577.14	9.98324	XP_002999115.1	flavin-binding monooxygenase-like protein [Phytophthora infestans T30-4]	1e-131	237/277 (85%)
XII	CL1277Contig1	131.332	426.91	432.925	232.961	233.309	408.666	1306.7	9.94955	XP_002998669.1	protein kinase [Phytophthora infestans T30-4]	1e-139	244/326 (74%)
XII	ppt4j28f03r.1	210.832	124.857	155.452	664.315	563.331	514.995	1237.42	9.91074	XP_002903492.1	aquaporin, putative [Phytophthora infestans T30-4]	2e-99	180/240 (75%)
XII	CL1302Contig1	3525.74	1517.15	2492.18	4062.47	5928.19	3800.99	14560.7	9.59743	XP_002997955.1	fatty acid synthase subunit alpha, putative [Phytophthora infestans T30-4]	0	342/379 (90%)
XII	CL4Contig1	402.997	166.175	320.171	627.96	1289.14	890.977	1471.3	8.8539	XP_002908529.1	triosephosphate isomerase/glyceraldehyde-3-phosphate dehydrogenase, putative [Phytophthora infestans T30-4]	1e-180	316/336 (94%)
XII	CL229Contig2	126.196	153.617	998.658	301.438	438.476	423.915	1041.51	8.25305	XP_002898434.1	peroxiredoxin-2 [Phytophthora infestans T30-4]	1e-109	193/198 (97%)
XII	CL122Contig1	419.431	255.941	470.406	470.921	897.161	1891.49	2068.33	8.08129	AAB94814.1	surface glycoprotein elicitor [Phytophthora infestans]	4e-48	98/115 (85%)
XII	PpCYH_CK859518.1.1	189.433	189.74	238.68	483.239	1471.56	702.738	1436.03	7.76824	XP_002908076.1	D-isomer specific 2-hydroxyacid dehydrogenase, putative [Phytophthora infestans T30-4]	1e-59	113/142 (79%)
XII	ppgam29a10r.1	225.388	141.81	487.285	423.369	440.439	662.833	1090.46	7.68957	XP_002998506.1	Lysosomal Cystine Transporter (LCT) Family [Phytophthora infestans T30-4]	2e-19	45/64 (70%)
XII	CL843Contig1	214.267	280.943	222.873	362.416	442.419	452.034	1621.72	7.56868	XP_002997619.1	catechol O-methyltransferase, putative [Phytophthora infestans T30-4]	4e-51	110/215 (51%)
XII	ppo3h11i15t.1	473.303	338.524	1242.51	522.523	1553.81	1567.86	2534.33	7.4864	XP_002897686.1	glutathione S-transferase, putative [Phytophthora infestans T30-4]	3e-44	95/160 (59%)
XII	ppo3h05f06t.1	116.471	153.17	470.899	244.765	323.645	438.723	856.516	7.35392	XP_002904550.1	folate-Biopterin Transporter (FBT) family [Phytophthora infestans T30-4]	1e-147	254/261 (97%)
XII	CL770Contig1	149.187	183.366	601.653	598.865	548.303	1048.06	1088.72	7.29772	XP_002900548.1	Major Facilitator Superfamily (MFS) [Phytophthora infestans T30-4]	1e-116	205/225 (91%)
XII	CL354Contig1	654.229	417.757	1351.76	993.084	2146.82	1997.86	3044.55	7.28785	XP_002897686.1	glutathione S-transferase, putative [Phytophthora infestans T30-4]	1e-112	199/247 (80%)
XII	PpT4J14A07.1	2844.62	1397.67	1986.09	3784.44	4872.17	2994.38	10018.2	7.1678	XP_002997955.1	fatty acid synthase subunit alpha, putative [Phytophthora infestans T30-4]	1e-130	232/247 (93%)
XII	CL866Contig1	150.302	118.25	635.833	219.093	515.709	844.447	598.983	7.14123	XP_002901402.1	conserved hypothetical protein [Phytophthora infestans T30-4]	2e-42	85/152 (55%)
XII	ppgam14f12r.1	266.955	115.681	139.199	353.056	183.518	238.768	778.549	6.73016	XP_002900258.1	conserved hypothetical protein [Phytophthora infestans T30-4]	8e-23	75/221 (33%)
XII	ppo3h03g18t.1	189.792	150.713	324.72	233.161	456.796	879.041	991.164	6.57651	XP_002998506.1	Lysosomal Cystine Transporter (LCT) Family [Phytophthora infestans T30-4]	2e-74	138/161 (85%)
XII	PpT4J15E08.1	134.201	134.606	294.19	323.448	312.719	300.935	811.469	6.04668	XP_002903117.1	pectin lyase, putative [Phytophthora infestans T30-4]	1e-27	63/105 (60%)
XII	ppt4j32d03r.1	142.371	197.395	200.378	328.257	195.427	173.881	854.326	6.00072	XP_002999041.1	ATP-binding Cassette (ABC) Superfamily [Phytophthora infestans T30-4]	2e-93	168/181 (92%)
XII	CL260Contig1	165.686	136.363	203.167	135.25	481.617	328.593	796.427	5.88854	XP_002900641.1	triosephosphate isomerase [Phytophthora infestans T30-4]	1e-133	240/249 (96%)
XII	ppgam02g01r.1	4915.79	2816.4	8472.28	11490.6	15569.2	13834	16504.9	5.86028	XP_002896336.1	sulfite reductase [NADPH] subunit beta, putative [Phytophthora infestans T30-4]	1e-132	235/241 (97%)
XII	CL1383Contig1	242.102	180.25	172.451	505.985	976.516	626.912	984.682	5.70993	XP_002901911.1	fumarate reductase flavoprotein subunit, putative [Phytophthora infestans T30-4]	0	348/390 (89%)
XII	PpT4J17H11.1	123.344	134.612	220.519	212.203	288.579	287.814	703.714	5.70531	XP_002898686.1	conserved hypothetical protein [Phytophthora infestans T30-4]	2e-27	77/182 (42%)
XII	ppt4j27g07r.1	101.049	101.843	174.365	124.77	136.998	130.685	548.782	5.43085	XP_002898599.1	12-oxophytodienoate reductase, putative [Phytophthora infestans T30-4]	4e-94	171/190 (90%)
XII	PpT4J19H10.1	114.453	155.198	276.829	437.663	376.046	305.27	614.385	5.368	XP_002905275.1	conserved hypothetical protein [Phytophthora infestans T30-4]	5e-93	168/206 (81%)
XII	CL499Contig1	97.2527	121.782	475.389	235.179	279.729	328.115	507.597	5.21936	XP_002900636.1	conserved hypothetical protein [Phytophthora infestans T30-4]	0	336/399 (84%)
XII	CL67Contig1	136.34	206.977	306.065	279.861	247.16	620.094	702.716	5.15414	XP_002901952.1	phosphoenolpyruvate carboxykinase [Phytophthora infestans T30-4]	0	507/533 (95%)
XII	ppgam19g01r.1	220.017	155.283	281.53	320.532	507.706	783.458	606.4	5.04534	XP_002906660.1	conserved hypothetical protein [Phytophthora infestans T30-4]	8e-16	53/122 (43%)
XII	CL177Contig1	111.637	121.731	290.199	264.588	260.519	258.773	548.068	4.90937	XP_002909421.1	carbohydrate-binding protein, putative [Phytophthora infestans T30-4]	1e-156	292/464 (62%)
XII	CL1113Contig1	1215.29	1185.12	3580.31	2067.77	4173.13	3397.39	5652.47	4.76952	XP_002896336.1	sulfite reductase [NADPH] subunit beta, putative [Phytophthora infestans T30-4]	0	314/323 (97%)
XII	ppt4j42f09r.1	763.567	528.656	588.016	557.915	667.258	1452.27	2512.84	4.75327	XP_002905390.1	ATP-binding Cassette (ABC) Superfamily [Phytophthora infestans T30-4]	1e-125	227/254 (89%)
XII	CL136Contig1	181.649	133.075	211.99	227.199	527.938	366.706	632.498	4.75293	XP_002908075.1	D-isomer specific 2-hydroxyacid dehydrogenase, putative [Phytophthora infestans T30-4]	1e-178	317/333 (95%)
XII	ppt4j24a09r.1	135.011	135.354	192.201	615.037	328.906	242.413	625.764	4.63491	XP_002998806.1	conserved hypothetical protein [Phytophthora infestans T30-4]	1e-108	180/211 (85%)
XII	CL1361Contig1	209.724	195.963	329.858	319.874	267.466	271.236	840.407	4.2886	ABG80554.1	cell 5A endo-1,4-betaglucanase [Phytophthora ramorum]	1e-165	270/296 (91%)
XII	ppo3h03e15t.1	126.199	116.292	342.417	248.849	365.525	497.61	491.977	4.27896	XP_002907337.1	Folate-Biopterin Transporter (FBT) Family [Phytophthora infestans T30-4]	2e-57	114/136 (83%)
