# Supplementary material for: Transcriptome dynamics of Arabidopsis thaliana root penetration by the oomycete pathogen Phytophthora parasitica
Source: BMC Genomics. 2014 Jun 29;15(1):538. doi: 10.1186/1471-2164-15-538 (PMC4111850; doi:10.1186/1471-2164-15-538)
Supplement: Supplementary file 5 — Additional file 5: Table S4: Validation of the transcriptome results and clustering analysis. mRNAs corresponding to sequences from clusters A to F were quantified by quantitative RT-PCR in samples corresponding to mycelium grown in V8 medium (Mycelium), swimming zoospores (Zoospores), samples enriched for appressoria differentiated on onion epidermis (Appressorium), and A. thaliana plantlets inoculated with P. parasitica zoospores at different time points of the infection : A. thaliana 2.5 hours after inoculation (appressorium-mediated penetration), A. thaliana 6 hours after inoculation (biotrophic growth, two to three cells invaded), A. thaliana 10 hours after inoculation (invasive growth along the stele), A. thaliana 30 hours after inoculation (switch to necrotrophy) and A. thaliana 4 days after inoculation (necrotrophy). Biological replicated are indicated as rep1 and rep2. Data are presented as expression ratios relative to UBC, WS21 and Mago Nashi reference genes (2 − _CT). nd: not detected. Colum “array validation” indicates if the expression values obtained following quantitative RT-PCR show the same variation as that observed following oligoarray hybridization. Yes (except XXX) is indicated if all but one condition are in agreement with oligoarray hybridization results. Columns “cluster validation”: indicates if the observed variation corresponds to the predicted variation within each cluster (k-mean clustering, Genesis program). → Cluster X indicates if, based on the qRT-PCR expression analysis, the sequence must be analyzed with a different cluster. (XLSX 26 KB) [file 12864_2013_6272_MOESM5_ESM.xlsx]

## Sheet: Feuil1
Table S4:Validation of the transcriptome results and clustering analysis
Seq Name	Cluster	Mycelium		Zoospores		Appressorium (onion system)		A. thaliana 2,5h		A. thaliana6h		A. thaliana10,5h		A. thaliana30h		A. thaliana4d		array validation	cluster validation
		rep 1	rep 2	rep 1	rep 2	rep 1	rep 2	rep 1	rep 2	rep 1	rep 2	rep 1	rep 2	rep 1	rep 2	rep 1	rep 2
ppgam36a11r.1	I	0.0254284	0.00574746	nd	0.0309339			nd	nd	3.41577	1.6107	16.4023	14.3278	0.875807	0.595058	0.0376968	0.0878477	yes	yes
CL1408Contig1	I	0.0106465	0.00650972	nd	nd			0.596659	0.456395	1.08445	0.62072	1.14578	1.00305	1.50466	1.53175	0.345909	0.156246	yes	yes
ppo3h11p12t.1	I	0.302912	0.209379	0.406931	0.254523			1.17086	0.756121	0.711008	0.531356	1.0479	1.22259	0.466051	0.321928	0.203054	0.2023	yes	yes
ppo3h08i21t.1	I	0.00036419	0.00205725	0.0676605	0.171456			64.7022	72.9099	42.2233	27.0936	22.5741	22.9749	0.8556	0.485813	0.0352247	0.0258034	yes	yes
ppgam09e02r.1	I	0.103543	0.00547534	nd	nd			nd	nd	nd	nd	nd	nd	nd	nd	nd	nd	no	no
ppo3h06d21t.1	I	0.081659	0.0743213	nd	0.00495259			6.46429	4.93376	6.8466	4.59609	2.83261	1.18915	0.4654	0.537128	0.341973	0.317813	yes	yes
CL382Contig1	I	nd	0.00516036	0.165336	0.408106			137.609	147.973	76.6189	63.25	48.1625	45.6178	2.02136	1.41335	0.092631	0.0586513	yes	yes
CL1109Contig1	I	0.33619	0.0561137	0.0817533	0.0363201			7.79684	6.47265	6.05107	4.65495	6.32345	8.48382	8.52735	11.7042	0.378287	0.173547	yes	yes
CL983Contig1	I	0.00640545	0.0392202	nd	nd			0.661614	0.377211	0.28166	0.237014	0.413425	0.424441	0.0538887	0.0341862	nd	nd	yes	yes
CL1024Contig1	II	11.2885	18.3944	0.70139	0.174144			nd	nd	nd	nd	0.069102	0.0248113	0.877948	0.456107	14.9675	14.3676	yes	yes
ppgam23f03r.1	II	0.792826	3.89114	1.06465	0.729596			0.377491	0.504711	nd	nd	nd	nd	nd	nd	0.676994	0.524471	yes	yes
CL1233Contig1	II	1.79637	3.18253	nd	nd			1.41208	0.686021	0.803085	0.447889	0.472704	0.0854858	0.621007	0.827268	4.44583	2.95443	yes (except zoospore stage)	® Cluster E
CL1149Contig1	II	nd	nd	nd	nd			nd	nd	nd	nd	nd	nd	nd	nd	nd	nd	no	no
PpZOH_CD051670.1.1	II	0.173003	0.25118	nd	nd			nd	nd	nd	nd	nd	nd	0.0894719	0.109946	0.745063	0.409463	yes (except zoospore stage)	® Cluster E
CL1407Contig1	II	4.79775	5.17513	1.24673	0.821298			1.43639	1.96497	1.54864	1.35929	1.54823	1.67851	1.83508	2.01695	2.50826	2.27081	yes (except zoospore stage)	® Cluster E
CL112Contig2	II	2.7041	1.88256	0.0677854	0.00306116			2.03373	1.2515	1.00218	0.802035	0.216167	0.0646958	0.225881	0.241511	0.108472	0.0809552	yes*	yes
ppgam07d02r.1	II	0.159094	0.192861	nd	nd			nd	nd	nd	nd	nd	nd	0.212874	0.227958	0.183399	0.075087	yes (except zoospore stage)	® Cluster E
CL1485Contig1	II	1.99582	3.8375	nd	0.0780555			nd	nd	0.112732	0.0653464	0.0863477	0.0195976	0.132428	0.128115	3.2296	3.22602	yes (except zoospore stage)	® Cluster E
ppgam33a03r.1	II	0.26233	0.397938	nd	nd			nd	nd	0.198158	0.169405	0.120198	0.0532152	0.189779	0.216753	0.294729	0.198273	yes (except zoospore stage)	® Cluster E
PpZOH_CD051442.1.1	III	nd	nd	1.62399	3.16859			1.19396	1.25117	0.690885	0.422511	0.402975	0.165201	0.0233489	0.0119998	nd	nd	yes	yes
CL369Contig1	III	nd	nd	32.7834	23.6283			5.00861	4.69243	3.39824	2.22139	1.13132	0.871481	0.0525068	0.0218281	0.0380415	0.0218936	yes	yes
CL804Contig1	III	nd	nd	0.572832	0.139865			0.703244	0.588894	0.383013	0.309935	0.347521	0.277322	0.354683	0.312159	0.0656038	0.0333212	yes	yes
CL1187Contig1	III	0.0109769	0.0437385	0.965631	0.525965			8.18403	5.16993	4.9926	2.73567	4.81812	1.75496	2.2207	2.55191	3.54197	2.31284	yes*	yes
ppCyesHCF891673	III	0.0013178	0.00745533	nd	nd			2.6572	2.37142	2.25643	1.9641	0.940649	0.397123	0.84729	1.16472	0.0575206	0.0144497	yes (except zoospore stage)	® Cluster A
ppo3h09b05t.1	III	nd	nd	1.55661	0.732175			nd	nd	nd	nd	nd	nd	nd	nd	nd	nd	no	no
ppo3h07h24t.1	III	0.000932236	0.000595626	1.28052	0.621616			0.153567	0.157618	0.138382	0.087003	0.185626	0.172603	0.0478473	0.0408492	nd	nd	yes	yes
ppo3h13d10t.1	III	nd	nd	7.84919	3.36142			3.11202	3.56906	1.99188	1.43657	1.1673	1.33778	0.0806231	0.0734457	nd	nd	yes	yes
ppt4j29b11r.1	III	0.0114049	0.00950404	2.235	0.407454			0.286494	0.195389	0.227917	0.133855	0.204264	0.129846	0.223053	0.281702	0.175543	0.0956041	yes	yes
PpZOH_CD051566.1.1	III	0.00802626	0.0129214	0.833797	1.33079			0.508564	0.43455	0.397247	0.291104	0.259278	0.166005	0.102735	0.139309	0.0564408	0.0300735	yes	yes
ppo3h02e04t.1	IV	0.49783	2.13685	0.00405533	0.00919059			0.752431	0.350914	1.21706	0.541813	1.56577	1.24041	0.149371	0.44827	6.51505	4.08132	yes	yes
CL90Contig1	IV	17.8997	4.29045	0.0536439	0.0992615			1.21401	2.08135	3.74709	3.21849	10.4138	17.3065	27.3237	29.7846	16.2296	13.1351	yes	yes
CL32Contig1	IV	12.8744	7.35889	0.0585731	0.419675			0.363646	0.566748	0.609629	0.236477	0.580855	0.169975	5.75713	4.48099	25.0614	17.46	yes	yes
ppgam24d04r.1	IV	1.5334	0.694	0.00124984	0.0034508			nd	nd	nd	nd	0.0619544	0.0382597	0.0914747	0.0969513	0.454821	0.288415	yes	yes
ppgam36c10r.1	IV	12.5145	6.92012	0.0142707	0.0338424			nd	nd	nd	nd	nd	nd	0.0138023	1.17567	10.877	4.23743	yes	yes
ppgam37e05r.1	IV	0.546459	0.391657	0.00649126	0.0102884			nd	nd	nd	nd	nd	nd	0.00371417	0.0206142	0.821545	0.378797	yes	yes
ppo3h07a23t.1	IV	0.437936	0.893619	nd	nd			nd	nd	nd	nd	nd	nd	0.089224	0.154019	0.913199	0.899305	yes	yes
CL92Contig1	IV	0.432231	0.243243	nd	nd			nd	nd	0.429753	0.165983	0.500642	0.145046	2.93869	3.46356	1.42644	0.577261	yes	yes
ppgam07a10r.1	IV	1.78755	0.397728	0.00414669	0.00814867			nd	nd	0.654249	0.375961	0.859113	0.326464	5.33712	5.44802	4.36856	1.91926	yes	yes
CL1505Contig1	V	0.0196309	0.0169288	0.00631969	0.0296786	nd	nd	nd	nd	nd	nd	nd	nd	nd	nd	nd	nd	no	no
ppt4j21a06r.1	V	0.189964	0.219162	nd	nd	nd	nd	nd	nd	0.116112	0.0423392	0.0637525	0.0275113	0.125194	0.0894416	0.234212	0.143734	no	no
ppt4j37e10r.1	V	nd	nd	nd	nd	nd	nd	nd	nd	nd	nd	nd	nd	nd	nd	nd	nd	no	no
ppo3h02e18t.1	V	0.0962664	0.0584063	0.148529	0.162636	0.0753288	0.0848654	nd	nd	0.0511587	0.0333013	0.0538743	0.033427	0.0348635	0.0288991	0.0525088	0.0514163	no	no
ppgam31a02r.1	V	0.163639	0.0890383	0.0569108	0.0523085	0.262987	0.517968	0.318108	0.202372	0.395488	0.382355	0.312672	0.261547	0.204313	0.195637	0.0751853	0.0367149	no	® Cluster A
PpZOH_CD051676.1.1	V	0.0188243	0.0220524	0.194188	0.109387	nd	nd	nd	nd	0.199734	0.119641	0.156119	0.0801203	0.141946	0.107067	0.0263798	0.00976796	no	no
ppo3h12i05t.1	V	0.00151924	0.00108816	0.0656969	0.06361	0.0352185	0.121441	nd	nd	nd	nd	nd	nd	nd	nd	nd	nd	no	no
ppo3h13n17t.1	V	0.577642	0.551391	0.290153	0.137418	0.395822	0.30009	0.298374	0.140014	0.345427	0.263568	0.451004	0.298591	0.458659	0.339949	0.459683	0.368606	no	no
ppo3h05j06t.1	V	0.0947214	0.0096635	nd	nd	nd	nd	nd	nd	nd	nd	0.21796	0.0528168	nd	nd	nd	nd	no	no
CL42Contig2	V	0.0463737	0.110322	0.0722347	0.0249596	nd	nd	34.3702	40.8686	28.3142	19.7048	8.31624	3.15482	0.260871	0.114669	0.0380143	0.029712	yes	yes
ppo3h12n20t.1	VI	nd	nd	nd	nd	5.97251	5.39515	nd	nd	nd	nd	nd	nd	nd	nd	nd	nd	yes	yes
CL613Contig1	VI	0.00208011	0.00474621	nd	nd	0.112623	3.36329	nd	nd	0.398517	0.386441	0.541732	0.340827	5.68004	4.73715	1.07561	0.252154	yes	no
ppo3h05l14t.1	VI	nd	nd	0.014055	0.164276	0.0123139	0.673542	1.12675	0.686226	0.155234	0.0910335	nd	nd	nd	nd	nd	nd	yes	® Cluster A
CL419Contig1	VI	nd	nd	0.0523696	0.0794779	0.340992	4.82079	1.80149	0.744073	2.15494	1.09227	0.754943	0.636429	0.502623	0.215406	0.0229715	0.00697445	yes	® Cluster A
ppt4j22c09r.1	VI	nd	nd	nd	nd	nd	nd	nd	nd	nd	nd	nd	nd	nd	nd	0.0314968	0.0324146	no	no
ppo3h04p13t.1	VI	0.000923731	0.00240536	nd	nd	0.274623	0.779383	0.311457	0.435744	nd	nd	nd	nd	nd	nd	0.00560604	0.00449063	yes	® Cluster A
CL1422Contig1	VI	0.00822199	0.0144042	0.0293958	0.0224116	0.0105151	0.622193	nd	nd	nd	nd	nd	nd	1.36893	1.31037	2.15055	1.09925	no	no
CL1406Contig1	VI	nd	nd	nd	nd	6.8751	4.09935	nd	nd	nd	nd	0.0224462	0.051085	nd	nd	0.004102	0.00743283	yes	yes
CL448Contig1	VI	0.0543495	0.341395	0.567517	4.07683	27.5912	9.87042	15.7219	7.86548	12.2055	7.27424	5.23639	3.13135	0.930145	0.285155	0.576202	0.534223	yes	® Cluster A
CL1513Contig1	VI	nd	nd	0.0033052	0.0955868	9.3523	5.56435	0.493289	0.384775	0.653531	0.879038	0.997683	1.67405	0.417291	0.383787	nd	nd	yes	® Cluster A
