# Supplementary material for: Transcriptome dynamics of Arabidopsis thaliana root penetration by the oomycete pathogen Phytophthora parasitica
Source: BMC Genomics. 2014 Jun 29;15(1):538. doi: 10.1186/1471-2164-15-538 (PMC4111850; doi:10.1186/1471-2164-15-538)
Supplement: Supplementary file 6 — Additional file 6: Table S5_I: GO enrichment analysis of cluster. We estimated the differences between the observed number of sequences associated to GO terms in each cluster with expected number if randomly distributed. For each GO term, the number of sequences associated to this term in the cluster (column “occurrence in cluster”) and the number of sequences associated to this term represented on the array (column “occurrence on array”) are indicated. The total number of sequence represented in the cluster and on the oligoarray that were used for calculations of the frequencies, are mentioned (columns “sequences in cluster” and “sequences on array”). Fisher Exacts test was used to identify significant enrichment for individual GO terms. P-value of the test is indicated for each GO term. Column “sequences” indicated the names of each sequence with the corresponding GO term in the cluster. (XLSX 33 KB) [file 12864_2013_6272_MOESM6_ESM.xlsx]

## Sheet: Feuil1
Table S5_I : GO enrichment analysis of cluster I
GO	DESCRIPTION	Occurrences in CLUSTER	Sequences in CLUSTER	Occurrences on Array	Sequences on array	FISHER exact probability	Sequences
GO:0010941	regulation of cell death	6	124	36	4724	0.020423	phy_CL1026Contig1 phy_CL380Contig1 phy_ppo3h06g01t.1 unk_CL366Contig1 unk_ppo3h07a24t.1 unk_ppo3h13e13t.1
GO:0043067	regulation of programmed cell death	6	124	36	4724	0.020423	phy_CL1026Contig1 phy_CL380Contig1 phy_ppo3h06g01t.1 unk_CL366Contig1 unk_ppo3h07a24t.1 unk_ppo3h13e13t.1
GO:0048583	regulation of response to stimulus	6	124	34	4724	0.02072	phy_CL1026Contig1 phy_CL380Contig1 phy_ppo3h06g01t.1 unk_CL366Contig1 unk_ppo3h07a24t.1 unk_ppo3h13e13t.1
GO:0004553	hydrolase activity, hydrolyzing O-glycosyl compounds	8	124	74	4724	0.02117	phy_CL1470Contig1 phy_CL243Contig1 phy_CL243Contig2 phy_CL305Contig1 phy_ppgam11d02r.1 phy_ppo3h03g13t.1 phy_ppo3h06a10t.1 phy_ppo3h07i16t.1
GO:0080134	regulation of response to stress	6	124	29	4724	0.02165	phy_CL1026Contig1 phy_CL380Contig1 phy_ppo3h06g01t.1 unk_CL366Contig1 unk_ppo3h07a24t.1 unk_ppo3h13e13t.1
GO:0031347	regulation of defense response	6	124	29	4724	0.02165	phy_CL1026Contig1 phy_CL380Contig1 phy_ppo3h06g01t.1 unk_CL366Contig1 unk_ppo3h07a24t.1 unk_ppo3h13e13t.1
GO:0044403	symbiosis, encompassing mutualism through parasitism	6	124	28	4724	0.021877	phy_CL1026Contig1 phy_CL380Contig1 phy_ppo3h06g01t.1 unk_CL366Contig1 unk_ppo3h07a24t.1 unk_ppo3h13e13t.1
GO:0051817	modification of morphology or physiology of other organism involved in symbiotic interaction	6	124	27	4724	0.022123	phy_CL1026Contig1 phy_CL380Contig1 phy_ppo3h06g01t.1 unk_CL366Contig1 unk_ppo3h07a24t.1 unk_ppo3h13e13t.1
GO:0052173	response to defenses of other organism involved in symbiotic interaction	6	124	27	4724	0.022123	phy_CL1026Contig1 phy_CL380Contig1 phy_ppo3h06g01t.1 unk_CL366Contig1 unk_ppo3h07a24t.1 unk_ppo3h13e13t.1
GO:0052248	modulation of programmed cell death in other organism involved in symbiotic interaction	6	124	27	4724	0.022123	phy_CL1026Contig1 phy_CL380Contig1 phy_ppo3h06g01t.1 unk_CL366Contig1 unk_ppo3h07a24t.1 unk_ppo3h13e13t.1
GO:0052255	modulation by organism of defense response of other organism involved in symbiotic interaction	6	124	27	4724	0.022123	phy_CL1026Contig1 phy_CL380Contig1 phy_ppo3h06g01t.1 unk_CL366Contig1 unk_ppo3h07a24t.1 unk_ppo3h13e13t.1
GO:0006952	defense response	8	124	58	4724	0.022213	phy_CL1026Contig1 phy_CL186Contig1 phy_CL380Contig1 phy_ppgam36a11r.1 phy_ppo3h06g01t.1 unk_CL366Contig1 unk_ppo3h07a24t.1 unk_ppo3h13e13t.1
GO:0051808	translocation of peptides or proteins into other organism involved in symbiotic interaction	6	124	26	4724	0.022389	phy_CL1026Contig1 phy_CL380Contig1 phy_ppo3h06g01t.1 unk_CL366Contig1 unk_ppo3h07a24t.1 unk_ppo3h13e13t.1
GO:0051836	translocation of molecules into other organism involved in symbiotic interaction	6	124	26	4724	0.022389	phy_CL1026Contig1 phy_CL380Contig1 phy_ppo3h06g01t.1 unk_CL366Contig1 unk_ppo3h07a24t.1 unk_ppo3h13e13t.1
GO:0016798	hydrolase activity, acting on glycosyl bonds	9	124	78	4724	0.032239	phy_CL1470Contig1 phy_CL243Contig1 phy_CL243Contig2 phy_CL305Contig1 phy_ppgam11d02r.1 phy_ppo3h03g13t.1 phy_ppo3h06a10t.1 phy_ppo3h07i16t.1 phy_ppo3h09f06t.1
GO:0006810	transport	18	124	386	4724	0.051856	phy_CL1026Contig1 phy_CL1230Contig1 phy_CL1239Contig1 phy_CL380Contig1 phy_CL465Contig1 phy_CL46Contig1 phy_CL598Contig1 phy_CL634Contig1 phy_CL965Contig1 phy_ppo3h02k12t.1 phy_ppo3h06g01t.1 phy_ppo3h07j09t.1 phy_ppo3h11a09t.1 phy_ppt4j41e09r.1 unk_CL366Contig1 unk_ppo3h06d21t.1 unk_ppo3h07a24t.1 unk_ppo3h13e13t.1
GO:0051707	response to other organism	6	124	45	4724	0.064671	phy_CL1026Contig1 phy_CL380Contig1 phy_ppo3h06g01t.1 unk_CL366Contig1 unk_ppo3h07a24t.1 unk_ppo3h13e13t.1
GO:0012501	programmed cell death	6	124	44	4724	0.064905	phy_CL1026Contig1 phy_CL380Contig1 phy_ppo3h06g01t.1 unk_CL366Contig1 unk_ppo3h07a24t.1 unk_ppo3h13e13t.1
GO:0005975	carbohydrate metabolic process	10	124	186	4724	0.065271	phy_CL105Contig2 phy_CL1470Contig1 phy_CL243Contig1 phy_CL243Contig2 phy_CL305Contig1 phy_CL858Contig1 phy_ppgam11d02r.1 phy_ppo3h03g13t.1 phy_ppo3h06a10t.1 phy_ppo3h07i16t.1
GO:0055085	transmembrane transport	10	124	206	4724	0.096173	phy_CL1230Contig1 phy_CL1239Contig1 phy_CL465Contig1 phy_CL598Contig1 phy_CL634Contig1 phy_CL965Contig1 phy_ppo3h02k12t.1 phy_ppo3h07j09t.1 phy_ppo3h11a09t.1 unk_ppo3h06d21t.1
GO:0005215	transporter activity	10	124	206	4724	0.096173	phy_CL1230Contig1 phy_CL1239Contig1 phy_CL465Contig1 phy_CL598Contig1 phy_CL634Contig1 phy_CL965Contig1 phy_ppo3h02k12t.1 phy_ppo3h07j09t.1 phy_ppt4j41e09r.1 unk_ppo3h06d21t.1
GO:0043232	intracellular non-membrane-bounded organelle	11	124	253	4724	0.098411	phy_CL1066Contig1 phy_CL1070Contig1 phy_CL1250Contig1 phy_CL28Contig1 phy_CL28Contig2 phy_CL465Contig1 phy_CL46Contig1 phy_PpCYH_CK859516.1.1 phy_ppgam31c08r.1 phy_ppo3h11g05t.1 unk_ppo3h07n02t.1
GO:0008104	protein localization	6	124	100	4724	0.116024	phy_CL1026Contig1 phy_CL380Contig1 phy_ppo3h06g01t.1 unk_CL366Contig1 unk_ppo3h07a24t.1 unk_ppo3h13e13t.1
GO:0015031	protein transport	6	124	94	4724	0.116455	phy_CL1026Contig1 phy_CL380Contig1 phy_ppo3h06g01t.1 unk_CL366Contig1 unk_ppo3h07a24t.1 unk_ppo3h13e13t.1
GO:0045184	establishment of protein localization	6	124	94	4724	0.116455	phy_CL1026Contig1 phy_CL380Contig1 phy_ppo3h06g01t.1 unk_CL366Contig1 unk_ppo3h07a24t.1 unk_ppo3h13e13t.1
GO:0010467	gene expression	14	124	385	4724	0.12002	phy_CL1066Contig1 phy_CL1070Contig1 phy_CL28Contig1 phy_CL28Contig2 phy_CL46Contig1 phy_CL489Contig1 phy_CL711Contig1 phy_CL897Contig1 phy_PpCYH_CK859516.1.1 phy_ppgam23d09r.1 phy_ppgam38e12r.1 phy_ppo3h01f06t.1 phy_ppo3h02j07t.1 unk_ppo3h07n02t.1
GO:0003723	RNA binding	7	124	141	4724	0.122672	phy_CL1066Contig1 phy_CL1109Contig1 phy_CL46Contig1 phy_CL489Contig1 phy_PpCYH_CK859516.1.1 phy_ppgam09e02r.1 unk_ppo3h07n02t.1
GO:0005840	ribosome	7	124	140	4724	0.122712	phy_CL1066Contig1 phy_CL1070Contig1 phy_CL28Contig1 phy_CL28Contig2 phy_CL46Contig1 phy_PpCYH_CK859516.1.1 unk_ppo3h07n02t.1
GO:0022857	transmembrane transporter activity	7	124	140	4724	0.122712	phy_CL1230Contig1 phy_CL1239Contig1 phy_CL598Contig1 phy_CL965Contig1 phy_ppo3h02k12t.1 phy_ppo3h07j09t.1 unk_ppo3h06d21t.1
GO:0030529	ribonucleoprotein complex	8	124	167	4724	0.12601	phy_CL1066Contig1 phy_CL1070Contig1 phy_CL28Contig1 phy_CL28Contig2 phy_CL46Contig1 phy_CL489Contig1 phy_PpCYH_CK859516.1.1 unk_ppo3h07n02t.1
GO:0031224	intrinsic to membrane	10	124	257	4724	0.126075	phy_CL1239Contig1 phy_CL1408Contig1 phy_CL598Contig1 phy_CL634Contig1 phy_ppo3h01a20t.1 phy_ppo3h02j01t.1 phy_ppo3h02k12t.1 phy_ppo3h04i03t.1 phy_ppo3h07j09t.1 unk_ppo3h06d21t.1
GO:0016021	integral to membrane	10	124	253	4724	0.126138	phy_CL1239Contig1 phy_CL1408Contig1 phy_CL598Contig1 phy_CL634Contig1 phy_ppo3h01a20t.1 phy_ppo3h02j01t.1 phy_ppo3h02k12t.1 phy_ppo3h04i03t.1 phy_ppo3h07j09t.1 unk_ppo3h06d21t.1
GO:0016835	carbon-oxygen lyase activity	3	124	38	4724	0.134802	phy_CL1510Contig1 phy_ppo3h05g09t.1 phy_ppo3h09i21t.1
GO:0071843	cellular component biogenesis at cellular level	3	124	29	4724	0.137816	phy_CL711Contig1 phy_ppgam38e12r.1 phy_ppo3h01f06t.1
GO:0022613	ribonucleoprotein complex biogenesis	3	124	26	4724	0.13928	phy_CL711Contig1 phy_ppgam38e12r.1 phy_ppo3h01f06t.1
GO:0042254	ribosome biogenesis	3	124	25	4724	0.139845	phy_CL711Contig1 phy_ppgam38e12r.1 phy_ppo3h01f06t.1
GO:0016020	membrane	15	124	508	4724	0.141768	phy_CL1239Contig1 phy_CL1408Contig1 phy_CL465Contig1 phy_CL598Contig1 phy_CL634Contig1 phy_CL965Contig1 phy_ppo3h01a20t.1 phy_ppo3h02j01t.1 phy_ppo3h02k12t.1 phy_ppo3h04i03t.1 phy_ppo3h05l11t.1 phy_ppo3h07j09t.1 phy_ppt4j34f08r.1 phy_ppt4j41e09r.1 unk_ppo3h06d21t.1
GO:0016787	hydrolase activity	16	124	609	4724	0.141867	phy_CL1109Contig1 phy_CL1239Contig1 phy_CL1247Contig1 phy_CL1368Contig1 phy_CL1470Contig1 phy_CL243Contig1 phy_CL243Contig2 phy_CL305Contig1 phy_ppgam11d02r.1 phy_ppo3h03g13t.1 phy_ppo3h06a10t.1 phy_ppo3h07i16t.1 phy_ppo3h09f06t.1 phy_ppo3h10k10t.1 phy_ppt4j34f08r.1 unk_ppo3h06d21t.1
GO:0009451	RNA modification	3	124	18	4724	0.14553	phy_CL489Contig1 phy_CL711Contig1 phy_ppo3h01f06t.1
GO:0030312	external encapsulating structure	3	124	17	4724	0.146718	phy_CL1247Contig1 phy_CL465Contig1 phy_ppt4j34f08r.1
GO:0050794	regulation of cellular process	11	124	333	4724	0.14728	phy_CL1026Contig1 phy_CL1159Contig1 phy_CL380Contig1 phy_CL675Contig1 phy_CL897Contig1 phy_ppgam31c08r.1 phy_ppgam38e12r.1 phy_ppo3h06g01t.1 unk_CL366Contig1 unk_ppo3h07a24t.1 unk_ppo3h13e13t.1
GO:0005618	cell wall	3	124	16	4724	0.148052	phy_CL1247Contig1 phy_CL465Contig1 phy_ppt4j34f08r.1
GO:0005634	nucleus	9	124	248	4724	0.156535	phy_CL1250Contig1 phy_CL465Contig1 phy_CL711Contig1 phy_ppgam23d09r.1 phy_ppgam31c08r.1 phy_ppgam38e12r.1 phy_ppo3h01f06t.1 phy_ppo3h10c10t.1 phy_ppo3h11g05t.1
GO:0009059	macromolecule biosynthetic process	12	124	394	4724	0.156815	phy_CL1066Contig1 phy_CL1070Contig1 phy_CL28Contig1 phy_CL28Contig2 phy_CL46Contig1 phy_CL897Contig1 phy_PpCYH_CK859516.1.1 phy_ppgam09e02r.1 phy_ppgam23d09r.1 phy_ppgam38e12r.1 phy_ppo3h02j07t.1 unk_ppo3h07n02t.1
GO:0034645	cellular macromolecule biosynthetic process	12	124	390	4724	0.156843	phy_CL1066Contig1 phy_CL1070Contig1 phy_CL28Contig1 phy_CL28Contig2 phy_CL46Contig1 phy_CL897Contig1 phy_PpCYH_CK859516.1.1 phy_ppgam09e02r.1 phy_ppgam23d09r.1 phy_ppgam38e12r.1 phy_ppo3h02j07t.1 unk_ppo3h07n02t.1
GO:0006412	translation	8	124	219	4724	0.161144	phy_CL1066Contig1 phy_CL1070Contig1 phy_CL28Contig1 phy_CL28Contig2 phy_CL46Contig1 phy_PpCYH_CK859516.1.1 phy_ppo3h02j07t.1 unk_ppo3h07n02t.1
GO:0044425	membrane part	10	124	322	4724	0.16988	phy_CL1239Contig1 phy_CL1408Contig1 phy_CL598Contig1 phy_CL634Contig1 phy_ppo3h01a20t.1 phy_ppo3h02j01t.1 phy_ppo3h02k12t.1 phy_ppo3h04i03t.1 phy_ppo3h07j09t.1 unk_ppo3h06d21t.1
GO:0016829	lyase activity	5	124	89	4724	0.171556	phy_CL1510Contig1 phy_CL675Contig1 phy_ppo3h02j07t.1 phy_ppo3h05g09t.1 phy_ppo3h09i21t.1
GO:0071555	cell wall organization	3	124	7	4724	0.176471	phy_CL1247Contig1 phy_ppo3h03g13t.1 phy_ppt4j34f08r.1
GO:0090304	nucleic acid metabolic process	8	124	254	4724	0.186644	phy_CL489Contig1 phy_CL711Contig1 phy_CL897Contig1 phy_ppgam09e02r.1 phy_ppgam23d09r.1 phy_ppgam38e12r.1 phy_ppo3h01f06t.1 phy_ppo3h02j07t.1
GO:0022892	substrate-specific transporter activity	5	124	147	4724	0.223322	phy_CL1230Contig1 phy_CL598Contig1 phy_CL965Contig1 phy_ppo3h02k12t.1 phy_ppo3h07j09t.1
GO:0022891	substrate-specific transmembrane transporter activity	5	124	119	4724	0.22443	phy_CL1230Contig1 phy_CL598Contig1 phy_CL965Contig1 phy_ppo3h02k12t.1 phy_ppo3h07j09t.1
GO:0006200	ATP catabolic process	4	124	112	4724	0.239702	phy_CL1239Contig1 phy_ppo3h10k10t.1 phy_ppt4j34f08r.1 unk_ppo3h06d21t.1
GO:0016887	ATPase activity	4	124	111	4724	0.23975	phy_CL1239Contig1 phy_ppo3h10k10t.1 phy_ppt4j34f08r.1 unk_ppo3h06d21t.1
GO:0016070	RNA metabolic process	5	124	160	4724	0.250096	phy_CL489Contig1 phy_CL711Contig1 phy_ppgam23d09r.1 phy_ppo3h01f06t.1 phy_ppo3h02j07t.1
GO:0071944	cell periphery	3	124	72	4724	0.257006	phy_CL1247Contig1 phy_CL465Contig1 phy_ppt4j34f08r.1
GO:0043233	organelle lumen	3	124	71	4724	0.257106	phy_CL465Contig1 phy_ppgam31c08r.1 phy_ppgam38e12r.1
GO:0070013	intracellular organelle lumen	3	124	71	4724	0.257106	phy_CL465Contig1 phy_ppgam31c08r.1 phy_ppgam38e12r.1
GO:0044428	nuclear part	3	124	71	4724	0.257106	phy_CL465Contig1 phy_ppgam31c08r.1 phy_ppgam38e12r.1
GO:0006730	one-carbon metabolic process	3	124	63	4724	0.258017	phy_CL711Contig1 phy_ppo3h01f06t.1 unk_ppo3h05p06t.1
GO:0022804	active transmembrane transporter activity	3	124	63	4724	0.258017	phy_CL1239Contig1 phy_ppo3h07j09t.1 unk_ppo3h06d21t.1
GO:0034660	ncRNA metabolic process	3	124	55	4724	0.259197	phy_CL711Contig1 phy_ppo3h01f06t.1 phy_ppo3h02j07t.1
GO:0031981	nuclear lumen	3	124	54	4724	0.259369	phy_CL465Contig1 phy_ppgam31c08r.1 phy_ppgam38e12r.1
GO:0016820	hydrolase activity, acting on acid anhydrides, catalyzing transmembrane movement of substances	2	124	38	4724	0.25974	phy_CL1239Contig1 unk_ppo3h06d21t.1
GO:0033279	ribosomal subunit	2	124	36	4724	0.260274	phy_CL1066Contig1 phy_PpCYH_CK859516.1.1
GO:0006396	RNA processing	3	124	48	4724	0.260556	phy_CL489Contig1 phy_CL711Contig1 phy_ppo3h01f06t.1
GO:0065003	macromolecular complex assembly	2	124	35	4724	0.260563	phy_CL675Contig1 phy_ppo3h10c10t.1
GO:0042626	ATPase activity, coupled to transmembrane movement of substances	2	124	35	4724	0.260563	phy_CL1239Contig1 unk_ppo3h06d21t.1
GO:0043492	ATPase activity, coupled to movement of substances	2	124	35	4724	0.260563	phy_CL1239Contig1 unk_ppo3h06d21t.1
GO:0005730	nucleolus	2	124	34	4724	0.26087	phy_CL465Contig1 phy_ppgam31c08r.1
GO:0048519	negative regulation of biological process	3	124	46	4724	0.261022	phy_CL1159Contig1 phy_CL675Contig1 phy_CL897Contig1
GO:0005976	polysaccharide metabolic process	2	124	33	4724	0.261194	phy_ppgam11d02r.1 phy_ppo3h07i16t.1
GO:0051276	chromosome organization	2	124	31	4724	0.261905	phy_ppo3h10c10t.1 phy_ppo3h11g05t.1
GO:0016779	nucleotidyltransferase activity	3	124	41	4724	0.262387	phy_ppgam09e02r.1 phy_ppgam23d09r.1 phy_ppo3h05l11t.1
GO:0006325	chromatin organization	2	124	25	4724	0.264706	phy_ppo3h10c10t.1 phy_ppo3h11g05t.1
GO:0034470	ncRNA processing	2	124	21	4724	0.267442	phy_CL711Contig1 phy_ppo3h01f06t.1
GO:0043414	macromolecule methylation	2	124	19	4724	0.269231	phy_CL711Contig1 phy_ppo3h01f06t.1
GO:0019843	rRNA binding	2	124	17	4724	0.271429	phy_CL1066Contig1 unk_ppo3h07n02t.1
GO:0006364	rRNA processing	2	124	13	4724	0.277778	phy_CL711Contig1 phy_ppo3h01f06t.1
GO:0008643	carbohydrate transport	2	124	13	4724	0.277778	phy_CL598Contig1 phy_ppo3h02k12t.1
GO:0016072	rRNA metabolic process	2	124	13	4724	0.277778	phy_CL711Contig1 phy_ppo3h01f06t.1
GO:0050662	coenzyme binding	4	124	129	4724	0.277834	phy_CL412Contig1 phy_CL638Contig1 phy_CL897Contig1 phy_ppt4j07a06r.1
GO:0046034	ATP metabolic process	4	124	126	4724	0.277942	phy_CL1239Contig1 phy_ppo3h10k10t.1 phy_ppt4j34f08r.1 unk_ppo3h06d21t.1
GO:0006333	chromatin assembly or disassembly	2	124	11	4724	0.282609	phy_ppo3h10c10t.1 phy_ppo3h11g05t.1
GO:0010876	lipid localization	2	124	11	4724	0.282609	phy_CL638Contig1 phy_ppgam13b04r.1
GO:0001510	RNA methylation	2	124	9	4724	0.289474	phy_CL711Contig1 phy_ppo3h01f06t.1
GO:0004091	carboxylesterase activity	2	124	9	4724	0.289474	phy_CL1247Contig1 phy_ppt4j34f08r.1
GO:0040008	regulation of growth	2	124	9	4724	0.289474	phy_CL46Contig1 phy_CL675Contig1
GO:0016837	carbon-oxygen lyase activity, acting on polysaccharides	2	124	7	4724	0.3	phy_CL1510Contig1 phy_ppo3h09i21t.1
GO:0030570	pectate lyase activity	2	124	6	4724	0.307692	phy_CL1510Contig1 phy_ppo3h09i21t.1
GO:0016788	hydrolase activity, acting on ester bonds	3	124	111	4724	0.316837	phy_CL1109Contig1 phy_CL1247Contig1 phy_ppt4j34f08r.1
GO:0000154	rRNA modification	2	124	4	4724	0.333333	phy_CL711Contig1 phy_ppo3h01f06t.1
GO:0031167	rRNA methylation	2	124	4	4724	0.333333	phy_CL711Contig1 phy_ppo3h01f06t.1
GO:0019915	lipid storage	2	124	3	4724	0.357143	phy_CL638Contig1 phy_ppgam13b04r.1
GO:0048518	positive regulation of biological process	2	124	76	4724	0.380014	phy_CL46Contig1 phy_ppgam38e12r.1
GO:0042623	ATPase activity, coupled	2	124	74	4724	0.380152	phy_CL1239Contig1 unk_ppo3h06d21t.1
GO:0016741	transferase activity, transferring one-carbon groups	2	124	63	4724	0.381069	phy_CL711Contig1 phy_ppo3h01f06t.1
GO:0016853	isomerase activity	2	124	61	4724	0.381271	phy_CL489Contig1 phy_CL858Contig1
GO:0032259	methylation	2	124	54	4724	0.382102	phy_CL711Contig1 phy_ppo3h01f06t.1
GO:0008168	methyltransferase activity	2	124	54	4724	0.382102	phy_CL711Contig1 phy_ppo3h01f06t.1
GO:0016052	carbohydrate catabolic process	2	124	46	4724	0.383369	phy_CL105Contig2 phy_ppgam11d02r.1
GO:0030001	metal ion transport	2	124	45	4724	0.38356	phy_CL1230Contig1 phy_CL965Contig1
GO:0022607	cellular component assembly	2	124	43	4724	0.383969	phy_CL675Contig1 phy_ppo3h10c10t.1
GO:0015399	primary active transmembrane transporter activity	2	124	40	4724	0.384661	phy_CL1239Contig1 unk_ppo3h06d21t.1
GO:0015405	P-P-bond-hydrolysis-driven transmembrane transporter activity	2	124	40	4724	0.384661	phy_CL1239Contig1 unk_ppo3h06d21t.1
GO:0043933	macromolecular complex subunit organization	2	124	39	4724	0.384916	phy_CL675Contig1 phy_ppo3h10c10t.1
GO:0048523	negative regulation of cellular process	2	124	39	4724	0.384916	phy_CL675Contig1 phy_CL897Contig1
GO:0030599	pectinesterase activity	2	124	2	4724	0.4	phy_CL1247Contig1 phy_ppt4j34f08r.1
GO:0042545	cell wall modification	2	124	2	4724	0.4	phy_CL1247Contig1 phy_ppt4j34f08r.1
GO:0045330	aspartyl esterase activity	2	124	2	4724	0.4	phy_CL1247Contig1 phy_ppt4j34f08r.1
GO:0000287	magnesium ion binding	1	124	37	4724	0.506667	phy_CL105Contig2
GO:0046164	alcohol catabolic process	1	124	37	4724	0.506667	phy_CL105Contig2
GO:0006418	tRNA aminoacylation for protein translation	1	124	35	4724	0.507042	phy_ppo3h02j07t.1
GO:0043038	amino acid activation	1	124	35	4724	0.507042	phy_ppo3h02j07t.1
GO:0043039	tRNA aminoacylation	1	124	35	4724	0.507042	phy_ppo3h02j07t.1
GO:0044275	cellular carbohydrate catabolic process	1	124	35	4724	0.507042	phy_CL105Contig2
GO:0004812	aminoacyl-tRNA ligase activity	1	124	34	4724	0.507246	phy_ppo3h02j07t.1
GO:0006007	glucose catabolic process	1	124	34	4724	0.507246	phy_CL105Contig2
GO:0016875	ligase activity, forming carbon-oxygen bonds	1	124	34	4724	0.507246	phy_ppo3h02j07t.1
GO:0016876	ligase activity, forming aminoacyl-tRNA and related compounds	1	124	34	4724	0.507246	phy_ppo3h02j07t.1
GO:0019320	hexose catabolic process	1	124	34	4724	0.507246	phy_CL105Contig2
GO:0046365	monosaccharide catabolic process	1	124	34	4724	0.507246	phy_CL105Contig2
GO:0051287	NAD or NADH binding	1	124	34	4724	0.507246	phy_CL412Contig1
GO:0005694	chromosome	1	124	33	4724	0.507463	phy_ppo3h11g05t.1
GO:0071844	cellular component assembly at cellular level	1	124	33	4724	0.507463	phy_ppo3h10c10t.1
GO:0071822	protein complex subunit organization	1	124	30	4724	0.508197	phy_CL675Contig1
GO:0034621	cellular macromolecular complex subunit organization	1	124	29	4724	0.508475	phy_ppo3h10c10t.1
GO:0009507	chloroplast	1	124	29	4724	0.508475	unk_ppo3h07n02t.1
GO:0006096	glycolysis	1	124	28	4724	0.508772	phy_CL105Contig2
GO:0009790	embryo development	1	124	28	4724	0.508772	phy_CL46Contig1
GO:0009791	post-embryonic development	1	124	28	4724	0.508772	phy_CL46Contig1
GO:0006461	protein complex assembly	1	124	27	4724	0.509091	phy_CL675Contig1
GO:0009892	negative regulation of metabolic process	1	124	27	4724	0.509091	phy_CL897Contig1
GO:0070271	protein complex biogenesis	1	124	27	4724	0.509091	phy_CL675Contig1
GO:0044427	chromosomal part	1	124	27	4724	0.509091	phy_ppo3h11g05t.1
GO:0044272	sulfur compound biosynthetic process	1	124	26	4724	0.509434	phy_CL675Contig1
GO:0034622	cellular macromolecular complex assembly	1	124	25	4724	0.509804	phy_ppo3h10c10t.1
GO:0015630	microtubule cytoskeleton	1	124	25	4724	0.509804	phy_CL1250Contig1
GO:0000096	sulfur amino acid metabolic process	1	124	24	4724	0.510204	phy_CL675Contig1
GO:0006260	DNA replication	1	124	24	4724	0.510204	phy_ppgam09e02r.1
GO:0016836	hydro-lyase activity	1	124	24	4724	0.510204	phy_ppo3h05g09t.1
GO:0071897	DNA biosynthetic process	1	124	24	4724	0.510204	phy_ppgam09e02r.1
GO:0031324	negative regulation of cellular metabolic process	1	124	23	4724	0.510638	phy_CL897Contig1
GO:0009069	serine family amino acid metabolic process	1	124	23	4724	0.510638	phy_CL675Contig1
GO:0010181	FMN binding	1	124	23	4724	0.510638	phy_CL897Contig1
GO:0010605	negative regulation of macromolecule metabolic process	1	124	23	4724	0.510638	phy_CL897Contig1
GO:0044042	glucan metabolic process	1	124	22	4724	0.511111	phy_ppgam11d02r.1
GO:0004518	nuclease activity	1	124	21	4724	0.511628	phy_CL1109Contig1
GO:0043648	dicarboxylic acid metabolic process	1	124	21	4724	0.511628	phy_CL412Contig1
GO:0009081	branched chain family amino acid metabolic process	1	124	20	4724	0.512195	phy_ppo3h05g09t.1
GO:0016651	oxidoreductase activity, acting on NADH or NADPH	1	124	20	4724	0.512195	phy_CL412Contig1
GO:0005216	ion channel activity	1	124	19	4724	0.512821	phy_CL1230Contig1
GO:0061024	membrane organization	1	124	19	4724	0.512821	phy_CL46Contig1
GO:0015267	channel activity	1	124	19	4724	0.512821	phy_CL1230Contig1
GO:0015934	large ribosomal subunit	1	124	19	4724	0.512821	phy_PpCYH_CK859516.1.1
GO:0016044	cellular membrane organization	1	124	19	4724	0.512821	phy_CL46Contig1
GO:0022803	passive transmembrane transporter activity	1	124	19	4724	0.512821	phy_CL1230Contig1
GO:0022838	substrate-specific channel activity	1	124	19	4724	0.512821	phy_CL1230Contig1
GO:0000097	sulfur amino acid biosynthetic process	1	124	18	4724	0.513514	phy_CL675Contig1
GO:0006813	potassium ion transport	1	124	18	4724	0.513514	phy_CL1230Contig1
GO:0009082	branched chain family amino acid biosynthetic process	1	124	18	4724	0.513514	phy_ppo3h05g09t.1
GO:0009792	embryo development ending in birth or egg hatching	1	124	17	4724	0.514286	phy_CL46Contig1
GO:0015935	small ribosomal subunit	1	124	17	4724	0.514286	phy_CL1066Contig1
GO:0016866	intramolecular transferase activity	1	124	17	4724	0.514286	phy_CL489Contig1
GO:0046873	metal ion transmembrane transporter activity	1	124	17	4724	0.514286	phy_CL965Contig1
GO:0006575	cellular amino acid derivative metabolic process	1	124	16	4724	0.515152	phy_CL675Contig1
GO:0010629	negative regulation of gene expression	1	124	16	4724	0.515152	phy_CL897Contig1
GO:0016765	transferase activity, transferring alkyl or aryl (other than methyl) groups	1	124	16	4724	0.515152	unk_ppo3h05p06t.1
GO:0018193	peptidyl-amino acid modification	1	124	16	4724	0.515152	phy_CL675Contig1
GO:0051173	positive regulation of nitrogen compound metabolic process	1	124	16	4724	0.515152	phy_ppgam38e12r.1
GO:0003899	DNA-directed RNA polymerase activity	1	124	15	4724	0.516129	phy_ppgam23d09r.1
GO:0030243	cellulose metabolic process	1	124	15	4724	0.516129	phy_ppgam11d02r.1
GO:0006897	endocytosis	1	124	15	4724	0.516129	phy_CL46Contig1
GO:0034062	RNA polymerase activity	1	124	15	4724	0.516129	phy_ppgam23d09r.1
GO:0010324	membrane invagination	1	124	15	4724	0.516129	phy_CL46Contig1
GO:0015849	organic acid transport	1	124	15	4724	0.516129	phy_ppo3h07j09t.1
GO:0046942	carboxylic acid transport	1	124	15	4724	0.516129	phy_ppo3h07j09t.1
GO:0051128	regulation of cellular component organization	1	124	15	4724	0.516129	phy_CL675Contig1
GO:0009070	serine family amino acid biosynthetic process	1	124	14	4724	0.517241	phy_CL675Contig1
GO:0031327	negative regulation of cellular biosynthetic process	1	124	13	4724	0.518519	phy_CL897Contig1
GO:2000113	negative regulation of cellular macromolecule biosynthetic process	1	124	13	4724	0.518519	phy_CL897Contig1
GO:0009890	negative regulation of biosynthetic process	1	124	13	4724	0.518519	phy_CL897Contig1
GO:0010558	negative regulation of macromolecule biosynthetic process	1	124	13	4724	0.518519	phy_CL897Contig1
GO:0045935	positive regulation of nucleobase, nucleoside, nucleotide and nucleic acid metabolic process	1	124	13	4724	0.518519	phy_ppgam38e12r.1
GO:0051172	negative regulation of nitrogen compound metabolic process	1	124	13	4724	0.518519	phy_CL897Contig1
GO:0005342	organic acid transmembrane transporter activity	1	124	12	4724	0.52	phy_ppo3h07j09t.1
GO:0010628	positive regulation of gene expression	1	124	12	4724	0.52	phy_ppgam38e12r.1
GO:0016860	intramolecular oxidoreductase activity	1	124	12	4724	0.52	phy_CL858Contig1
GO:0045934	negative regulation of nucleobase, nucleoside, nucleotide and nucleic acid metabolic process	1	124	12	4724	0.52	phy_CL897Contig1
GO:0045941	positive regulation of transcription	1	124	12	4724	0.52	phy_ppgam38e12r.1
GO:0046943	carboxylic acid transmembrane transporter activity	1	124	12	4724	0.52	phy_ppo3h07j09t.1
GO:0002119	nematode larval development	1	124	11	4724	0.521739	phy_CL46Contig1
GO:0002164	larval development	1	124	11	4724	0.521739	phy_CL46Contig1
GO:0003333	amino acid transmembrane transport	1	124	11	4724	0.521739	phy_ppo3h07j09t.1
GO:0006534	cysteine metabolic process	1	124	11	4724	0.521739	phy_CL675Contig1
GO:0006865	amino acid transport	1	124	11	4724	0.521739	phy_ppo3h07j09t.1
GO:0015837	amine transport	1	124	11	4724	0.521739	phy_ppo3h07j09t.1
GO:0016481	negative regulation of transcription	1	124	11	4724	0.521739	phy_CL897Contig1
GO:0000272	polysaccharide catabolic process	1	124	10	4724	0.52381	phy_ppgam11d02r.1
GO:0000785	chromatin	1	124	10	4724	0.52381	phy_ppo3h11g05t.1
GO:0004540	ribonuclease activity	1	124	10	4724	0.52381	phy_CL1109Contig1
GO:0005275	amine transmembrane transporter activity	1	124	10	4724	0.52381	phy_ppo3h07j09t.1
GO:0006518	peptide metabolic process	1	124	10	4724	0.52381	phy_CL675Contig1
GO:0008134	transcription factor binding	1	124	10	4724	0.52381	phy_ppgam38e12r.1
GO:0034061	DNA polymerase activity	1	124	10	4724	0.52381	phy_ppgam09e02r.1
GO:0015171	amino acid transmembrane transporter activity	1	124	10	4724	0.52381	phy_ppo3h07j09t.1
GO:0016846	carbon-sulfur lyase activity	1	124	10	4724	0.52381	phy_CL675Contig1
GO:0090066	regulation of anatomical structure size	1	124	9	4724	0.526316	phy_CL675Contig1
GO:0016563	transcription activator activity	1	124	9	4724	0.526316	phy_ppgam38e12r.1
GO:0019344	cysteine biosynthetic process	1	124	9	4724	0.526316	phy_CL675Contig1
GO:0004519	endonuclease activity	1	124	8	4724	0.529412	phy_CL1109Contig1
GO:0005507	copper ion binding	1	124	8	4724	0.529412	phy_CL965Contig1
GO:0006549	isoleucine metabolic process	1	124	8	4724	0.529412	phy_ppo3h05g09t.1
GO:0006749	glutathione metabolic process	1	124	8	4724	0.529412	phy_CL675Contig1
GO:0033293	monocarboxylic acid binding	1	124	8	4724	0.529412	phy_CL638Contig1
GO:0009097	isoleucine biosynthetic process	1	124	8	4724	0.529412	phy_ppo3h05g09t.1
GO:0009982	pseudouridine synthase activity	1	124	8	4724	0.529412	phy_CL489Contig1
GO:0042127	regulation of cell proliferation	1	124	8	4724	0.529412	phy_CL675Contig1
GO:0016861	intramolecular oxidoreductase activity, interconverting aldoses and ketoses	1	124	8	4724	0.529412	phy_CL858Contig1
GO:0000049	tRNA binding	1	124	7	4724	0.533333	phy_CL1066Contig1
GO:0001522	pseudouridine synthesis	1	124	7	4724	0.533333	phy_CL489Contig1
GO:0004521	endoribonuclease activity	1	124	7	4724	0.533333	phy_CL1109Contig1
GO:0006278	RNA-dependent DNA replication	1	124	7	4724	0.533333	phy_ppgam09e02r.1
GO:0032535	regulation of cellular component size	1	124	7	4724	0.533333	phy_CL675Contig1
GO:0006857	oligopeptide transport	1	124	7	4724	0.533333	phy_ppt4j41e09r.1
GO:0006898	receptor-mediated endocytosis	1	124	7	4724	0.533333	phy_CL46Contig1
GO:0040009	regulation of growth rate	1	124	7	4724	0.533333	phy_CL46Contig1
GO:0040010	positive regulation of growth rate	1	124	7	4724	0.533333	phy_CL46Contig1
GO:0015833	peptide transport	1	124	7	4724	0.533333	phy_ppt4j41e09r.1
GO:0016840	carbon-nitrogen lyase activity	1	124	7	4724	0.533333	phy_ppo3h02j07t.1
GO:0070882	cellular cell wall organization or biogenesis	1	124	7	4724	0.533333	phy_ppo3h03g13t.1
GO:0045927	positive regulation of growth	1	124	7	4724	0.533333	phy_CL46Contig1
GO:0003712	transcription cofactor activity	1	124	6	4724	0.538462	phy_ppgam38e12r.1
GO:0003964	RNA-directed DNA polymerase activity	1	124	6	4724	0.538462	phy_ppgam09e02r.1
GO:0030245	cellulose catabolic process	1	124	6	4724	0.538462	phy_ppgam11d02r.1
GO:0004743	pyruvate kinase activity	1	124	6	4724	0.538462	phy_CL105Contig2
GO:0030955	potassium ion binding	1	124	6	4724	0.538462	phy_CL105Contig2
GO:0031420	alkali metal ion binding	1	124	6	4724	0.538462	phy_CL105Contig2
GO:0006108	malate metabolic process	1	124	6	4724	0.538462	phy_CL412Contig1
GO:0006573	valine metabolic process	1	124	6	4724	0.538462	phy_ppo3h05g09t.1
GO:0008285	negative regulation of cell proliferation	1	124	6	4724	0.538462	phy_CL675Contig1
GO:0009251	glucan catabolic process	1	124	6	4724	0.538462	phy_ppgam11d02r.1
GO:0018205	peptidyl-lysine modification	1	124	6	4724	0.538462	phy_CL675Contig1
GO:0004650	polygalacturonase activity	1	124	5	4724	0.545455	phy_ppo3h03g13t.1
GO:0005815	microtubule organizing center	1	124	5	4724	0.545455	phy_CL1250Contig1
GO:0005819	spindle	1	124	5	4724	0.545455	phy_CL1250Contig1
GO:0007047	cellular cell wall organization	1	124	5	4724	0.545455	phy_ppo3h03g13t.1
GO:0016615	malate dehydrogenase activity	1	124	5	4724	0.545455	phy_CL412Contig1
GO:0016841	ammonia-lyase activity	1	124	5	4724	0.545455	phy_ppo3h02j07t.1
GO:0045229	external encapsulating structure organization	1	124	5	4724	0.545455	phy_ppo3h03g13t.1
GO:0051259	protein oligomerization	1	124	5	4724	0.545455	phy_CL675Contig1
GO:0051260	protein homooligomerization	1	124	5	4724	0.545455	phy_CL675Contig1
GO:0004160	dihydroxy-acid dehydratase activity	1	124	4	4724	0.555556	phy_ppo3h05g09t.1
GO:0031497	chromatin assembly	1	124	4	4724	0.555556	phy_ppo3h10c10t.1
GO:0006323	DNA packaging	1	124	4	4724	0.555556	phy_ppo3h10c10t.1
GO:0006334	nucleosome assembly	1	124	4	4724	0.555556	phy_ppo3h10c10t.1
GO:0034728	nucleosome organization	1	124	4	4724	0.555556	phy_ppo3h10c10t.1
GO:0009099	valine biosynthetic process	1	124	4	4724	0.555556	phy_ppo3h05g09t.1
GO:0065004	protein-DNA complex assembly	1	124	4	4724	0.555556	phy_ppo3h10c10t.1
GO:0071824	protein-DNA complex subunit organization	1	124	4	4724	0.555556	phy_ppo3h10c10t.1
GO:0051262	protein tetramerization	1	124	4	4724	0.555556	phy_CL675Contig1
GO:0051289	protein homotetramerization	1	124	4	4724	0.555556	phy_CL675Contig1
GO:0000062	acyl-CoA binding	1	124	3	4724	0.571429	phy_CL638Contig1
GO:0000922	spindle pole	1	124	3	4724	0.571429	phy_CL1250Contig1
GO:0004123	cystathionine gamma-lyase activity	1	124	3	4724	0.571429	phy_CL675Contig1
GO:0005504	fatty acid binding	1	124	3	4724	0.571429	phy_CL638Contig1
GO:0032940	secretion by cell	1	124	3	4724	0.571429	phy_CL46Contig1
GO:0033897	ribonuclease T2 activity	1	124	3	4724	0.571429	phy_CL1109Contig1
GO:0008361	regulation of cell size	1	124	3	4724	0.571429	phy_CL675Contig1
GO:0016049	cell growth	1	124	3	4724	0.571429	phy_CL675Contig1
GO:0016892	endoribonuclease activity, producing 3'-phosphomonoesters	1	124	3	4724	0.571429	phy_CL1109Contig1
GO:0016894	endonuclease activity, active with either ribo- or deoxyribonucleic acids and producing 3'-phosphomonoesters	1	124	3	4724	0.571429	phy_CL1109Contig1
GO:0019028	viral capsid	1	124	3	4724	0.571429	phy_CL376Contig1
GO:0046903	secretion	1	124	3	4724	0.571429	phy_CL46Contig1
GO:0003713	transcription coactivator activity	1	124	2	4724	0.6	phy_ppgam38e12r.1
GO:0004121	cystathionine beta-lyase activity	1	124	2	4724	0.6	phy_CL675Contig1
GO:0004470	malic enzyme activity	1	124	2	4724	0.6	phy_CL412Contig1
GO:0004478	methionine adenosyltransferase activity	1	124	2	4724	0.6	unk_ppo3h05p06t.1
GO:0004821	histidine-tRNA ligase activity	1	124	2	4724	0.6	phy_ppo3h02j07t.1
GO:0006427	histidyl-tRNA aminoacylation	1	124	2	4724	0.6	phy_ppo3h02j07t.1
GO:0009092	homoserine metabolic process	1	124	2	4724	0.6	phy_CL675Contig1
GO:0016652	oxidoreductase activity, acting on NADH or NADPH, NAD or NADP as acceptor	1	124	2	4724	0.6	phy_CL412Contig1
GO:0018065	protein-cofactor linkage	1	124	2	4724	0.6	phy_CL675Contig1
GO:0050667	homocysteine metabolic process	1	124	2	4724	0.6	phy_CL675Contig1
GO:0001558	regulation of cell growth	1	124	1	4724	0.666667	phy_CL675Contig1
GO:0030308	negative regulation of cell growth	1	124	1	4724	0.666667	phy_CL675Contig1
GO:0004473	malate dehydrogenase (oxaloacetate-decarboxylating) (NADP+) activity	1	124	1	4724	0.666667	phy_CL412Contig1
GO:0004476	mannose-6-phosphate isomerase activity	1	124	1	4724	0.666667	phy_CL858Contig1
GO:0031221	arabinan metabolic process	1	124	1	4724	0.666667	phy_ppo3h07i16t.1
GO:0005816	spindle pole body	1	124	1	4724	0.666667	phy_CL1250Contig1
GO:0018272	protein-pyridoxal-5-phosphate linkage via peptidyl-N6-pyridoxal phosphate-L-lysine	1	124	1	4724	0.666667	phy_CL675Contig1
GO:0018352	protein-pyridoxal-5-phosphate linkage	1	124	1	4724	0.666667	phy_CL675Contig1
GO:0070813	hydrogen sulfide metabolic process	1	124	1	4724	0.666667	phy_CL675Contig1
GO:0070814	hydrogen sulfide biosynthetic process	1	124	1	4724	0.666667	phy_CL675Contig1
GO:0019346	transsulfuration	1	124	1	4724	0.666667	phy_CL675Contig1
GO:0045792	negative regulation of cell size	1	124	1	4724	0.666667	phy_CL675Contig1
GO:0045926	negative regulation of growth	1	124	1	4724	0.666667	phy_CL675Contig1
GO:0046556	alpha-N-arabinofuranosidase activity	1	124	1	4724	0.666667	phy_ppo3h07i16t.1
