# Supplementary material for: Transcriptome dynamics of Arabidopsis thaliana root penetration by the oomycete pathogen Phytophthora parasitica
Source: BMC Genomics. 2014 Jun 29;15(1):538. doi: 10.1186/1471-2164-15-538 (PMC4111850; doi:10.1186/1471-2164-15-538)
Supplement: Supplementary file 7 — Additional file 7: Table S5_VI: GO enrichment analysis of cluster VI. (XLSX 35 KB) [file 12864_2013_6272_MOESM7_ESM.xlsx]

## Sheet: Feuil1
Table S5_VI: GO enrichment analysis of cluster VI
GO	DESCRIPTION	Occurrences in CLUSTER	Sequences in CLUSTER	Occurrences on Array	Sequences on array	FISHER exact probability	Sequences
GO:0016798	hydrolase activity, acting on glycosyl bonds	9	101	78	4724	0.012219	phy_CL297Contig1 phy_CL419Contig1 phy_CL467Contig1 phy_CL491Contig1 phy_CL517Contig1 phy_CL528Contig1 phy_CL575Contig1 phy_ppo3h12l14t.1 phy_ppo3h13n15t.1
GO:0004553	hydrolase activity, hydrolyzing O-glycosyl compounds	8	101	74	4724	0.02117	phy_CL297Contig1 phy_CL419Contig1 phy_CL467Contig1 phy_CL491Contig1 phy_CL517Contig1 phy_CL528Contig1 phy_CL575Contig1 phy_ppo3h13n15t.1
GO:0016787	hydrolase activity	24	101	609	4724	0.027633	phy_CL1124Contig1 phy_CL1176Contig1 phy_CL126Contig1 phy_CL1422Contig1 phy_CL1474Contig1 phy_CL221Contig1 phy_CL297Contig1 phy_CL29Contig1 phy_CL419Contig1 phy_CL448Contig1 phy_CL467Contig1 phy_CL491Contig1 phy_CL517Contig1 phy_CL528Contig1 phy_CL575Contig1 phy_CL904Contig1 phy_CL940Contig1 phy_CL999Contig1 phy_ppo3h04j17t.1 phy_ppo3h04l05t.1 phy_ppo3h12l14t.1 phy_ppo3h13n15t.1 phy_ppt4j21d07r.1 …
GO:0016491	oxidoreductase activity	16	101	353	4724	0.031419	phy_CL104Contig1 phy_CL104Contig2 phy_CL1124Contig1 phy_CL1503Contig1 phy_CL184Contig1 phy_CL231Contig1 phy_CL257Contig1 phy_CL34Contig1 phy_CL34Contig2 phy_CL411Contig1 phy_CL533Contig1 phy_PpT4J16E09.1 phy_ppgam21a07r.1 phy_ppo3h05g10t.1 phy_ppo3h12n20t.1 phy_ppt4j26e08r.1
GO:0005975	carbohydrate metabolic process	10	101	186	4724	0.037876	phy_CL297Contig1 phy_CL419Contig1 phy_CL467Contig1 phy_CL491Contig1 phy_CL517Contig1 phy_CL528Contig1 phy_CL575Contig1 phy_ppgam21a07r.1 phy_ppo3h13n15t.1 phy_ppt4j26a11r.1
GO:0005840	ribosome	8	101	140	4724	0.047614	phy_CL1021Contig1 phy_CL165Contig1 phy_CL589Contig1 phy_CL753Contig1 phy_CL80Contig1 phy_ppgam22c05r.1 phy_ppo3h01e16t.1 phy_ppo3h10b02t.1
GO:0043232	intracellular non-membrane-bounded organelle	12	101	253	4724	0.050341	phy_CL1021Contig1 phy_CL116Contig1 phy_CL165Contig1 phy_CL299Contig1 phy_CL589Contig1 phy_CL753Contig1 phy_CL80Contig1 phy_ppgam22c05r.1 phy_ppo3h01b24t.1 phy_ppo3h01e16t.1 phy_ppo3h10b02t.1 phy_ppt4j33c08r.1
GO:0044282	small molecule catabolic process	10	101	226	4724	0.064522	phy_CL126Contig1 phy_CL1422Contig1 phy_CL29Contig1 phy_CL940Contig1 phy_PpT4J16E09.1 phy_ppgam21a07r.1 phy_ppo3h04j17t.1 phy_ppo3h04l05t.1 phy_ppt4j21d07r.1 phy_ppt4j33c08r.1
GO:0015399	primary active transmembrane transporter activity	4	101	40	4724	0.070355	phy_CL1422Contig1 phy_CL29Contig1 phy_ppo3h04l05t.1 phy_ppt4j21d07r.1
GO:0015405	P-P-bond-hydrolysis-driven transmembrane transporter activity	4	101	40	4724	0.070355	phy_CL1422Contig1 phy_CL29Contig1 phy_ppo3h04l05t.1 phy_ppt4j21d07r.1
GO:0016820	hydrolase activity, acting on acid anhydrides, catalyzing transmembrane movement of substances	4	101	38	4724	0.070771	phy_CL1422Contig1 phy_CL29Contig1 phy_ppo3h04l05t.1 phy_ppt4j21d07r.1
GO:0042626	ATPase activity, coupled to transmembrane movement of substances	4	101	35	4724	0.071484	phy_CL1422Contig1 phy_CL29Contig1 phy_ppo3h04l05t.1 phy_ppt4j21d07r.1
GO:0043492	ATPase activity, coupled to movement of substances	4	101	35	4724	0.071484	phy_CL1422Contig1 phy_CL29Contig1 phy_ppo3h04l05t.1 phy_ppt4j21d07r.1
GO:0022857	transmembrane transporter activity	7	101	140	4724	0.074631	phy_CL1422Contig1 phy_CL29Contig1 phy_ppo3h03m23t.1 phy_ppo3h04l05t.1 phy_ppo3h12f01t.1 phy_ppt4j21d07r.1 phy_ppt4j22c09r.1
GO:0009141	nucleoside triphosphate metabolic process	8	101	186	4724	0.08451	phy_CL126Contig1 phy_CL1422Contig1 phy_CL29Contig1 phy_CL940Contig1 phy_ppo3h04j17t.1 phy_ppo3h04l05t.1 phy_ppt4j21d07r.1 phy_ppt4j33c08r.1
GO:0009144	purine nucleoside triphosphate metabolic process	8	101	185	4724	0.084532	phy_CL126Contig1 phy_CL1422Contig1 phy_CL29Contig1 phy_CL940Contig1 phy_ppo3h04j17t.1 phy_ppo3h04l05t.1 phy_ppt4j21d07r.1 phy_ppt4j33c08r.1
GO:0009199	ribonucleoside triphosphate metabolic process	8	101	183	4724	0.084576	phy_CL126Contig1 phy_CL1422Contig1 phy_CL29Contig1 phy_CL940Contig1 phy_ppo3h04j17t.1 phy_ppo3h04l05t.1 phy_ppt4j21d07r.1 phy_ppt4j33c08r.1
GO:0009205	purine ribonucleoside triphosphate metabolic process	8	101	183	4724	0.084576	phy_CL126Contig1 phy_CL1422Contig1 phy_CL29Contig1 phy_CL940Contig1 phy_ppo3h04j17t.1 phy_ppo3h04l05t.1 phy_ppt4j21d07r.1 phy_ppt4j33c08r.1
GO:0044270	cellular nitrogen compound catabolic process	8	101	171	4724	0.084861	phy_CL126Contig1 phy_CL1422Contig1 phy_CL29Contig1 phy_CL940Contig1 phy_ppo3h04j17t.1 phy_ppo3h04l05t.1 phy_ppt4j21d07r.1 phy_ppt4j33c08r.1
GO:0034655	nucleobase, nucleoside, nucleotide and nucleic acid catabolic process	8	101	170	4724	0.084886	phy_CL126Contig1 phy_CL1422Contig1 phy_CL29Contig1 phy_CL940Contig1 phy_ppo3h04j17t.1 phy_ppo3h04l05t.1 phy_ppt4j21d07r.1 phy_ppt4j33c08r.1
GO:0034656	nucleobase, nucleoside and nucleotide catabolic process	8	101	170	4724	0.084886	phy_CL126Contig1 phy_CL1422Contig1 phy_CL29Contig1 phy_CL940Contig1 phy_ppo3h04j17t.1 phy_ppo3h04l05t.1 phy_ppt4j21d07r.1 phy_ppt4j33c08r.1
GO:0009166	nucleotide catabolic process	8	101	170	4724	0.084886	phy_CL126Contig1 phy_CL1422Contig1 phy_CL29Contig1 phy_CL940Contig1 phy_ppo3h04j17t.1 phy_ppo3h04l05t.1 phy_ppt4j21d07r.1 phy_ppt4j33c08r.1
GO:0046700	heterocycle catabolic process	8	101	170	4724	0.084886	phy_CL126Contig1 phy_CL1422Contig1 phy_CL29Contig1 phy_CL940Contig1 phy_ppo3h04j17t.1 phy_ppo3h04l05t.1 phy_ppt4j21d07r.1 phy_ppt4j33c08r.1
GO:0006195	purine nucleotide catabolic process	8	101	168	4724	0.084938	phy_CL126Contig1 phy_CL1422Contig1 phy_CL29Contig1 phy_CL940Contig1 phy_ppo3h04j17t.1 phy_ppo3h04l05t.1 phy_ppt4j21d07r.1 phy_ppt4j33c08r.1
GO:0009143	nucleoside triphosphate catabolic process	8	101	168	4724	0.084938	phy_CL126Contig1 phy_CL1422Contig1 phy_CL29Contig1 phy_CL940Contig1 phy_ppo3h04j17t.1 phy_ppo3h04l05t.1 phy_ppt4j21d07r.1 phy_ppt4j33c08r.1
GO:0009146	purine nucleoside triphosphate catabolic process	8	101	168	4724	0.084938	phy_CL126Contig1 phy_CL1422Contig1 phy_CL29Contig1 phy_CL940Contig1 phy_ppo3h04j17t.1 phy_ppo3h04l05t.1 phy_ppt4j21d07r.1 phy_ppt4j33c08r.1
GO:0030529	ribonucleoprotein complex	8	101	167	4724	0.084965	phy_CL1021Contig1 phy_CL165Contig1 phy_CL589Contig1 phy_CL753Contig1 phy_CL80Contig1 phy_ppgam22c05r.1 phy_ppo3h01e16t.1 phy_ppo3h10b02t.1
GO:0009154	purine ribonucleotide catabolic process	8	101	167	4724	0.084965	phy_CL126Contig1 phy_CL1422Contig1 phy_CL29Contig1 phy_CL940Contig1 phy_ppo3h04j17t.1 phy_ppo3h04l05t.1 phy_ppt4j21d07r.1 phy_ppt4j33c08r.1
GO:0009203	ribonucleoside triphosphate catabolic process	8	101	167	4724	0.084965	phy_CL126Contig1 phy_CL1422Contig1 phy_CL29Contig1 phy_CL940Contig1 phy_ppo3h04j17t.1 phy_ppo3h04l05t.1 phy_ppt4j21d07r.1 phy_ppt4j33c08r.1
GO:0009207	purine ribonucleoside triphosphate catabolic process	8	101	167	4724	0.084965	phy_CL126Contig1 phy_CL1422Contig1 phy_CL29Contig1 phy_CL940Contig1 phy_ppo3h04j17t.1 phy_ppo3h04l05t.1 phy_ppt4j21d07r.1 phy_ppt4j33c08r.1
GO:0009261	ribonucleotide catabolic process	8	101	167	4724	0.084965	phy_CL126Contig1 phy_CL1422Contig1 phy_CL29Contig1 phy_CL940Contig1 phy_ppo3h04j17t.1 phy_ppo3h04l05t.1 phy_ppt4j21d07r.1 phy_ppt4j33c08r.1
GO:0006163	purine nucleotide metabolic process	9	101	199	4724	0.091507	phy_CL126Contig1 phy_CL1422Contig1 phy_CL29Contig1 phy_CL940Contig1 phy_ppo3h01b24t.1 phy_ppo3h04j17t.1 phy_ppo3h04l05t.1 phy_ppt4j21d07r.1 phy_ppt4j33c08r.1
GO:0044248	cellular catabolic process	10	101	269	4724	0.095097	phy_CL126Contig1 phy_CL1422Contig1 phy_CL29Contig1 phy_CL940Contig1 phy_PpT4J16E09.1 phy_ppgam21a07r.1 phy_ppo3h04j17t.1 phy_ppo3h04l05t.1 phy_ppt4j21d07r.1 phy_ppt4j33c08r.1
GO:0055086	nucleobase, nucleoside and nucleotide metabolic process	10	101	242	4724	0.095489	phy_CL1003Contig1 phy_CL126Contig1 phy_CL1422Contig1 phy_CL29Contig1 phy_CL940Contig1 phy_ppo3h01b24t.1 phy_ppo3h04j17t.1 phy_ppo3h04l05t.1 phy_ppt4j21d07r.1 phy_ppt4j33c08r.1
GO:0042623	ATPase activity, coupled	5	101	74	4724	0.10078	phy_CL1422Contig1 phy_CL29Contig1 phy_ppo3h04l05t.1 phy_ppt4j21d07r.1 phy_ppt4j33c08r.1
GO:0022804	active transmembrane transporter activity	5	101	63	4724	0.102021	phy_CL1422Contig1 phy_CL29Contig1 phy_ppo3h04l05t.1 phy_ppt4j21d07r.1 phy_ppt4j22c09r.1
GO:0046034	ATP metabolic process	6	101	126	4724	0.114637	phy_CL1422Contig1 phy_CL29Contig1 phy_ppo3h04j17t.1 phy_ppo3h04l05t.1 phy_ppt4j21d07r.1 phy_ppt4j33c08r.1
GO:0022891	substrate-specific transmembrane transporter activity	6	101	119	4724	0.114951	phy_CL29Contig1 phy_ppo3h03m23t.1 phy_ppo3h04l05t.1 phy_ppo3h12f01t.1 phy_ppt4j21d07r.1 phy_ppt4j22c09r.1
GO:0006200	ATP catabolic process	6	101	112	4724	0.115303	phy_CL1422Contig1 phy_CL29Contig1 phy_ppo3h04j17t.1 phy_ppo3h04l05t.1 phy_ppt4j21d07r.1 phy_ppt4j33c08r.1
GO:0016887	ATPase activity	6	101	111	4724	0.115357	phy_CL1422Contig1 phy_CL29Contig1 phy_ppo3h04j17t.1 phy_ppo3h04l05t.1 phy_ppt4j21d07r.1 phy_ppt4j33c08r.1
GO:0043229	intracellular organelle	19	101	752	4724	0.11994	phy_CL1021Contig1 phy_CL116Contig1 phy_CL126Contig1 phy_CL1503Contig1 phy_CL165Contig1 phy_CL184Contig1 phy_CL299Contig1 phy_CL31Contig1 phy_CL589Contig1 phy_CL753Contig1 phy_CL80Contig1 phy_PpT4J16E09.1 phy_ppgam21a07r.1 phy_ppgam22c05r.1 phy_ppo3h01b24t.1 phy_ppo3h01e16t.1 phy_ppo3h04l05t.1 phy_ppo3h10b02t.1 phy_ppt4j33c08r.1
GO:0044424	intracellular part	22	101	1001	4724	0.120967	phy_CL1021Contig1 phy_CL116Contig1 phy_CL126Contig1 phy_CL1503Contig1 phy_CL165Contig1 phy_CL184Contig1 phy_CL299Contig1 phy_CL31Contig1 phy_CL479Contig1 phy_CL589Contig1 phy_CL753Contig1 phy_CL80Contig1 phy_CL940Contig1 phy_PpT4J16E09.1 phy_ppgam21a07r.1 phy_ppgam22c05r.1 phy_ppo3h01b24t.1 phy_ppo3h01e16t.1 phy_ppo3h04j17t.1 phy_ppo3h04l05t.1 phy_ppo3h10b02t.1 phy_ppt4j33c08r.1
GO:0017111	nucleoside-triphosphatase activity	8	101	220	4724	0.124749	phy_CL126Contig1 phy_CL1422Contig1 phy_CL29Contig1 phy_CL940Contig1 phy_ppo3h04j17t.1 phy_ppo3h04l05t.1 phy_ppt4j21d07r.1 phy_ppt4j33c08r.1
GO:0006412	translation	8	101	219	4724	0.124767	phy_CL1021Contig1 phy_CL589Contig1 phy_CL753Contig1 phy_CL80Contig1 phy_CL940Contig1 phy_ppgam22c05r.1 phy_ppo3h01e16t.1 phy_ppo3h10b02t.1
GO:0055085	transmembrane transport	8	101	206	4724	0.125018	phy_CL1422Contig1 phy_CL29Contig1 phy_CL613Contig1 phy_ppo3h03m23t.1 phy_ppo3h04l05t.1 phy_ppo3h12f01t.1 phy_ppt4j21d07r.1 phy_ppt4j22c09r.1
GO:0009259	ribonucleotide metabolic process	8	101	195	4724	0.125257	phy_CL126Contig1 phy_CL1422Contig1 phy_CL29Contig1 phy_CL940Contig1 phy_ppo3h04j17t.1 phy_ppo3h04l05t.1 phy_ppt4j21d07r.1 phy_ppt4j33c08r.1
GO:0009150	purine ribonucleotide metabolic process	8	101	194	4724	0.12528	phy_CL126Contig1 phy_CL1422Contig1 phy_CL29Contig1 phy_CL940Contig1 phy_ppo3h04j17t.1 phy_ppo3h04l05t.1 phy_ppt4j21d07r.1 phy_ppt4j33c08r.1
GO:0046483	heterocycle metabolic process	9	101	256	4724	0.12583	phy_CL126Contig1 phy_CL1422Contig1 phy_CL29Contig1 phy_CL940Contig1 phy_ppo3h01b24t.1 phy_ppo3h04j17t.1 phy_ppo3h04l05t.1 phy_ppt4j21d07r.1 phy_ppt4j33c08r.1
GO:0006753	nucleoside phosphate metabolic process	9	101	234	4724	0.126178	phy_CL126Contig1 phy_CL1422Contig1 phy_CL29Contig1 phy_CL940Contig1 phy_ppo3h01b24t.1 phy_ppo3h04j17t.1 phy_ppo3h04l05t.1 phy_ppt4j21d07r.1 phy_ppt4j33c08r.1
GO:0009117	nucleotide metabolic process	9	101	234	4724	0.126178	phy_CL126Contig1 phy_CL1422Contig1 phy_CL29Contig1 phy_CL940Contig1 phy_ppo3h01b24t.1 phy_ppo3h04j17t.1 phy_ppo3h04l05t.1 phy_ppt4j21d07r.1 phy_ppt4j33c08r.1
GO:0016052	carbohydrate catabolic process	3	101	46	4724	0.133107	phy_CL419Contig1 phy_CL575Contig1 phy_ppgam21a07r.1
GO:0005737	cytoplasm	17	101	740	4724	0.133372	phy_CL1021Contig1 phy_CL1503Contig1 phy_CL165Contig1 phy_CL184Contig1 phy_CL299Contig1 phy_CL31Contig1 phy_CL479Contig1 phy_CL589Contig1 phy_CL753Contig1 phy_CL80Contig1 phy_CL940Contig1 phy_PpT4J16E09.1 phy_ppgam21a07r.1 phy_ppgam22c05r.1 phy_ppo3h01b24t.1 phy_ppo3h01e16t.1 phy_ppo3h10b02t.1
GO:0022890	inorganic cation transmembrane transporter activity	3	101	43	4724	0.133669	phy_CL29Contig1 phy_ppo3h04l05t.1 phy_ppt4j21d07r.1
GO:0009142	nucleoside triphosphate biosynthetic process	3	101	38	4724	0.134802	phy_CL29Contig1 phy_ppo3h04l05t.1 phy_ppt4j21d07r.1
GO:0009145	purine nucleoside triphosphate biosynthetic process	3	101	38	4724	0.134802	phy_CL29Contig1 phy_ppo3h04l05t.1 phy_ppt4j21d07r.1
GO:0044444	cytoplasmic part	14	101	558	4724	0.134917	phy_CL1021Contig1 phy_CL1503Contig1 phy_CL165Contig1 phy_CL184Contig1 phy_CL299Contig1 phy_CL31Contig1 phy_CL589Contig1 phy_CL753Contig1 phy_CL80Contig1 phy_PpT4J16E09.1 phy_ppgam21a07r.1 phy_ppgam22c05r.1 phy_ppo3h01e16t.1 phy_ppo3h10b02t.1
GO:0009201	ribonucleoside triphosphate biosynthetic process	3	101	37	4724	0.135065	phy_CL29Contig1 phy_ppo3h04l05t.1 phy_ppt4j21d07r.1
GO:0009206	purine ribonucleoside triphosphate biosynthetic process	3	101	37	4724	0.135065	phy_CL29Contig1 phy_ppo3h04l05t.1 phy_ppt4j21d07r.1
GO:0006754	ATP biosynthetic process	3	101	35	4724	0.135636	phy_CL29Contig1 phy_ppo3h04l05t.1 phy_ppt4j21d07r.1
GO:0015077	monovalent inorganic cation transmembrane transporter activity	3	101	35	4724	0.135636	phy_CL29Contig1 phy_ppo3h04l05t.1 phy_ppt4j21d07r.1
GO:0043169	cation binding	13	101	486	4724	0.138687	phy_CL1503Contig1 phy_CL184Contig1 phy_CL257Contig1 phy_CL297Contig1 phy_CL31Contig1 phy_CL533Contig1 phy_CL575Contig1 phy_CL799Contig1 phy_CL904Contig1 phy_ppo3h01b24t.1 phy_ppo3h12n20t.1 phy_ppt4j26a11r.1 phy_ppt4j26e08r.1
GO:0010181	FMN binding	3	101	23	4724	0.14112	phy_CL34Contig1 phy_CL34Contig2 phy_CL411Contig1
GO:0042625	ATPase activity, coupled to transmembrane movement of ions	3	101	21	4724	0.142636	phy_CL29Contig1 phy_ppo3h04l05t.1 phy_ppt4j21d07r.1
GO:0015662	ATPase activity, coupled to transmembrane movement of ions, phosphorylative mechanism	3	101	15	4724	0.14956	phy_CL29Contig1 phy_ppo3h04l05t.1 phy_ppt4j21d07r.1
GO:0044425	membrane part	9	101	322	4724	0.155645	phy_CL1422Contig1 phy_CL29Contig1 phy_CL31Contig1 phy_CL457Contig1 phy_CL613Contig1 phy_ppo3h04l05t.1 phy_ppo3h12f01t.1 phy_ppt4j21d07r.1 phy_ppt4j22c09r.1
GO:0046914	transition metal ion binding	9	101	303	4724	0.155831	phy_CL1503Contig1 phy_CL184Contig1 phy_CL257Contig1 phy_CL31Contig1 phy_CL533Contig1 phy_CL799Contig1 phy_CL904Contig1 phy_ppo3h12n20t.1 phy_ppt4j26e08r.1
GO:0031224	intrinsic to membrane	8	101	257	4724	0.160535	phy_CL1422Contig1 phy_CL29Contig1 phy_CL457Contig1 phy_CL613Contig1 phy_ppo3h04l05t.1 phy_ppo3h12f01t.1 phy_ppt4j21d07r.1 phy_ppt4j22c09r.1
GO:0016021	integral to membrane	8	101	253	4724	0.16059	phy_CL1422Contig1 phy_CL29Contig1 phy_CL457Contig1 phy_CL613Contig1 phy_ppo3h04l05t.1 phy_ppo3h12f01t.1 phy_ppt4j21d07r.1 phy_ppt4j22c09r.1
GO:0008270	zinc ion binding	8	101	242	4724	0.160752	phy_CL1503Contig1 phy_CL184Contig1 phy_CL257Contig1 phy_CL533Contig1 phy_CL799Contig1 phy_CL904Contig1 phy_ppo3h12n20t.1 phy_ppt4j26e08r.1
GO:0016817	hydrolase activity, acting on acid anhydrides	8	101	239	4724	0.160799	phy_CL126Contig1 phy_CL1422Contig1 phy_CL29Contig1 phy_CL940Contig1 phy_ppo3h04j17t.1 phy_ppo3h04l05t.1 phy_ppt4j21d07r.1 phy_ppt4j33c08r.1
GO:0016462	pyrophosphatase activity	8	101	234	4724	0.16088	phy_CL126Contig1 phy_CL1422Contig1 phy_CL29Contig1 phy_CL940Contig1 phy_ppo3h04j17t.1 phy_ppo3h04l05t.1 phy_ppt4j21d07r.1 phy_ppt4j33c08r.1
GO:0016818	hydrolase activity, acting on acid anhydrides, in phosphorus-containing anhydrides	8	101	234	4724	0.16088	phy_CL126Contig1 phy_CL1422Contig1 phy_CL29Contig1 phy_CL940Contig1 phy_ppo3h04j17t.1 phy_ppo3h04l05t.1 phy_ppt4j21d07r.1 phy_ppt4j33c08r.1
GO:0034404	nucleobase, nucleoside and nucleotide biosynthetic process	4	101	71	4724	0.164002	phy_CL29Contig1 phy_ppo3h01b24t.1 phy_ppo3h04l05t.1 phy_ppt4j21d07r.1
GO:0034654	nucleobase, nucleoside, nucleotide and nucleic acid biosynthetic process	4	101	71	4724	0.164002	phy_CL29Contig1 phy_ppo3h01b24t.1 phy_ppo3h04l05t.1 phy_ppt4j21d07r.1
GO:0043233	organelle lumen	4	101	71	4724	0.164002	phy_CL116Contig1 phy_CL299Contig1 phy_CL31Contig1 phy_ppt4j33c08r.1
GO:0070013	intracellular organelle lumen	4	101	71	4724	0.164002	phy_CL116Contig1 phy_CL299Contig1 phy_CL31Contig1 phy_ppt4j33c08r.1
GO:0009165	nucleotide biosynthetic process	4	101	68	4724	0.164346	phy_CL29Contig1 phy_ppo3h01b24t.1 phy_ppo3h04l05t.1 phy_ppt4j21d07r.1
GO:0006730	one-carbon metabolic process	4	101	63	4724	0.164994	phy_CL116Contig1 phy_CL118Contig1 phy_CL479Contig1 phy_CL799Contig1
GO:0005215	transporter activity	7	101	206	4724	0.165117	phy_CL1422Contig1 phy_CL29Contig1 phy_ppo3h03m23t.1 phy_ppo3h04l05t.1 phy_ppo3h12f01t.1 phy_ppt4j21d07r.1 phy_ppt4j22c09r.1
GO:0006164	purine nucleotide biosynthetic process	4	101	51	4724	0.167071	phy_CL29Contig1 phy_ppo3h01b24t.1 phy_ppo3h04l05t.1 phy_ppt4j21d07r.1
GO:0022892	substrate-specific transporter activity	6	101	147	4724	0.169173	phy_CL29Contig1 phy_ppo3h03m23t.1 phy_ppo3h04l05t.1 phy_ppo3h12f01t.1 phy_ppt4j21d07r.1 phy_ppt4j22c09r.1
GO:0050662	coenzyme binding	5	101	129	4724	0.169206	phy_CL34Contig1 phy_CL34Contig2 phy_CL411Contig1 phy_PpT4J16E09.1 phy_ppo3h07e08t.1
GO:0006810	transport	10	101	386	4724	0.169375	phy_CL126Contig1 phy_CL1422Contig1 phy_CL29Contig1 phy_CL31Contig1 phy_CL613Contig1 phy_ppo3h03m23t.1 phy_ppo3h04l05t.1 phy_ppo3h12f01t.1 phy_ppt4j21d07r.1 phy_ppt4j22c09r.1
GO:0003723	RNA binding	6	101	141	4724	0.169395	phy_CL1021Contig1 phy_CL116Contig1 phy_CL80Contig1 phy_CL940Contig1 phy_ppgam22c05r.1 phy_ppt4j33c08r.1
GO:0006139	nucleobase, nucleoside, nucleotide and nucleic acid metabolic process	11	101	486	4724	0.170159	phy_CL1003Contig1 phy_CL116Contig1 phy_CL126Contig1 phy_CL1422Contig1 phy_CL29Contig1 phy_CL940Contig1 phy_ppo3h01b24t.1 phy_ppo3h04j17t.1 phy_ppo3h04l05t.1 phy_ppt4j21d07r.1 phy_ppt4j33c08r.1
GO:0046872	metal ion binding	10	101	450	4724	0.178222	phy_CL1503Contig1 phy_CL184Contig1 phy_CL257Contig1 phy_CL31Contig1 phy_CL533Contig1 phy_CL799Contig1 phy_CL904Contig1 phy_ppo3h01b24t.1 phy_ppo3h12n20t.1 phy_ppt4j26e08r.1
GO:0010467	gene expression	9	101	385	4724	0.187715	phy_CL1021Contig1 phy_CL116Contig1 phy_CL589Contig1 phy_CL753Contig1 phy_CL80Contig1 phy_CL940Contig1 phy_ppgam22c05r.1 phy_ppo3h01e16t.1 phy_ppo3h10b02t.1
GO:0044446	intracellular organelle part	7	101	286	4724	0.212127	phy_CL116Contig1 phy_CL299Contig1 phy_CL31Contig1 phy_CL753Contig1 phy_ppgam21a07r.1 phy_ppgam22c05r.1 phy_ppt4j33c08r.1
GO:0005739	mitochondrion	5	101	171	4724	0.222667	phy_CL1503Contig1 phy_CL184Contig1 phy_CL299Contig1 phy_CL31Contig1 phy_ppgam21a07r.1
GO:0010817	regulation of hormone levels	5	101	207	4724	0.24916	phy_CL1422Contig1 phy_CL29Contig1 phy_ppo3h04l05t.1 phy_ppt4j21d07r.1 phy_ppt4j33c08r.1
GO:0042445	hormone metabolic process	5	101	206	4724	0.249175	phy_CL1422Contig1 phy_CL29Contig1 phy_ppo3h04l05t.1 phy_ppt4j21d07r.1 phy_ppt4j33c08r.1
GO:0009850	auxin metabolic process	5	101	205	4724	0.249191	phy_CL1422Contig1 phy_CL29Contig1 phy_ppo3h04l05t.1 phy_ppt4j21d07r.1 phy_ppt4j33c08r.1
GO:0009851	auxin biosynthetic process	5	101	205	4724	0.249191	phy_CL1422Contig1 phy_CL29Contig1 phy_ppo3h04l05t.1 phy_ppt4j21d07r.1 phy_ppt4j33c08r.1
GO:0042446	hormone biosynthetic process	5	101	205	4724	0.249191	phy_CL1422Contig1 phy_CL29Contig1 phy_ppo3h04l05t.1 phy_ppt4j21d07r.1 phy_ppt4j33c08r.1
GO:0034220	ion transmembrane transport	3	101	89	4724	0.255658	phy_CL29Contig1 phy_ppo3h04l05t.1 phy_ppt4j21d07r.1
GO:0016829	lyase activity	3	101	89	4724	0.255658	phy_CL1322Contig1 phy_CL1513Contig1 phy_CL799Contig1
GO:0015075	ion transmembrane transporter activity	3	101	86	4724	0.255857	phy_CL29Contig1 phy_ppo3h04l05t.1 phy_ppt4j21d07r.1
GO:0016746	transferase activity, transferring acyl groups	3	101	82	4724	0.256145	phy_CL1406Contig1 phy_CL1500Contig1 phy_CL299Contig1
GO:0044429	mitochondrial part	3	101	77	4724	0.256547	phy_CL299Contig1 phy_CL31Contig1 phy_ppgam21a07r.1
GO:0016747	transferase activity, transferring acyl groups other than amino-acyl groups	3	101	69	4724	0.257313	phy_CL1406Contig1 phy_CL1500Contig1 phy_CL299Contig1
GO:0032561	guanyl ribonucleotide binding	3	101	68	4724	0.257422	phy_CL126Contig1 phy_CL940Contig1 phy_ppo3h11f04t.1
GO:0008324	cation transmembrane transporter activity	3	101	68	4724	0.257422	phy_CL29Contig1 phy_ppo3h04l05t.1 phy_ppt4j21d07r.1
GO:0019001	guanyl nucleotide binding	3	101	68	4724	0.257422	phy_CL126Contig1 phy_CL940Contig1 phy_ppo3h11f04t.1
GO:0015672	monovalent inorganic cation transport	3	101	65	4724	0.257768	phy_CL29Contig1 phy_ppo3h04l05t.1 phy_ppt4j21d07r.1
GO:0016741	transferase activity, transferring one-carbon groups	3	101	63	4724	0.258017	phy_CL116Contig1 phy_CL118Contig1 phy_CL479Contig1
GO:0005525	GTP binding	3	101	59	4724	0.258567	phy_CL126Contig1 phy_CL940Contig1 phy_ppo3h11f04t.1
GO:0022607	cellular component assembly	2	101	43	4724	0.258621	phy_ppo3h01b24t.1 phy_ppo3h04l05t.1
GO:0006818	hydrogen transport	2	101	42	4724	0.258824	phy_CL29Contig1 phy_ppt4j21d07r.1
GO:0015992	proton transport	2	101	42	4724	0.258824	phy_CL29Contig1 phy_ppt4j21d07r.1
GO:0016616	oxidoreductase activity, acting on the CH-OH group of donors, NAD or NADP as acceptor	2	101	40	4724	0.259259	phy_CL533Contig1 phy_ppgam21a07r.1
GO:0032259	methylation	3	101	54	4724	0.259369	phy_CL116Contig1 phy_CL118Contig1 phy_CL479Contig1
GO:0008168	methyltransferase activity	3	101	54	4724	0.259369	phy_CL116Contig1 phy_CL118Contig1 phy_CL479Contig1
GO:0016757	transferase activity, transferring glycosyl groups	2	101	37	4724	0.26	phy_CL1003Contig1 phy_ppo3h01b24t.1
GO:0033279	ribosomal subunit	2	101	36	4724	0.260274	phy_CL753Contig1 phy_ppgam22c05r.1
GO:0009260	ribonucleotide biosynthetic process	3	101	48	4724	0.260556	phy_CL29Contig1 phy_ppo3h04l05t.1 phy_ppt4j21d07r.1
GO:0009152	purine ribonucleotide biosynthetic process	3	101	47	4724	0.260784	phy_CL29Contig1 phy_ppo3h04l05t.1 phy_ppt4j21d07r.1
GO:0005730	nucleolus	2	101	34	4724	0.26087	phy_CL116Contig1 phy_ppt4j33c08r.1
GO:0005976	polysaccharide metabolic process	2	101	33	4724	0.261194	phy_CL419Contig1 phy_CL575Contig1
GO:0015078	hydrogen ion transmembrane transporter activity	2	101	32	4724	0.261538	phy_CL29Contig1 phy_ppt4j21d07r.1
GO:0071843	cellular component biogenesis at cellular level	2	101	29	4724	0.262712	phy_CL116Contig1 phy_CL165Contig1
GO:0006414	translational elongation	2	101	28	4724	0.263158	phy_CL940Contig1 phy_ppgam22c05r.1
GO:0009790	embryo development	2	101	28	4724	0.263158	phy_ppo3h04l05t.1 unk_ppo3h11o19t.1
GO:0022613	ribonucleoprotein complex biogenesis	2	101	26	4724	0.264151	phy_CL116Contig1 phy_CL165Contig1
GO:0042254	ribosome biogenesis	2	101	25	4724	0.264706	phy_CL116Contig1 phy_CL165Contig1
GO:0009116	nucleoside metabolic process	2	101	23	4724	0.265957	phy_CL1003Contig1 phy_ppo3h01b24t.1
GO:0015934	large ribosomal subunit	2	101	19	4724	0.269231	phy_CL753Contig1 phy_ppgam22c05r.1
GO:0043414	macromolecule methylation	2	101	19	4724	0.269231	phy_CL116Contig1 phy_CL479Contig1
GO:0019843	rRNA binding	2	101	17	4724	0.271429	phy_CL1021Contig1 phy_CL80Contig1
GO:0044271	cellular nitrogen compound biosynthetic process	4	101	177	4724	0.27661	phy_CL29Contig1 phy_ppo3h01b24t.1 phy_ppo3h04l05t.1 phy_ppt4j21d07r.1
GO:0005759	mitochondrial matrix	2	101	13	4724	0.277778	phy_CL299Contig1 phy_CL31Contig1
GO:0031980	mitochondrial lumen	2	101	13	4724	0.277778	phy_CL299Contig1 phy_CL31Contig1
GO:0000272	polysaccharide catabolic process	2	101	10	4724	0.285714	phy_CL419Contig1 phy_CL575Contig1
GO:0008553	hydrogen-exporting ATPase activity, phosphorylative mechanism	2	101	7	4724	0.3	phy_CL29Contig1 phy_ppt4j21d07r.1
GO:0070882	cellular cell wall organization or biogenesis	2	101	7	4724	0.3	phy_CL467Contig1 phy_ppo3h13n15t.1
GO:0071555	cell wall organization	2	101	7	4724	0.3	phy_CL467Contig1 phy_ppo3h13n15t.1
GO:0006811	ion transport	3	101	107	4724	0.317003	phy_CL29Contig1 phy_ppo3h04l05t.1 phy_ppt4j21d07r.1
GO:0006812	cation transport	3	101	100	4724	0.317328	phy_CL29Contig1 phy_ppo3h04l05t.1 phy_ppt4j21d07r.1
GO:0004650	polygalacturonase activity	2	101	5	4724	0.318182	phy_CL467Contig1 phy_ppo3h13n15t.1
GO:0007047	cellular cell wall organization	2	101	5	4724	0.318182	phy_CL467Contig1 phy_ppo3h13n15t.1
GO:0045229	external encapsulating structure organization	2	101	5	4724	0.318182	phy_CL467Contig1 phy_ppo3h13n15t.1
GO:0004175	endopeptidase activity	2	101	76	4724	0.380014	phy_CL1176Contig1 phy_CL904Contig1
GO:0044428	nuclear part	2	101	71	4724	0.380373	phy_CL116Contig1 phy_ppt4j33c08r.1
GO:0006066	alcohol metabolic process	2	101	70	4724	0.380451	phy_ppgam21a07r.1 phy_ppo3h01b24t.1
GO:0009057	macromolecule catabolic process	2	101	69	4724	0.380532	phy_CL419Contig1 phy_CL575Contig1
GO:0008415	acyltransferase activity	2	101	63	4724	0.381069	phy_CL1406Contig1 phy_CL1500Contig1
GO:0006091	generation of precursor metabolites and energy	2	101	59	4724	0.381488	phy_CL31Contig1 phy_ppgam21a07r.1
GO:0046039	GTP metabolic process	2	101	57	4724	0.381721	phy_CL126Contig1 phy_CL940Contig1
GO:0003924	GTPase activity	2	101	55	4724	0.38197	phy_CL126Contig1 phy_CL940Contig1
GO:0006184	GTP catabolic process	2	101	55	4724	0.38197	phy_CL126Contig1 phy_CL940Contig1
GO:0031981	nuclear lumen	2	101	54	4724	0.382102	phy_CL116Contig1 phy_ppt4j33c08r.1
GO:0016614	oxidoreductase activity, acting on CH-OH group of donors	2	101	47	4724	0.383186	phy_CL533Contig1 phy_ppgam21a07r.1
GO:0048731	system development	2	101	47	4724	0.383186	phy_ppo3h01b24t.1 phy_ppo3h04l05t.1
GO:0030001	metal ion transport	1	101	45	4724	0.505495	phy_ppo3h04l05t.1
GO:0005506	iron ion binding	1	101	44	4724	0.505618	phy_CL31Contig1
GO:0050660	FAD or FADH2 binding	1	101	43	4724	0.505747	phy_PpT4J16E09.1
GO:0006399	tRNA metabolic process	1	101	42	4724	0.505882	phy_CL116Contig1
GO:0004386	helicase activity	1	101	40	4724	0.506173	phy_ppt4j33c08r.1
GO:0044445	cytosolic part	1	101	40	4724	0.506173	phy_ppgam22c05r.1
GO:0006631	fatty acid metabolic process	1	101	39	4724	0.506329	phy_PpT4J16E09.1
GO:0043933	macromolecular complex subunit organization	1	101	39	4724	0.506329	phy_ppo3h01b24t.1
GO:0006725	cellular aromatic compound metabolic process	1	101	38	4724	0.506494	phy_ppo3h01b24t.1
GO:0016835	carbon-oxygen lyase activity	1	101	38	4724	0.506494	phy_CL799Contig1
GO:0051082	unfolded protein binding	1	101	38	4724	0.506494	phy_CL683Contig1
GO:0000287	magnesium ion binding	1	101	37	4724	0.506667	phy_ppo3h01b24t.1
GO:0018130	heterocycle biosynthetic process	1	101	37	4724	0.506667	phy_ppo3h01b24t.1
GO:0046164	alcohol catabolic process	1	101	37	4724	0.506667	phy_ppgam21a07r.1
GO:0065003	macromolecular complex assembly	1	101	35	4724	0.507042	phy_ppo3h01b24t.1
GO:0044275	cellular carbohydrate catabolic process	1	101	35	4724	0.507042	phy_ppgam21a07r.1
GO:0006007	glucose catabolic process	1	101	34	4724	0.507246	phy_ppgam21a07r.1
GO:0019320	hexose catabolic process	1	101	34	4724	0.507246	phy_ppgam21a07r.1
GO:0046365	monosaccharide catabolic process	1	101	34	4724	0.507246	phy_ppgam21a07r.1
GO:0005694	chromosome	1	101	33	4724	0.507463	phy_ppo3h01b24t.1
GO:0008237	metallopeptidase activity	1	101	33	4724	0.507463	phy_CL904Contig1
GO:0016627	oxidoreductase activity, acting on the CH-CH group of donors	1	101	33	4724	0.507463	phy_PpT4J16E09.1
GO:0071844	cellular component assembly at cellular level	1	101	33	4724	0.507463	phy_ppo3h04l05t.1
GO:0046983	protein dimerization activity	1	101	32	4724	0.507692	phy_ppo3h01b24t.1
GO:0008236	serine-type peptidase activity	1	101	31	4724	0.507937	phy_CL1176Contig1
GO:0017171	serine hydrolase activity	1	101	31	4724	0.507937	phy_CL1176Contig1
GO:0071822	protein complex subunit organization	1	101	30	4724	0.508197	phy_ppo3h01b24t.1
GO:0030154	cell differentiation	1	101	29	4724	0.508475	phy_ppo3h01b24t.1
GO:0016903	oxidoreductase activity, acting on the aldehyde or oxo group of donors	1	101	29	4724	0.508475	phy_CL104Contig1
GO:0006096	glycolysis	1	101	28	4724	0.508772	phy_ppgam21a07r.1
GO:0015980	energy derivation by oxidation of organic compounds	1	101	28	4724	0.508772	phy_ppgam21a07r.1
GO:0006461	protein complex assembly	1	101	27	4724	0.509091	phy_ppo3h01b24t.1
GO:0010033	response to organic substance	1	101	27	4724	0.509091	unk_ppo3h13a15t.1
GO:0070271	protein complex biogenesis	1	101	27	4724	0.509091	phy_ppo3h01b24t.1
GO:0008026	ATP-dependent helicase activity	1	101	25	4724	0.509804	phy_ppt4j33c08r.1
GO:0070035	purine NTP-dependent helicase activity	1	101	25	4724	0.509804	phy_ppt4j33c08r.1
GO:0045333	cellular respiration	1	101	25	4724	0.509804	phy_ppgam21a07r.1
GO:0016836	hydro-lyase activity	1	101	24	4724	0.510204	phy_CL799Contig1
GO:0031072	heat shock protein binding	1	101	23	4724	0.510638	phy_CL683Contig1
GO:0016620	oxidoreductase activity, acting on the aldehyde or oxo group of donors, NAD or NADP as acceptor	1	101	23	4724	0.510638	phy_CL104Contig1
GO:0022626	cytosolic ribosome	1	101	23	4724	0.510638	phy_ppgam22c05r.1
GO:0004252	serine-type endopeptidase activity	1	101	22	4724	0.511111	phy_CL1176Contig1
GO:0030258	lipid modification	1	101	22	4724	0.511111	phy_PpT4J16E09.1
GO:0016407	acetyltransferase activity	1	101	22	4724	0.511111	phy_CL1500Contig1
GO:0034470	ncRNA processing	1	101	21	4724	0.511628	phy_CL116Contig1
GO:0016597	amino acid binding	1	101	21	4724	0.511628	phy_CL575Contig1
GO:0043648	dicarboxylic acid metabolic process	1	101	21	4724	0.511628	phy_ppgam21a07r.1
GO:0020037	heme binding	1	101	21	4724	0.511628	phy_CL31Contig1
GO:0016054	organic acid catabolic process	1	101	19	4724	0.512821	phy_PpT4J16E09.1
GO:0046395	carboxylic acid catabolic process	1	101	19	4724	0.512821	phy_PpT4J16E09.1
GO:0006084	acetyl-CoA metabolic process	1	101	18	4724	0.513514	phy_ppgam21a07r.1
GO:0006813	potassium ion transport	1	101	18	4724	0.513514	phy_ppo3h04l05t.1
GO:0009451	RNA modification	1	101	18	4724	0.513514	phy_CL116Contig1
GO:0016410	N-acyltransferase activity	1	101	18	4724	0.513514	phy_CL1500Contig1
GO:0051726	regulation of cell cycle	1	101	17	4724	0.514286	phy_ppgam22c05r.1
GO:0009060	aerobic respiration	1	101	17	4724	0.514286	phy_ppgam21a07r.1
GO:0009792	embryo development ending in birth or egg hatching	1	101	17	4724	0.514286	phy_ppo3h04l05t.1
GO:0046873	metal ion transmembrane transporter activity	1	101	17	4724	0.514286	phy_ppo3h04l05t.1
GO:0009266	response to temperature stimulus	1	101	16	4724	0.515152	phy_ppo3h04l05t.1
GO:0051173	positive regulation of nitrogen compound metabolic process	1	101	16	4724	0.515152	phy_ppo3h01b24t.1
GO:0051187	cofactor catabolic process	1	101	16	4724	0.515152	phy_ppgam21a07r.1
GO:0003746	translation elongation factor activity	1	101	15	4724	0.516129	phy_CL940Contig1
GO:0006099	tricarboxylic acid cycle	1	101	15	4724	0.516129	phy_ppgam21a07r.1
GO:0008080	N-acetyltransferase activity	1	101	15	4724	0.516129	phy_CL1500Contig1
GO:0009109	coenzyme catabolic process	1	101	15	4724	0.516129	phy_ppgam21a07r.1
GO:0015849	organic acid transport	1	101	15	4724	0.516129	phy_ppt4j22c09r.1
GO:0044459	plasma membrane part	1	101	15	4724	0.516129	phy_ppo3h04l05t.1
GO:0046356	acetyl-CoA catabolic process	1	101	15	4724	0.516129	phy_ppgam21a07r.1
GO:0046942	carboxylic acid transport	1	101	15	4724	0.516129	phy_ppt4j22c09r.1
GO:0004222	metalloendopeptidase activity	1	101	14	4724	0.517241	phy_CL904Contig1
GO:0007399	nervous system development	1	101	14	4724	0.517241	phy_ppo3h01b24t.1
GO:0016042	lipid catabolic process	1	101	14	4724	0.517241	phy_PpT4J16E09.1
GO:0042802	identical protein binding	1	101	14	4724	0.517241	phy_ppo3h01b24t.1
GO:0070469	respiratory chain	1	101	14	4724	0.517241	phy_CL31Contig1
GO:0022625	cytosolic large ribosomal subunit	1	101	14	4724	0.517241	phy_ppgam22c05r.1
GO:0005777	peroxisome	1	101	13	4724	0.518519	phy_PpT4J16E09.1
GO:0006364	rRNA processing	1	101	13	4724	0.518519	phy_CL116Contig1
GO:0034440	lipid oxidation	1	101	13	4724	0.518519	phy_PpT4J16E09.1
GO:0008643	carbohydrate transport	1	101	13	4724	0.518519	phy_ppo3h12f01t.1
GO:0009725	response to hormone stimulus	1	101	13	4724	0.518519	unk_ppo3h13a15t.1
GO:0016072	rRNA metabolic process	1	101	13	4724	0.518519	phy_CL116Contig1
GO:0042579	microbody	1	101	13	4724	0.518519	phy_PpT4J16E09.1
GO:0019395	fatty acid oxidation	1	101	13	4724	0.518519	phy_PpT4J16E09.1
GO:0022900	electron transport chain	1	101	13	4724	0.518519	phy_CL31Contig1
GO:0031177	phosphopantetheine binding	1	101	12	4724	0.52	phy_CL575Contig1
GO:0005342	organic acid transmembrane transporter activity	1	101	12	4724	0.52	phy_ppt4j22c09r.1
GO:0009119	ribonucleoside metabolic process	1	101	12	4724	0.52	phy_ppo3h01b24t.1
GO:0016763	transferase activity, transferring pentosyl groups	1	101	12	4724	0.52	phy_ppo3h01b24t.1
GO:0046943	carboxylic acid transmembrane transporter activity	1	101	12	4724	0.52	phy_ppt4j22c09r.1
GO:0003333	amino acid transmembrane transport	1	101	11	4724	0.521739	phy_ppt4j22c09r.1
GO:0006576	cellular biogenic amine metabolic process	1	101	11	4724	0.521739	phy_ppo3h01b24t.1
GO:0006635	fatty acid beta-oxidation	1	101	11	4724	0.521739	phy_PpT4J16E09.1
GO:0006865	amino acid transport	1	101	11	4724	0.521739	phy_ppt4j22c09r.1
GO:0009062	fatty acid catabolic process	1	101	11	4724	0.521739	phy_PpT4J16E09.1
GO:0015837	amine transport	1	101	11	4724	0.521739	phy_ppt4j22c09r.1
GO:0044242	cellular lipid catabolic process	1	101	11	4724	0.521739	phy_PpT4J16E09.1
GO:0022008	neurogenesis	1	101	11	4724	0.521739	phy_ppo3h01b24t.1
GO:0048699	generation of neurons	1	101	11	4724	0.521739	phy_ppo3h01b24t.1
GO:0003995	acyl-CoA dehydrogenase activity	1	101	10	4724	0.52381	phy_PpT4J16E09.1
GO:0030182	neuron differentiation	1	101	10	4724	0.52381	phy_ppo3h01b24t.1
GO:0005275	amine transmembrane transporter activity	1	101	10	4724	0.52381	phy_ppt4j22c09r.1
GO:0006479	protein methylation	1	101	10	4724	0.52381	phy_CL479Contig1
GO:0008213	protein alkylation	1	101	10	4724	0.52381	phy_CL479Contig1
GO:0008276	protein methyltransferase activity	1	101	10	4724	0.52381	phy_CL479Contig1
GO:0015171	amino acid transmembrane transporter activity	1	101	10	4724	0.52381	phy_ppt4j22c09r.1
GO:0042278	purine nucleoside metabolic process	1	101	10	4724	0.52381	phy_ppo3h01b24t.1
GO:0001510	RNA methylation	1	101	9	4724	0.526316	phy_CL116Contig1
GO:0090066	regulation of anatomical structure size	1	101	9	4724	0.526316	phy_ppo3h04l05t.1
GO:0042803	protein homodimerization activity	1	101	9	4724	0.526316	phy_ppo3h01b24t.1
GO:0046128	purine ribonucleoside metabolic process	1	101	9	4724	0.526316	phy_ppo3h01b24t.1
GO:0050877	neurological system process	1	101	9	4724	0.526316	phy_ppo3h04l05t.1
GO:0007417	central nervous system development	1	101	8	4724	0.529412	phy_ppo3h01b24t.1
GO:0008033	tRNA processing	1	101	8	4724	0.529412	phy_CL116Contig1
GO:0016877	ligase activity, forming carbon-sulfur bonds	1	101	8	4724	0.529412	unk_ppo3h04j24t.1
GO:0071804	cellular potassium ion transport	1	101	8	4724	0.529412	phy_ppo3h04l05t.1
GO:0071805	potassium ion transmembrane transport	1	101	8	4724	0.529412	phy_ppo3h04l05t.1
GO:0006081	cellular aldehyde metabolic process	1	101	7	4724	0.533333	phy_CL104Contig1
GO:0006814	sodium ion transport	1	101	7	4724	0.533333	phy_ppo3h04l05t.1
GO:0015931	nucleobase, nucleoside, nucleotide and nucleic acid transport	1	101	7	4724	0.533333	phy_ppo3h03m23t.1
GO:0016298	lipase activity	1	101	7	4724	0.533333	phy_CL126Contig1
GO:0016405	CoA-ligase activity	1	101	7	4724	0.533333	unk_ppo3h04j24t.1
GO:0016878	acid-thiol ligase activity	1	101	7	4724	0.533333	unk_ppo3h04j24t.1
GO:0006108	malate metabolic process	1	101	6	4724	0.538462	phy_ppgam21a07r.1
GO:0008081	phosphoric diester hydrolase activity	1	101	6	4724	0.538462	phy_CL126Contig1
GO:0009112	nucleobase metabolic process	1	101	6	4724	0.538462	phy_ppo3h01b24t.1
GO:0008340	determination of adult lifespan	1	101	5	4724	0.545455	phy_ppo3h04l05t.1
GO:0034311	diol metabolic process	1	101	5	4724	0.545455	phy_ppo3h01b24t.1
GO:0060249	anatomical structure homeostasis	1	101	5	4724	0.545455	phy_ppo3h04l05t.1
GO:0009712	catechol metabolic process	1	101	5	4724	0.545455	phy_ppo3h01b24t.1
GO:0010259	multicellular organismal aging	1	101	5	4724	0.545455	phy_ppo3h04l05t.1
GO:0016615	malate dehydrogenase activity	1	101	5	4724	0.545455	phy_ppgam21a07r.1
GO:0016634	oxidoreductase activity, acting on the CH-CH group of donors, oxygen as acceptor	1	101	5	4724	0.545455	phy_PpT4J16E09.1
GO:0044036	cell wall macromolecule metabolic process	1	101	5	4724	0.545455	phy_CL575Contig1
GO:0018958	phenol metabolic process	1	101	5	4724	0.545455	phy_ppo3h01b24t.1
GO:0051259	protein oligomerization	1	101	5	4724	0.545455	phy_ppo3h01b24t.1
GO:0051260	protein homooligomerization	1	101	5	4724	0.545455	phy_ppo3h01b24t.1
GO:0004620	phospholipase activity	1	101	4	4724	0.555556	phy_CL126Contig1
GO:0006584	catecholamine metabolic process	1	101	4	4724	0.555556	phy_ppo3h01b24t.1
GO:0006913	nucleocytoplasmic transport	1	101	4	4724	0.555556	phy_CL126Contig1
GO:0015932	nucleobase, nucleoside, nucleotide and nucleic acid transmembrane transporter activity	1	101	4	4724	0.555556	phy_ppo3h03m23t.1
GO:0043094	cellular metabolic compound salvage	1	101	4	4724	0.555556	phy_ppo3h01b24t.1
GO:0051169	nuclear transport	1	101	4	4724	0.555556	phy_CL126Contig1
GO:0051262	protein tetramerization	1	101	4	4724	0.555556	phy_ppo3h01b24t.1
GO:0051289	protein homotetramerization	1	101	4	4724	0.555556	phy_ppo3h01b24t.1
GO:0030060	L-malate dehydrogenase activity	1	101	3	4724	0.571429	phy_ppgam21a07r.1
GO:0006144	purine base metabolic process	1	101	3	4724	0.571429	phy_ppo3h01b24t.1
GO:0007626	locomotory behavior	1	101	3	4724	0.571429	phy_ppo3h04l05t.1
GO:0009163	nucleoside biosynthetic process	1	101	3	4724	0.571429	phy_ppo3h01b24t.1
GO:0009295	nucleoid	1	101	3	4724	0.571429	phy_CL299Contig1
GO:0015081	sodium ion transmembrane transporter activity	1	101	3	4724	0.571429	phy_ppo3h04l05t.1
GO:0042417	dopamine metabolic process	1	101	3	4724	0.571429	phy_ppo3h01b24t.1
GO:0042451	purine nucleoside biosynthetic process	1	101	3	4724	0.571429	phy_ppo3h01b24t.1
GO:0042455	ribonucleoside biosynthetic process	1	101	3	4724	0.571429	phy_ppo3h01b24t.1
GO:0042645	mitochondrial nucleoid	1	101	3	4724	0.571429	phy_CL299Contig1
GO:0019028	viral capsid	1	101	3	4724	0.571429	phy_PpT4J13H02.1
GO:0071436	sodium ion export	1	101	3	4724	0.571429	phy_ppo3h04l05t.1
GO:0046129	purine ribonucleoside biosynthetic process	1	101	3	4724	0.571429	phy_ppo3h01b24t.1
GO:0048871	multicellular organismal homeostasis	1	101	3	4724	0.571429	phy_ppo3h04l05t.1
GO:0001894	tissue homeostasis	1	101	2	4724	0.6	phy_ppo3h04l05t.1
GO:0003997	acyl-CoA oxidase activity	1	101	2	4724	0.6	phy_PpT4J16E09.1
GO:0004028	3-chloroallyl aldehyde dehydrogenase activity	1	101	2	4724	0.6	phy_CL104Contig1
GO:0004089	carbonate dehydratase activity	1	101	2	4724	0.6	phy_CL799Contig1
GO:0030515	snoRNA binding	1	101	2	4724	0.6	phy_CL116Contig1
GO:0030534	adult behavior	1	101	2	4724	0.6	phy_ppo3h04l05t.1
GO:0004767	sphingomyelin phosphodiesterase activity	1	101	2	4724	0.6	phy_CL126Contig1
GO:0006166	purine ribonucleoside salvage	1	101	2	4724	0.6	phy_ppo3h01b24t.1
GO:0033238	regulation of cellular amine metabolic process	1	101	2	4724	0.6	phy_ppo3h01b24t.1
GO:0033240	positive regulation of cellular amine metabolic process	1	101	2	4724	0.6	phy_ppo3h01b24t.1
GO:0008097	5S rRNA binding	1	101	2	4724	0.6	phy_CL1021Contig1
GO:0008344	adult locomotory behavior	1	101	2	4724	0.6	phy_ppo3h04l05t.1
GO:0008360	regulation of cell shape	1	101	2	4724	0.6	phy_ppo3h04l05t.1
GO:0060541	respiratory system development	1	101	2	4724	0.6	phy_ppo3h04l05t.1
GO:0035150	regulation of tube size	1	101	2	4724	0.6	phy_ppo3h04l05t.1
GO:0009737	response to abscisic acid stimulus	1	101	2	4724	0.6	unk_ppo3h13a15t.1
GO:0015205	nucleobase transmembrane transporter activity	1	101	2	4724	0.6	phy_ppo3h03m23t.1
GO:0015851	nucleobase transport	1	101	2	4724	0.6	phy_ppo3h03m23t.1
GO:0042053	regulation of dopamine metabolic process	1	101	2	4724	0.6	phy_ppo3h01b24t.1
GO:0042069	regulation of catecholamine metabolic process	1	101	2	4724	0.6	phy_ppo3h01b24t.1
GO:0043101	purine salvage	1	101	2	4724	0.6	phy_ppo3h01b24t.1
GO:0043174	nucleoside salvage	1	101	2	4724	0.6	phy_ppo3h01b24t.1
GO:0001700	embryonic development via the syncytial blastoderm	1	101	1	4724	0.666667	phy_ppo3h04l05t.1
GO:0002060	purine binding	1	101	1	4724	0.666667	phy_ppo3h01b24t.1
GO:0030054	cell junction	1	101	1	4724	0.666667	phy_ppo3h04l05t.1
GO:0004422	hypoxanthine phosphoribosyltransferase activity	1	101	1	4724	0.666667	phy_ppo3h01b24t.1
GO:0005391	sodium:potassium-exchanging ATPase activity	1	101	1	4724	0.666667	phy_ppo3h04l05t.1
GO:0005911	cell-cell junction	1	101	1	4724	0.666667	phy_ppo3h04l05t.1
GO:0005918	septate junction	1	101	1	4724	0.666667	phy_ppo3h04l05t.1
GO:0007043	cell-cell junction assembly	1	101	1	4724	0.666667	phy_ppo3h04l05t.1
GO:0007424	open tracheal system development	1	101	1	4724	0.666667	phy_ppo3h04l05t.1
GO:0034329	cell junction assembly	1	101	1	4724	0.666667	phy_ppo3h04l05t.1
GO:0034330	cell junction organization	1	101	1	4724	0.666667	phy_ppo3h04l05t.1
GO:0008556	potassium-transporting ATPase activity	1	101	1	4724	0.666667	phy_ppo3h04l05t.1
GO:0008756	o-succinylbenzoate-CoA ligase activity	1	101	1	4724	0.666667	unk_ppo3h04j24t.1
GO:0008810	cellulase activity	1	101	1	4724	0.666667	phy_CL419Contig1
GO:0035151	regulation of tube size, open tracheal system	1	101	1	4724	0.666667	phy_ppo3h04l05t.1
GO:0035152	regulation of tube architecture, open tracheal system	1	101	1	4724	0.666667	phy_ppo3h04l05t.1
GO:0035158	regulation of tube diameter, open tracheal system	1	101	1	4724	0.666667	phy_ppo3h04l05t.1
GO:0035159	regulation of tube length, open tracheal system	1	101	1	4724	0.666667	phy_ppo3h04l05t.1
GO:0035296	regulation of tube diameter	1	101	1	4724	0.666667	phy_ppo3h04l05t.1
GO:0009612	response to mechanical stimulus	1	101	1	4724	0.666667	phy_ppo3h04l05t.1
GO:0010383	cell wall polysaccharide metabolic process	1	101	1	4724	0.666667	phy_CL575Contig1
GO:0010410	hemicellulose metabolic process	1	101	1	4724	0.666667	phy_CL575Contig1
GO:0015079	potassium ion transmembrane transporter activity	1	101	1	4724	0.666667	phy_ppo3h04l05t.1
GO:0016327	apicolateral plasma membrane	1	101	1	4724	0.666667	phy_ppo3h04l05t.1
GO:0043296	apical junction complex	1	101	1	4724	0.666667	phy_ppo3h04l05t.1
GO:0043297	apical junction assembly	1	101	1	4724	0.666667	phy_ppo3h04l05t.1
GO:0070160	occluding junction	1	101	1	4724	0.666667	phy_ppo3h04l05t.1
GO:0045216	cell-cell junction organization	1	101	1	4724	0.666667	phy_ppo3h04l05t.1
GO:0045491	xylan metabolic process	1	101	1	4724	0.666667	phy_CL575Contig1
GO:0045493	xylan catabolic process	1	101	1	4724	0.666667	phy_CL575Contig1
GO:0019991	septate junction assembly	1	101	1	4724	0.666667	phy_ppo3h04l05t.1
GO:0045915	positive regulation of catecholamine metabolic process	1	101	1	4724	0.666667	phy_ppo3h01b24t.1
GO:0045964	positive regulation of dopamine metabolic process	1	101	1	4724	0.666667	phy_ppo3h01b24t.1
GO:0046100	hypoxanthine metabolic process	1	101	1	4724	0.666667	phy_ppo3h01b24t.1
GO:0050905	neuromuscular process	1	101	1	4724	0.666667	phy_ppo3h04l05t.1
