# Supplementary material for: Transcriptome dynamics of Arabidopsis thaliana root penetration by the oomycete pathogen Phytophthora parasitica
Source: BMC Genomics. 2014 Jun 29;15(1):538. doi: 10.1186/1471-2164-15-538 (PMC4111850; doi:10.1186/1471-2164-15-538)
Supplement: Supplementary file 8 — Additional file 8: Table S5_III: GO enrichment analysis of cluster III. (XLSX 36 KB) [file 12864_2013_6272_MOESM8_ESM.xlsx]

## Sheet: Feuil1
Table S5_III : GO enrichment analysis of cluster III
GO	DESCRIPTION	Occurrences in CLUSTER	Sequences in CLUSTER	Occurrences on Array	Sequences on array	FISHER exact probability	Sequences
GO:0071843	cellular component biogenesis at cellular level	5	144	29	4724	0.039588	phy_CL1519Contig1 phy_CL934Contig1 phy_ppo3h03p06t.1 phy_ppo3h09n01t.1 phy_ppt4j38h09r.1
GO:0022613	ribonucleoprotein complex biogenesis	5	144	26	4724	0.04058	phy_CL1519Contig1 phy_CL934Contig1 phy_ppo3h03p06t.1 phy_ppo3h09n01t.1 phy_ppt4j38h09r.1
GO:0042254	ribosome biogenesis	5	144	25	4724	0.040965	phy_CL1519Contig1 phy_CL934Contig1 phy_ppo3h03p06t.1 phy_ppo3h09n01t.1 phy_ppt4j38h09r.1
GO:0016740	transferase activity	24	144	542	4724	0.059966	phy_CL1064Contig1 phy_CL1187Contig1 phy_CL1420Contig1 phy_CL1479Contig1 phy_CL183Contig1 phy_CL25Contig2 phy_CL583Contig1 phy_CL60Contig1 phy_CL633Contig1 phy_CL642Contig1 phy_CL844Contig1 phy_CL934Contig1 phy_PpCYH_CF891673.1.1 phy_ppgam15f11r.1 phy_ppo3h01a16t.1 phy_ppo3h02e07t.1 phy_ppo3h02g20t.1 phy_ppo3h03n09t.1 phy_ppo3h06a13t.1 phy_ppo3h08e18t.1 phy_ppo3h09a05t.1 phy_ppo3h13a03t.1 phy_ppo3…
GO:0006730	one-carbon metabolic process	6	144	63	4724	0.061765	phy_CL1420Contig1 phy_CL1479Contig1 phy_CL21Contig1 phy_CL934Contig1 phy_ppo3h08e18t.1 phy_ppo3h09a05t.1
GO:0016741	transferase activity, transferring one-carbon groups	6	144	63	4724	0.061765	phy_CL1420Contig1 phy_CL1479Contig1 phy_CL934Contig1 phy_ppo3h08e18t.1 phy_ppo3h09a05t.1 phy_ppo3h13m10t.1
GO:0044283	small molecule biosynthetic process	12	144	202	4724	0.075653	phy_CL1011Contig1 phy_CL218Contig1 phy_CL469Contig1 phy_CL633Contig1 phy_CL640Contig1 phy_CL642Contig1 phy_CL962Contig1 phy_PpZOH_CD051496.1.1 phy_ppo3h01i12t.1 phy_ppo3h03n09t.1 phy_ppo3h13m10t.1 phy_ppt4j06c12r.1
GO:0006766	vitamin metabolic process	4	144	19	4724	0.079112	phy_CL469Contig1 phy_ppo3h01i12t.1 phy_ppo3h03n09t.1 phy_ppt4j06c12r.1
GO:0009110	vitamin biosynthetic process	4	144	19	4724	0.079112	phy_CL469Contig1 phy_ppo3h01i12t.1 phy_ppo3h03n09t.1 phy_ppt4j06c12r.1
GO:0009123	nucleoside monophosphate metabolic process	4	144	11	4724	0.091304	phy_CL218Contig1 phy_PpZOH_CD051496.1.1 phy_ppo3h03n09t.1 phy_ppo3h13m10t.1
GO:0009124	nucleoside monophosphate biosynthetic process	4	144	11	4724	0.091304	phy_CL218Contig1 phy_PpZOH_CD051496.1.1 phy_ppo3h03n09t.1 phy_ppo3h13m10t.1
GO:0003723	RNA binding	9	144	141	4724	0.093283	phy_CL11Contig1 phy_CL1519Contig1 phy_CL455Contig1 phy_CL535Contig1 phy_CL755Contig1 phy_CL934Contig1 phy_ppo3h03p06t.1 phy_ppo3h09a05t.1 phy_ppo3h13j20t.1
GO:0009156	ribonucleoside monophosphate biosynthetic process	4	144	10	4724	0.094203	phy_CL218Contig1 phy_PpZOH_CD051496.1.1 phy_ppo3h03n09t.1 phy_ppo3h13m10t.1
GO:0009161	ribonucleoside monophosphate metabolic process	4	144	10	4724	0.094203	phy_CL218Contig1 phy_PpZOH_CD051496.1.1 phy_ppo3h03n09t.1 phy_ppo3h13m10t.1
GO:0009126	purine nucleoside monophosphate metabolic process	4	144	9	4724	0.097744	phy_CL218Contig1 phy_PpZOH_CD051496.1.1 phy_ppo3h03n09t.1 phy_ppo3h13m10t.1
GO:0009127	purine nucleoside monophosphate biosynthetic process	4	144	9	4724	0.097744	phy_CL218Contig1 phy_PpZOH_CD051496.1.1 phy_ppo3h03n09t.1 phy_ppo3h13m10t.1
GO:0009167	purine ribonucleoside monophosphate metabolic process	4	144	9	4724	0.097744	phy_CL218Contig1 phy_PpZOH_CD051496.1.1 phy_ppo3h03n09t.1 phy_ppo3h13m10t.1
GO:0009168	purine ribonucleoside monophosphate biosynthetic process	4	144	9	4724	0.097744	phy_CL218Contig1 phy_PpZOH_CD051496.1.1 phy_ppo3h03n09t.1 phy_ppo3h13m10t.1
GO:0016879	ligase activity, forming carbon-nitrogen bonds	5	144	55	4724	0.103239	phy_CL640Contig1 phy_CL962Contig1 phy_PpZOH_CD051496.1.1 phy_ppo3h03n09t.1 phy_ppo3h13m10t.1
GO:0032259	methylation	5	144	54	4724	0.103417	phy_CL1420Contig1 phy_CL1479Contig1 phy_CL934Contig1 phy_ppo3h08e18t.1 phy_ppo3h09a05t.1
GO:0008168	methyltransferase activity	5	144	54	4724	0.103417	phy_CL1420Contig1 phy_CL1479Contig1 phy_CL934Contig1 phy_ppo3h08e18t.1 phy_ppo3h09a05t.1
GO:0006396	RNA processing	5	144	48	4724	0.104643	phy_CL1479Contig1 phy_CL755Contig1 phy_CL934Contig1 phy_ppo3h03p06t.1 phy_ppt4j38h09r.1
GO:0016787	hydrolase activity	22	144	609	4724	0.105578	phy_CL1008Contig1 phy_CL1064Contig1 phy_CL11Contig1 phy_CL218Contig1 phy_CL21Contig1 phy_CL369Contig1 phy_CL535Contig1 phy_CL60Contig1 phy_CL804Contig1 phy_PpT4J13C12.1 phy_PpT4J17B07.1 phy_ppgam15f11r.1 phy_ppgam26f07r.1 phy_ppo3h02m05t.1 phy_ppo3h03p06t.1 phy_ppo3h04n14t.1 phy_ppo3h07c07t.1 phy_ppo3h07c11t.1 phy_ppo3h09b05t.1 phy_ppo3h10o16t.1 phy_ppo3h14g02t.1 phy_ppt4j23e11r.1
GO:0034404	nucleobase, nucleoside and nucleotide biosynthetic process	6	144	71	4724	0.118794	phy_CL218Contig1 phy_CL469Contig1 phy_CL640Contig1 phy_PpZOH_CD051496.1.1 phy_ppo3h03n09t.1 phy_ppo3h13m10t.1
GO:0034654	nucleobase, nucleoside, nucleotide and nucleic acid biosynthetic process	6	144	71	4724	0.118794	phy_CL218Contig1 phy_CL469Contig1 phy_CL640Contig1 phy_PpZOH_CD051496.1.1 phy_ppo3h03n09t.1 phy_ppo3h13m10t.1
GO:0009165	nucleotide biosynthetic process	6	144	68	4724	0.119218	phy_CL218Contig1 phy_CL469Contig1 phy_CL640Contig1 phy_PpZOH_CD051496.1.1 phy_ppo3h03n09t.1 phy_ppo3h13m10t.1
GO:0044425	membrane part	13	144	322	4724	0.122194	phy_CL1163Contig1 phy_CL1420Contig1 phy_CL1431Contig1 phy_CL1530Contig1 phy_CL1549Contig1 phy_ppo3h01m03t.1 phy_ppo3h03n09t.1 phy_ppo3h05k20t.1 phy_ppo3h06a13t.1 phy_ppo3h07h24t.1 phy_ppo3h11l15t.1 phy_ppt4j25f07r.1 phy_ppt4j36f11r.1
GO:0031224	intrinsic to membrane	11	144	257	4724	0.125517	phy_CL1163Contig1 phy_CL1420Contig1 phy_CL1431Contig1 phy_CL1530Contig1 phy_CL1549Contig1 phy_ppo3h01m03t.1 phy_ppo3h03n09t.1 phy_ppo3h07h24t.1 phy_ppo3h11l15t.1 phy_ppt4j25f07r.1 phy_ppt4j36f11r.1
GO:0046483	heterocycle metabolic process	11	144	256	4724	0.125534	phy_CL1008Contig1 phy_CL11Contig1 phy_CL218Contig1 phy_CL535Contig1 phy_CL640Contig1 phy_CL642Contig1 phy_PpZOH_CD051496.1.1 phy_ppo3h03n09t.1 phy_ppo3h03p06t.1 phy_ppo3h13m10t.1 phy_ppt4j06c12r.1
GO:0016021	integral to membrane	11	144	253	4724	0.125584	phy_CL1163Contig1 phy_CL1420Contig1 phy_CL1431Contig1 phy_CL1530Contig1 phy_CL1549Contig1 phy_ppo3h01m03t.1 phy_ppo3h03n09t.1 phy_ppo3h07h24t.1 phy_ppo3h11l15t.1 phy_ppt4j25f07r.1 phy_ppt4j36f11r.1
GO:0005975	carbohydrate metabolic process	9	144	186	4724	0.127231	phy_CL25Contig2 phy_CL340Contig1 phy_CL369Contig1 phy_CL60Contig1 phy_PpT4J13C12.1 phy_ppo3h02g20t.1 phy_ppo3h06a13t.1 phy_ppo3h09b05t.1 phy_ppo3h14g02t.1
GO:0044271	cellular nitrogen compound biosynthetic process	9	144	177	4724	0.127493	phy_CL218Contig1 phy_CL469Contig1 phy_CL633Contig1 phy_CL640Contig1 phy_CL642Contig1 phy_CL962Contig1 phy_PpZOH_CD051496.1.1 phy_ppo3h03n09t.1 phy_ppo3h13m10t.1
GO:0009108	coenzyme biosynthetic process	3	144	32	4724	0.136625	phy_CL469Contig1 phy_ppo3h03n09t.1 phy_ppt4j06c12r.1
GO:0001883	purine nucleoside binding	16	144	478	4724	0.137957	phy_CL1008Contig1 phy_CL1011Contig1 phy_CL1064Contig1 phy_CL11Contig1 phy_CL25Contig2 phy_CL535Contig1 phy_CL820Contig1 phy_PpZOH_CD051496.1.1 phy_ppgam15f11r.1 phy_ppo3h01i12t.1 phy_ppo3h03n09t.1 phy_ppo3h03p06t.1 phy_ppo3h10o16t.1 phy_ppo3h13a03t.1 phy_ppo3h13m10t.1 phy_ppt4j40f01r.1
GO:0030554	adenyl nucleotide binding	16	144	467	4724	0.138019	phy_CL1008Contig1 phy_CL1011Contig1 phy_CL1064Contig1 phy_CL11Contig1 phy_CL25Contig2 phy_CL535Contig1 phy_CL820Contig1 phy_PpZOH_CD051496.1.1 phy_ppgam15f11r.1 phy_ppo3h01i12t.1 phy_ppo3h03n09t.1 phy_ppo3h03p06t.1 phy_ppo3h10o16t.1 phy_ppo3h13a03t.1 phy_ppo3h13m10t.1 phy_ppt4j40f01r.1
GO:0017076	purine nucleotide binding	17	144	532	4724	0.138118	phy_CL1008Contig1 phy_CL1011Contig1 phy_CL1064Contig1 phy_CL11Contig1 phy_CL25Contig2 phy_CL535Contig1 phy_CL820Contig1 phy_PpZOH_CD051496.1.1 phy_ppgam15f11r.1 phy_ppo3h01i12t.1 phy_ppo3h03n09t.1 phy_ppo3h03p06t.1 phy_ppo3h10o16t.1 phy_ppo3h13a03t.1 phy_ppo3h13m10t.1 phy_ppt4j34b10r.1 phy_ppt4j40f01r.1
GO:0044042	glucan metabolic process	3	144	22	4724	0.141844	phy_CL369Contig1 phy_ppo3h06a13t.1 phy_ppo3h14g02t.1
GO:0016020	membrane	16	144	508	4724	0.142267	phy_CL1163Contig1 phy_CL1420Contig1 phy_CL1431Contig1 phy_CL1530Contig1 phy_CL1549Contig1 phy_ppo3h01i12t.1 phy_ppo3h01m03t.1 phy_ppo3h03n09t.1 phy_ppo3h05k20t.1 phy_ppo3h06a13t.1 phy_ppo3h07h24t.1 phy_ppo3h11l15t.1 phy_ppt4j21c09r.1 phy_ppt4j25f07r.1 phy_ppt4j29b11r.1 phy_ppt4j36f11r.1
GO:0034470	ncRNA processing	3	144	21	4724	0.142636	phy_CL934Contig1 phy_ppo3h03p06t.1 phy_ppt4j38h09r.1
GO:0006767	water-soluble vitamin metabolic process	3	144	18	4724	0.14553	phy_CL469Contig1 phy_ppo3h01i12t.1 phy_ppt4j06c12r.1
GO:0042364	water-soluble vitamin biosynthetic process	3	144	18	4724	0.14553	phy_CL469Contig1 phy_ppo3h01i12t.1 phy_ppt4j06c12r.1
GO:0032559	adenyl ribonucleotide binding	14	144	425	4724	0.146563	phy_CL1008Contig1 phy_CL1064Contig1 phy_CL11Contig1 phy_CL25Contig2 phy_CL535Contig1 phy_CL820Contig1 phy_PpZOH_CD051496.1.1 phy_ppgam15f11r.1 phy_ppo3h03n09t.1 phy_ppo3h03p06t.1 phy_ppo3h10o16t.1 phy_ppo3h13a03t.1 phy_ppo3h13m10t.1 phy_ppt4j40f01r.1
GO:0005524	ATP binding	14	144	422	4724	0.146583	phy_CL1008Contig1 phy_CL1064Contig1 phy_CL11Contig1 phy_CL25Contig2 phy_CL535Contig1 phy_CL820Contig1 phy_PpZOH_CD051496.1.1 phy_ppgam15f11r.1 phy_ppo3h03n09t.1 phy_ppo3h03p06t.1 phy_ppo3h10o16t.1 phy_ppo3h13a03t.1 phy_ppo3h13m10t.1 phy_ppt4j40f01r.1
GO:0032553	ribonucleotide binding	15	144	491	4724	0.146781	phy_CL1008Contig1 phy_CL1064Contig1 phy_CL11Contig1 phy_CL25Contig2 phy_CL535Contig1 phy_CL820Contig1 phy_PpZOH_CD051496.1.1 phy_ppgam15f11r.1 phy_ppo3h03n09t.1 phy_ppo3h03p06t.1 phy_ppo3h10o16t.1 phy_ppo3h13a03t.1 phy_ppo3h13m10t.1 phy_ppt4j34b10r.1 phy_ppt4j40f01r.1
GO:0032555	purine ribonucleotide binding	15	144	490	4724	0.146786	phy_CL1008Contig1 phy_CL1064Contig1 phy_CL11Contig1 phy_CL25Contig2 phy_CL535Contig1 phy_CL820Contig1 phy_PpZOH_CD051496.1.1 phy_ppgam15f11r.1 phy_ppo3h03n09t.1 phy_ppo3h03p06t.1 phy_ppo3h10o16t.1 phy_ppo3h13a03t.1 phy_ppo3h13m10t.1 phy_ppt4j34b10r.1 phy_ppt4j40f01r.1
GO:0006139	nucleobase, nucleoside, nucleotide and nucleic acid metabolic process	15	144	486	4724	0.146806	phy_CL1008Contig1 phy_CL11Contig1 phy_CL1479Contig1 phy_CL218Contig1 phy_CL469Contig1 phy_CL535Contig1 phy_CL640Contig1 phy_CL755Contig1 phy_CL844Contig1 phy_CL934Contig1 phy_PpZOH_CD051496.1.1 phy_ppo3h03n09t.1 phy_ppo3h03p06t.1 phy_ppo3h13m10t.1 phy_ppt4j38h09r.1
GO:0055086	nucleobase, nucleoside and nucleotide metabolic process	10	144	242	4724	0.152497	phy_CL1008Contig1 phy_CL11Contig1 phy_CL218Contig1 phy_CL469Contig1 phy_CL535Contig1 phy_CL640Contig1 phy_PpZOH_CD051496.1.1 phy_ppo3h03n09t.1 phy_ppo3h03p06t.1 phy_ppo3h13m10t.1
GO:0006753	nucleoside phosphate metabolic process	10	144	234	4724	0.152643	phy_CL1008Contig1 phy_CL11Contig1 phy_CL218Contig1 phy_CL469Contig1 phy_CL535Contig1 phy_CL640Contig1 phy_PpZOH_CD051496.1.1 phy_ppo3h03n09t.1 phy_ppo3h03p06t.1 phy_ppo3h13m10t.1
GO:0009117	nucleotide metabolic process	10	144	234	4724	0.152643	phy_CL1008Contig1 phy_CL11Contig1 phy_CL218Contig1 phy_CL469Contig1 phy_CL535Contig1 phy_CL640Contig1 phy_PpZOH_CD051496.1.1 phy_ppo3h03n09t.1 phy_ppo3h03p06t.1 phy_ppo3h13m10t.1
GO:0006364	rRNA processing	3	144	13	4724	0.153257	phy_CL934Contig1 phy_ppo3h03p06t.1 phy_ppt4j38h09r.1
GO:0016072	rRNA metabolic process	3	144	13	4724	0.153257	phy_CL934Contig1 phy_ppo3h03p06t.1 phy_ppt4j38h09r.1
GO:0009259	ribonucleotide metabolic process	8	144	195	4724	0.161655	phy_CL1008Contig1 phy_CL11Contig1 phy_CL218Contig1 phy_CL535Contig1 phy_PpZOH_CD051496.1.1 phy_ppo3h03n09t.1 phy_ppo3h03p06t.1 phy_ppo3h13m10t.1
GO:0009150	purine ribonucleotide metabolic process	8	144	194	4724	0.161679	phy_CL1008Contig1 phy_CL11Contig1 phy_CL218Contig1 phy_CL535Contig1 phy_PpZOH_CD051496.1.1 phy_ppo3h03n09t.1 phy_ppo3h03p06t.1 phy_ppo3h13m10t.1
GO:0006952	defense response	4	144	58	4724	0.165754	phy_CL1011Contig1 phy_PpZOH_CD051566.1.1 phy_ppo3h13d10t.1 phy_ppt4j25f07r.1
GO:0006164	purine nucleotide biosynthetic process	4	144	51	4724	0.167071	phy_CL218Contig1 phy_PpZOH_CD051496.1.1 phy_ppo3h03n09t.1 phy_ppo3h13m10t.1
GO:0009260	ribonucleotide biosynthetic process	4	144	48	4724	0.167755	phy_CL218Contig1 phy_PpZOH_CD051496.1.1 phy_ppo3h03n09t.1 phy_ppo3h13m10t.1
GO:0009152	purine ribonucleotide biosynthetic process	4	144	47	4724	0.168002	phy_CL218Contig1 phy_PpZOH_CD051496.1.1 phy_ppo3h03n09t.1 phy_ppo3h13m10t.1
GO:0016052	carbohydrate catabolic process	4	144	46	4724	0.16826	phy_CL25Contig2 phy_CL340Contig1 phy_CL369Contig1 phy_ppo3h14g02t.1
GO:0016053	organic acid biosynthetic process	6	144	109	4724	0.170998	phy_CL1011Contig1 phy_CL633Contig1 phy_CL642Contig1 phy_CL962Contig1 phy_ppo3h01i12t.1 phy_ppo3h03n09t.1
GO:0046394	carboxylic acid biosynthetic process	6	144	109	4724	0.170998	phy_CL1011Contig1 phy_CL633Contig1 phy_CL642Contig1 phy_CL962Contig1 phy_ppo3h01i12t.1 phy_ppo3h03n09t.1
GO:0016757	transferase activity, transferring glycosyl groups	4	144	37	4724	0.171222	phy_CL1187Contig1 phy_CL642Contig1 phy_ppo3h02g20t.1 phy_ppo3h06a13t.1
GO:0005976	polysaccharide metabolic process	4	144	33	4724	0.173066	phy_CL369Contig1 phy_ppo3h02g20t.1 phy_ppo3h06a13t.1 phy_ppo3h14g02t.1
GO:0016884	carbon-nitrogen ligase activity, with glutamine as amido-N-donor	3	144	6	4724	0.184615	phy_CL962Contig1 phy_PpZOH_CD051496.1.1 phy_ppo3h03n09t.1
GO:0042180	cellular ketone metabolic process	8	144	227	4724	0.187058	phy_CL1011Contig1 phy_CL633Contig1 phy_CL642Contig1 phy_CL962Contig1 phy_PpZOH_CD051496.1.1 phy_ppo3h01i12t.1 phy_ppo3h03n09t.1 phy_ppt4j36f11r.1
GO:0006082	organic acid metabolic process	8	144	226	4724	0.187075	phy_CL1011Contig1 phy_CL633Contig1 phy_CL642Contig1 phy_CL962Contig1 phy_PpZOH_CD051496.1.1 phy_ppo3h01i12t.1 phy_ppo3h03n09t.1 phy_ppt4j36f11r.1
GO:0043436	oxoacid metabolic process	8	144	225	4724	0.187093	phy_CL1011Contig1 phy_CL633Contig1 phy_CL642Contig1 phy_CL962Contig1 phy_PpZOH_CD051496.1.1 phy_ppo3h01i12t.1 phy_ppo3h03n09t.1 phy_ppt4j36f11r.1
GO:0019752	carboxylic acid metabolic process	8	144	225	4724	0.187093	phy_CL1011Contig1 phy_CL633Contig1 phy_CL642Contig1 phy_CL962Contig1 phy_PpZOH_CD051496.1.1 phy_ppo3h01i12t.1 phy_ppo3h03n09t.1 phy_ppt4j36f11r.1
GO:0006163	purine nucleotide metabolic process	8	144	199	4724	0.187611	phy_CL1008Contig1 phy_CL11Contig1 phy_CL218Contig1 phy_CL535Contig1 phy_PpZOH_CD051496.1.1 phy_ppo3h03n09t.1 phy_ppo3h03p06t.1 phy_ppo3h13m10t.1
GO:0005634	nucleus	8	144	248	4724	0.1997	phy_CL11Contig1 phy_CL1519Contig1 phy_CL218Contig1 phy_CL755Contig1 phy_CL844Contig1 phy_CL934Contig1 phy_ppo3h03p06t.1 phy_ppo3h09n01t.1
GO:0016817	hydrolase activity, acting on acid anhydrides	8	144	239	4724	0.199831	phy_CL1008Contig1 phy_CL1064Contig1 phy_CL11Contig1 phy_CL535Contig1 phy_ppgam15f11r.1 phy_ppgam26f07r.1 phy_ppo3h03p06t.1 phy_ppo3h10o16t.1
GO:0016462	pyrophosphatase activity	8	144	234	4724	0.199908	phy_CL1008Contig1 phy_CL1064Contig1 phy_CL11Contig1 phy_CL535Contig1 phy_ppgam15f11r.1 phy_ppgam26f07r.1 phy_ppo3h03p06t.1 phy_ppo3h10o16t.1
GO:0016818	hydrolase activity, acting on acid anhydrides, in phosphorus-containing anhydrides	8	144	234	4724	0.199908	phy_CL1008Contig1 phy_CL1064Contig1 phy_CL11Contig1 phy_CL535Contig1 phy_ppgam15f11r.1 phy_ppgam26f07r.1 phy_ppo3h03p06t.1 phy_ppo3h10o16t.1
GO:0016070	RNA metabolic process	6	144	160	4724	0.209709	phy_CL1479Contig1 phy_CL755Contig1 phy_CL844Contig1 phy_CL934Contig1 phy_ppo3h03p06t.1 phy_ppt4j38h09r.1
GO:0009308	amine metabolic process	6	144	158	4724	0.20977	phy_CL633Contig1 phy_CL642Contig1 phy_CL962Contig1 phy_PpZOH_CD051496.1.1 phy_ppo3h02g20t.1 phy_ppo3h03n09t.1
GO:0044282	small molecule catabolic process	7	144	226	4724	0.212862	phy_CL1008Contig1 phy_CL1011Contig1 phy_CL11Contig1 phy_CL25Contig2 phy_CL340Contig1 phy_CL535Contig1 phy_ppo3h03p06t.1
GO:0016874	ligase activity	5	144	122	4724	0.224286	phy_CL640Contig1 phy_CL962Contig1 phy_PpZOH_CD051496.1.1 phy_ppo3h03n09t.1 phy_ppo3h13m10t.1
GO:0006177	GMP biosynthetic process	3	144	3	4724	0.238095	phy_CL218Contig1 phy_PpZOH_CD051496.1.1 phy_ppo3h03n09t.1
GO:0046037	GMP metabolic process	3	144	3	4724	0.238095	phy_CL218Contig1 phy_PpZOH_CD051496.1.1 phy_ppo3h03n09t.1
GO:0009309	amine biosynthetic process	4	144	85	4724	0.241434	phy_CL633Contig1 phy_CL642Contig1 phy_CL962Contig1 phy_ppo3h03n09t.1
GO:0008652	cellular amino acid biosynthetic process	4	144	82	4724	0.241699	phy_CL633Contig1 phy_CL642Contig1 phy_CL962Contig1 phy_ppo3h03n09t.1
GO:0016798	hydrolase activity, acting on glycosyl bonds	4	144	78	4724	0.242084	phy_CL369Contig1 phy_CL60Contig1 phy_ppo3h09b05t.1 phy_ppo3h14g02t.1
GO:0004553	hydrolase activity, hydrolyzing O-glycosyl compounds	4	144	74	4724	0.242512	phy_CL369Contig1 phy_CL60Contig1 phy_ppo3h09b05t.1 phy_ppo3h14g02t.1
GO:0006519	cellular amino acid and derivative metabolic process	5	144	159	4724	0.250123	phy_CL633Contig1 phy_CL642Contig1 phy_CL962Contig1 phy_PpZOH_CD051496.1.1 phy_ppo3h03n09t.1
GO:0044106	cellular amine metabolic process	5	144	153	4724	0.250287	phy_CL633Contig1 phy_CL642Contig1 phy_CL962Contig1 phy_PpZOH_CD051496.1.1 phy_ppo3h03n09t.1
GO:0006520	cellular amino acid metabolic process	5	144	147	4724	0.250466	phy_CL633Contig1 phy_CL642Contig1 phy_CL962Contig1 phy_PpZOH_CD051496.1.1 phy_ppo3h03n09t.1
GO:0006732	coenzyme metabolic process	3	144	63	4724	0.258017	phy_CL469Contig1 phy_ppo3h03n09t.1 phy_ppt4j06c12r.1
GO:0051649	establishment of localization in cell	3	144	60	4724	0.258422	phy_ppo3h01g21t.1 phy_ppo3h05j09t.1 phy_ppt4j36f11r.1
GO:0046907	intracellular transport	3	144	57	4724	0.258871	phy_ppo3h01g21t.1 phy_ppo3h05j09t.1 phy_ppt4j36f11r.1
GO:0031966	mitochondrial membrane	3	144	55	4724	0.259197	phy_CL1163Contig1 phy_ppo3h11l15t.1 phy_ppt4j36f11r.1
GO:0034660	ncRNA metabolic process	3	144	55	4724	0.259197	phy_CL934Contig1 phy_ppo3h03p06t.1 phy_ppt4j38h09r.1
GO:0034613	cellular protein localization	3	144	52	4724	0.259734	phy_CL1431Contig1 phy_ppo3h01g21t.1 phy_ppo3h05j09t.1
GO:0070727	cellular macromolecule localization	3	144	52	4724	0.259734	phy_CL1431Contig1 phy_ppo3h01g21t.1 phy_ppo3h05j09t.1
GO:0005743	mitochondrial inner membrane	3	144	51	4724	0.259927	phy_CL1163Contig1 phy_ppo3h11l15t.1 phy_ppt4j36f11r.1
GO:0008135	translation factor activity, nucleic acid binding	3	144	51	4724	0.259927	phy_CL11Contig1 phy_CL455Contig1 phy_CL535Contig1
GO:0019866	organelle inner membrane	3	144	51	4724	0.259927	phy_CL1163Contig1 phy_ppo3h11l15t.1 phy_ppt4j36f11r.1
GO:0016614	oxidoreductase activity, acting on CH-OH group of donors	3	144	47	4724	0.260784	phy_CL218Contig1 phy_CL340Contig1 phy_ppo3h01i12t.1
GO:0051188	cofactor biosynthetic process	3	144	46	4724	0.261022	phy_CL469Contig1 phy_ppo3h03n09t.1 phy_ppt4j06c12r.1
GO:0016779	nucleotidyltransferase activity	3	144	41	4724	0.262387	phy_CL1064Contig1 phy_CL844Contig1 phy_ppgam15f11r.1
GO:0005509	calcium ion binding	3	144	40	4724	0.262702	phy_CL1549Contig1 phy_ppt4j01g12r.1 phy_ppt4j40f01r.1
GO:0006414	translational elongation	2	144	28	4724	0.263158	phy_CL11Contig1 phy_CL535Contig1
GO:0009064	glutamine family amino acid metabolic process	2	144	26	4724	0.264151	phy_PpZOH_CD051496.1.1 phy_ppo3h03n09t.1
GO:0030258	lipid modification	2	144	22	4724	0.266667	phy_CL1011Contig1 phy_ppt4j36f11r.1
GO:0009066	aspartate family amino acid metabolic process	2	144	22	4724	0.266667	phy_CL962Contig1 phy_ppo3h03n09t.1
GO:0016758	transferase activity, transferring hexosyl groups	2	144	22	4724	0.266667	phy_ppo3h02g20t.1 phy_ppo3h06a13t.1
GO:0000271	polysaccharide biosynthetic process	2	144	21	4724	0.267442	phy_ppo3h02g20t.1 phy_ppo3h06a13t.1
GO:0043414	macromolecule methylation	2	144	19	4724	0.269231	phy_CL1479Contig1 phy_ppo3h08e18t.1
GO:0008194	UDP-glycosyltransferase activity	2	144	17	4724	0.271429	phy_ppo3h02g20t.1 phy_ppo3h06a13t.1
GO:0008565	protein transporter activity	2	144	17	4724	0.271429	phy_ppo3h01g21t.1 phy_ppo3h05j09t.1
GO:0009067	aspartate family amino acid biosynthetic process	2	144	16	4724	0.272727	phy_CL962Contig1 phy_ppo3h03n09t.1
GO:0003746	translation elongation factor activity	2	144	15	4724	0.274194	phy_CL11Contig1 phy_CL535Contig1
GO:0030243	cellulose metabolic process	2	144	15	4724	0.274194	phy_CL369Contig1 phy_ppo3h14g02t.1
GO:0034440	lipid oxidation	2	144	13	4724	0.277778	phy_CL1011Contig1 phy_ppt4j36f11r.1
GO:0019395	fatty acid oxidation	2	144	13	4724	0.277778	phy_CL1011Contig1 phy_ppt4j36f11r.1
GO:0046034	ATP metabolic process	4	144	126	4724	0.277942	phy_CL1008Contig1 phy_CL11Contig1 phy_CL535Contig1 phy_ppo3h03p06t.1
GO:0006200	ATP catabolic process	4	144	112	4724	0.278528	phy_CL1008Contig1 phy_CL11Contig1 phy_CL535Contig1 phy_ppo3h03p06t.1
GO:0016887	ATPase activity	4	144	111	4724	0.278576	phy_CL1008Contig1 phy_CL11Contig1 phy_CL535Contig1 phy_ppo3h03p06t.1
GO:0016763	transferase activity, transferring pentosyl groups	2	144	12	4724	0.28	phy_CL1187Contig1 phy_CL642Contig1
GO:0000272	polysaccharide catabolic process	2	144	10	4724	0.285714	phy_CL369Contig1 phy_ppo3h14g02t.1
GO:0006541	glutamine metabolic process	2	144	10	4724	0.285714	phy_PpZOH_CD051496.1.1 phy_ppo3h03n09t.1
GO:0004427	inorganic diphosphatase activity	2	144	7	4724	0.3	phy_CL1064Contig1 phy_ppgam15f11r.1
GO:0030245	cellulose catabolic process	2	144	6	4724	0.307692	phy_CL369Contig1 phy_ppo3h14g02t.1
GO:0008484	sulfuric ester hydrolase activity	2	144	6	4724	0.307692	phy_CL804Contig1 phy_ppo3h07c07t.1
GO:0009251	glucan catabolic process	2	144	6	4724	0.307692	phy_CL369Contig1 phy_ppo3h14g02t.1
GO:0044262	cellular carbohydrate metabolic process	3	144	93	4724	0.317703	phy_CL25Contig2 phy_CL340Contig1 phy_ppo3h06a13t.1
GO:0031090	organelle membrane	3	144	90	4724	0.317882	phy_CL1163Contig1 phy_ppo3h11l15t.1 phy_ppt4j36f11r.1
GO:0016829	lyase activity	3	144	89	4724	0.317944	phy_CL1064Contig1 phy_ppgam15f11r.1 phy_ppt4j06c12r.1
GO:0009620	response to fungus	2	144	5	4724	0.318182	phy_CL1011Contig1 phy_PpZOH_CD051566.1.1
GO:0051186	cofactor metabolic process	3	144	80	4724	0.318579	phy_CL469Contig1 phy_ppo3h03n09t.1 phy_ppt4j06c12r.1
GO:0031975	envelope	3	144	79	4724	0.318658	phy_CL1163Contig1 phy_ppo3h11l15t.1 phy_ppt4j36f11r.1
GO:0031967	organelle envelope	3	144	77	4724	0.318824	phy_CL1163Contig1 phy_ppo3h11l15t.1 phy_ppt4j36f11r.1
GO:0044429	mitochondrial part	3	144	77	4724	0.318824	phy_CL1163Contig1 phy_ppo3h11l15t.1 phy_ppt4j36f11r.1
GO:0004175	endopeptidase activity	3	144	76	4724	0.318911	phy_CL218Contig1 phy_PpT4J17B07.1 phy_ppo3h07c11t.1
GO:0009057	macromolecule catabolic process	3	144	69	4724	0.319588	phy_CL218Contig1 phy_CL369Contig1 phy_ppo3h14g02t.1
GO:0005740	mitochondrial envelope	3	144	66	4724	0.319924	phy_CL1163Contig1 phy_ppo3h11l15t.1 phy_ppt4j36f11r.1
GO:0016755	transferase activity, transferring amino-acyl groups	2	144	4	4724	0.333333	phy_CL183Contig1 phy_CL583Contig1
GO:0070566	adenylyltransferase activity	2	144	4	4724	0.333333	phy_CL1064Contig1 phy_ppgam15f11r.1
GO:0004779	sulfate adenylyltransferase activity	2	144	3	4724	0.357143	phy_CL1064Contig1 phy_ppgam15f11r.1
GO:0032787	monocarboxylic acid metabolic process	2	144	65	4724	0.380878	phy_CL1011Contig1 phy_ppt4j36f11r.1
GO:0009536	plastid	2	144	65	4724	0.380878	phy_CL642Contig1 phy_ppo3h01i12t.1
GO:0008415	acyltransferase activity	2	144	63	4724	0.381069	phy_CL183Contig1 phy_CL583Contig1
GO:0016853	isomerase activity	2	144	61	4724	0.381271	phy_CL1320Contig1 phy_CL1519Contig1
GO:0031981	nuclear lumen	2	144	54	4724	0.382102	phy_CL1519Contig1 phy_ppo3h03p06t.1
GO:0006886	intracellular protein transport	2	144	48	4724	0.383012	phy_ppo3h01g21t.1 phy_ppo3h05j09t.1
GO:0042592	homeostatic process	2	144	47	4724	0.383186	phy_CL1320Contig1 phy_CL267Contig1
GO:0051707	response to other organism	2	144	45	4724	0.38356	phy_CL1011Contig1 phy_PpZOH_CD051566.1.1
GO:0006790	sulfur compound metabolic process	2	144	44	4724	0.383759	phy_CL1064Contig1 phy_ppgam15f11r.1
GO:0050660	FAD or FADH2 binding	2	144	43	4724	0.383969	phy_CL1011Contig1 phy_ppo3h01i12t.1
GO:0016616	oxidoreductase activity, acting on the CH-OH group of donors, NAD or NADP as acceptor	2	144	40	4724	0.384661	phy_CL218Contig1 phy_CL340Contig1
GO:0006631	fatty acid metabolic process	2	144	39	4724	0.384916	phy_CL1011Contig1 phy_ppt4j36f11r.1
GO:0000287	magnesium ion binding	2	144	37	4724	0.385468	phy_CL1064Contig1 phy_ppgam15f11r.1
GO:0019725	cellular homeostasis	2	144	37	4724	0.385468	phy_CL1320Contig1 phy_CL267Contig1
GO:0046164	alcohol catabolic process	2	144	37	4724	0.385468	phy_CL25Contig2 phy_CL340Contig1
GO:0016051	carbohydrate biosynthetic process	2	144	35	4724	0.386086	phy_ppo3h02g20t.1 phy_ppo3h06a13t.1
GO:0044275	cellular carbohydrate catabolic process	2	144	35	4724	0.386086	phy_CL25Contig2 phy_CL340Contig1
GO:0005730	nucleolus	2	144	34	4724	0.386423	phy_CL1519Contig1 phy_ppo3h03p06t.1
GO:0045454	cell redox homeostasis	2	144	34	4724	0.386423	phy_CL1320Contig1 phy_CL267Contig1
GO:0016627	oxidoreductase activity, acting on the CH-CH group of donors	2	144	33	4724	0.386781	phy_CL1011Contig1 phy_ppo3h01i12t.1
GO:0000103	sulfate assimilation	2	144	2	4724	0.4	phy_CL1064Contig1 phy_ppgam15f11r.1
GO:0003810	protein-glutamine gamma-glutamyltransferase activity	2	144	2	4724	0.4	phy_CL183Contig1 phy_CL583Contig1
GO:0003922	GMP synthase (glutamine-hydrolyzing) activity	2	144	2	4724	0.4	phy_PpZOH_CD051496.1.1 phy_ppo3h03n09t.1
GO:0004020	adenylylsulfate kinase activity	2	144	2	4724	0.4	phy_CL1064Contig1 phy_ppgam15f11r.1
GO:0004066	asparagine synthase (glutamine-hydrolyzing) activity	2	144	2	4724	0.4	phy_CL962Contig1 phy_ppo3h03n09t.1
GO:0004781	sulfate adenylyltransferase (ATP) activity	2	144	2	4724	0.4	phy_CL1064Contig1 phy_ppgam15f11r.1
GO:0006528	asparagine metabolic process	2	144	2	4724	0.4	phy_CL962Contig1 phy_ppo3h03n09t.1
GO:0006529	asparagine biosynthetic process	2	144	2	4724	0.4	phy_CL962Contig1 phy_ppo3h03n09t.1
GO:0051181	cofactor transport	2	144	2	4724	0.4	phy_CL1008Contig1 phy_ppt4j36f11r.1
GO:0046983	protein dimerization activity	1	144	32	4724	0.507692	phy_CL340Contig1
GO:0008236	serine-type peptidase activity	1	144	31	4724	0.507937	phy_PpT4J17B07.1
GO:0034637	cellular carbohydrate biosynthetic process	1	144	31	4724	0.507937	phy_ppo3h06a13t.1
GO:0016769	transferase activity, transferring nitrogenous groups	1	144	31	4724	0.507937	phy_CL633Contig1
GO:0017171	serine hydrolase activity	1	144	31	4724	0.507937	phy_PpT4J17B07.1
GO:0051276	chromosome organization	1	144	31	4724	0.507937	phy_CL11Contig1
GO:0004872	receptor activity	1	144	30	4724	0.508197	phy_ppt4j25f07r.1
GO:0009507	chloroplast	1	144	29	4724	0.508475	phy_CL642Contig1
GO:0006096	glycolysis	1	144	28	4724	0.508772	phy_CL25Contig2
GO:0044427	chromosomal part	1	144	27	4724	0.509091	phy_CL11Contig1
GO:0006325	chromatin organization	1	144	25	4724	0.509804	phy_CL11Contig1
GO:0008026	ATP-dependent helicase activity	1	144	25	4724	0.509804	phy_ppo3h03p06t.1
GO:0070035	purine NTP-dependent helicase activity	1	144	25	4724	0.509804	phy_ppo3h03p06t.1
GO:0035466	regulation of signaling pathway	1	144	24	4724	0.510204	phy_CL755Contig1
GO:0009966	regulation of signal transduction	1	144	24	4724	0.510204	phy_CL755Contig1
GO:0023051	regulation of signaling process	1	144	24	4724	0.510204	phy_CL755Contig1
GO:0004252	serine-type endopeptidase activity	1	144	22	4724	0.511111	phy_PpT4J17B07.1
GO:0006633	fatty acid biosynthetic process	1	144	21	4724	0.511628	phy_CL1011Contig1
GO:0008483	transaminase activity	1	144	21	4724	0.511628	phy_CL633Contig1
GO:0044264	cellular polysaccharide metabolic process	1	144	21	4724	0.511628	phy_ppo3h06a13t.1
GO:0033692	cellular polysaccharide biosynthetic process	1	144	20	4724	0.512195	phy_ppo3h06a13t.1
GO:0009081	branched chain family amino acid metabolic process	1	144	20	4724	0.512195	phy_CL633Contig1
GO:0004298	threonine-type endopeptidase activity	1	144	19	4724	0.512821	phy_CL218Contig1
GO:0005839	proteasome core complex	1	144	19	4724	0.512821	phy_CL218Contig1
GO:0008757	S-adenosylmethionine-dependent methyltransferase activity	1	144	19	4724	0.512821	phy_CL934Contig1
GO:0061024	membrane organization	1	144	19	4724	0.512821	phy_CL1431Contig1
GO:0016044	cellular membrane organization	1	144	19	4724	0.512821	phy_CL1431Contig1
GO:0016054	organic acid catabolic process	1	144	19	4724	0.512821	phy_CL1011Contig1
GO:0070003	threonine-type peptidase activity	1	144	19	4724	0.512821	phy_CL218Contig1
GO:0046395	carboxylic acid catabolic process	1	144	19	4724	0.512821	phy_CL1011Contig1
GO:0004888	transmembrane receptor activity	1	144	18	4724	0.513514	phy_ppt4j25f07r.1
GO:0009082	branched chain family amino acid biosynthetic process	1	144	18	4724	0.513514	phy_CL633Contig1
GO:0009451	RNA modification	1	144	18	4724	0.513514	phy_CL1479Contig1
GO:0008234	cysteine-type peptidase activity	1	144	17	4724	0.514286	phy_ppo3h07c11t.1
GO:0016866	intramolecular transferase activity	1	144	17	4724	0.514286	phy_CL1519Contig1
GO:0006073	cellular glucan metabolic process	1	144	16	4724	0.515152	phy_ppo3h06a13t.1
GO:0006915	apoptosis	1	144	16	4724	0.515152	phy_CL755Contig1
GO:0009250	glucan biosynthetic process	1	144	16	4724	0.515152	phy_ppo3h06a13t.1
GO:0016071	mRNA metabolic process	1	144	16	4724	0.515152	phy_CL755Contig1
GO:0016765	transferase activity, transferring alkyl or aryl (other than methyl) groups	1	144	16	4724	0.515152	phy_ppo3h03n09t.1
GO:0003899	DNA-directed RNA polymerase activity	1	144	15	4724	0.516129	phy_CL844Contig1
GO:0034062	RNA polymerase activity	1	144	15	4724	0.516129	phy_CL844Contig1
GO:0015849	organic acid transport	1	144	15	4724	0.516129	phy_ppt4j36f11r.1
GO:0044459	plasma membrane part	1	144	15	4724	0.516129	phy_ppo3h06a13t.1
GO:0046942	carboxylic acid transport	1	144	15	4724	0.516129	phy_ppt4j36f11r.1
GO:0006397	mRNA processing	1	144	14	4724	0.517241	phy_CL755Contig1
GO:0006733	oxidoreduction coenzyme metabolic process	1	144	14	4724	0.517241	phy_CL469Contig1
GO:0035251	UDP-glucosyltransferase activity	1	144	14	4724	0.517241	phy_ppo3h06a13t.1
GO:0016042	lipid catabolic process	1	144	14	4724	0.517241	phy_CL1011Contig1
GO:0042802	identical protein binding	1	144	14	4724	0.517241	phy_CL340Contig1
GO:0046527	glucosyltransferase activity	1	144	14	4724	0.517241	phy_ppo3h06a13t.1
GO:0005777	peroxisome	1	144	13	4724	0.518519	phy_CL1011Contig1
GO:0042579	microbody	1	144	13	4724	0.518519	phy_CL1011Contig1
GO:0009611	response to wounding	1	144	12	4724	0.52	phy_CL1011Contig1
GO:0009617	response to bacterium	1	144	12	4724	0.52	phy_PpZOH_CD051566.1.1
GO:0019362	pyridine nucleotide metabolic process	1	144	12	4724	0.52	phy_CL469Contig1
GO:0003333	amino acid transmembrane transport	1	144	11	4724	0.521739	phy_ppt4j36f11r.1
GO:0006333	chromatin assembly or disassembly	1	144	11	4724	0.521739	phy_CL11Contig1
GO:0006635	fatty acid beta-oxidation	1	144	11	4724	0.521739	phy_CL1011Contig1
GO:0006865	amino acid transport	1	144	11	4724	0.521739	phy_ppt4j36f11r.1
GO:0009062	fatty acid catabolic process	1	144	11	4724	0.521739	phy_CL1011Contig1
GO:0010876	lipid localization	1	144	11	4724	0.521739	phy_ppt4j36f11r.1
GO:0015837	amine transport	1	144	11	4724	0.521739	phy_ppt4j36f11r.1
GO:0044242	cellular lipid catabolic process	1	144	11	4724	0.521739	phy_CL1011Contig1
GO:0046496	nicotinamide nucleotide metabolic process	1	144	11	4724	0.521739	phy_CL469Contig1
GO:0000785	chromatin	1	144	10	4724	0.52381	phy_CL11Contig1
GO:0003995	acyl-CoA dehydrogenase activity	1	144	10	4724	0.52381	phy_CL1011Contig1
GO:0004197	cysteine-type endopeptidase activity	1	144	10	4724	0.52381	phy_ppo3h07c11t.1
GO:0006220	pyrimidine nucleotide metabolic process	1	144	10	4724	0.52381	phy_CL640Contig1
GO:0006479	protein methylation	1	144	10	4724	0.52381	phy_ppo3h08e18t.1
GO:0008213	protein alkylation	1	144	10	4724	0.52381	phy_ppo3h08e18t.1
GO:0008276	protein methyltransferase activity	1	144	10	4724	0.52381	phy_ppo3h08e18t.1
GO:0016701	oxidoreductase activity, acting on single donors with incorporation of molecular oxygen	1	144	10	4724	0.52381	phy_CL1187Contig1
GO:0001510	RNA methylation	1	144	9	4724	0.526316	phy_CL1479Contig1
GO:0006221	pyrimidine nucleotide biosynthetic process	1	144	9	4724	0.526316	phy_CL640Contig1
GO:0042803	protein homodimerization activity	1	144	9	4724	0.526316	phy_CL340Contig1
GO:0019773	proteasome core complex, alpha-subunit complex	1	144	9	4724	0.526316	phy_CL218Contig1
GO:0006547	histidine metabolic process	1	144	8	4724	0.529412	phy_CL642Contig1
GO:0006869	lipid transport	1	144	8	4724	0.529412	phy_ppt4j36f11r.1
GO:0009075	histidine family amino acid metabolic process	1	144	8	4724	0.529412	phy_CL642Contig1
GO:0009982	pseudouridine synthase activity	1	144	8	4724	0.529412	phy_CL1519Contig1
GO:0016742	hydroxymethyl-, formyl- and related transferase activity	1	144	8	4724	0.529412	phy_ppo3h13m10t.1
GO:0000105	histidine biosynthetic process	1	144	7	4724	0.533333	phy_CL642Contig1
GO:0009076	histidine family amino acid biosynthetic process	1	144	7	4724	0.533333	phy_CL642Contig1
GO:0010646	regulation of cell communication	1	144	7	4724	0.533333	phy_CL755Contig1
GO:0004659	prenyltransferase activity	1	144	6	4724	0.538462	phy_ppo3h03n09t.1
GO:0006188	IMP biosynthetic process	1	144	6	4724	0.538462	phy_ppo3h13m10t.1
GO:0007243	intracellular protein kinase cascade	1	144	6	4724	0.538462	phy_CL755Contig1
GO:0008173	RNA methyltransferase activity	1	144	6	4724	0.538462	phy_CL1479Contig1
GO:0009112	nucleobase metabolic process	1	144	6	4724	0.538462	phy_ppo3h13m10t.1
GO:0046040	IMP metabolic process	1	144	6	4724	0.538462	phy_ppo3h13m10t.1
GO:0046148	pigment biosynthetic process	1	144	6	4724	0.538462	phy_ppo3h13m10t.1
GO:0023014	signal transmission via phosphorylation event	1	144	6	4724	0.538462	phy_CL755Contig1
GO:0006189	'de novo' IMP biosynthetic process	1	144	5	4724	0.545455	phy_ppo3h13m10t.1
GO:0016634	oxidoreductase activity, acting on the CH-CH group of donors, oxygen as acceptor	1	144	5	4724	0.545455	phy_CL1011Contig1
GO:0016638	oxidoreductase activity, acting on the CH-NH2 group of donors	1	144	5	4724	0.545455	phy_CL469Contig1
GO:0016702	oxidoreductase activity, acting on single donors with incorporation of molecular oxygen, incorporation of two atoms of oxygen	1	144	5	4724	0.545455	phy_CL1187Contig1
GO:0042742	defense response to bacterium	1	144	5	4724	0.545455	phy_PpZOH_CD051566.1.1
GO:0019200	carbohydrate kinase activity	1	144	5	4724	0.545455	phy_CL25Contig2
GO:0045087	innate immune response	1	144	5	4724	0.545455	phy_ppt4j25f07r.1
GO:0019363	pyridine nucleotide biosynthetic process	1	144	5	4724	0.545455	phy_CL469Contig1
GO:0019674	NAD metabolic process	1	144	5	4724	0.545455	phy_CL469Contig1
GO:0019751	polyol metabolic process	1	144	5	4724	0.545455	phy_CL340Contig1
GO:0046835	carbohydrate phosphorylation	1	144	5	4724	0.545455	phy_CL25Contig2
GO:0051213	dioxygenase activity	1	144	5	4724	0.545455	phy_CL1187Contig1
GO:0000148	1,3-beta-glucan synthase complex	1	144	4	4724	0.555556	phy_ppo3h06a13t.1
GO:0003843	1,3-beta-glucan synthase activity	1	144	4	4724	0.555556	phy_ppo3h06a13t.1
GO:0005732	small nucleolar ribonucleoprotein complex	1	144	4	4724	0.555556	phy_CL1519Contig1
GO:0006071	glycerol metabolic process	1	144	4	4724	0.555556	phy_CL340Contig1
GO:0006072	glycerol-3-phosphate metabolic process	1	144	4	4724	0.555556	phy_CL340Contig1
GO:0006074	1,3-beta-glucan metabolic process	1	144	4	4724	0.555556	phy_ppo3h06a13t.1
GO:0006075	1,3-beta-glucan biosynthetic process	1	144	4	4724	0.555556	phy_ppo3h06a13t.1
GO:0032549	ribonucleoside binding	1	144	4	4724	0.555556	phy_CL844Contig1
GO:0009435	NAD biosynthetic process	1	144	4	4724	0.555556	phy_CL469Contig1
GO:0010647	positive regulation of cell communication	1	144	4	4724	0.555556	phy_CL755Contig1
GO:0019359	nicotinamide nucleotide biosynthetic process	1	144	4	4724	0.555556	phy_CL469Contig1
GO:0019400	alditol metabolic process	1	144	4	4724	0.555556	phy_CL340Contig1
GO:0046112	nucleobase biosynthetic process	1	144	4	4724	0.555556	phy_ppo3h13m10t.1
GO:0051156	glucose 6-phosphate metabolic process	1	144	4	4724	0.555556	phy_CL25Contig2
GO:0051273	beta-glucan metabolic process	1	144	4	4724	0.555556	phy_ppo3h06a13t.1
GO:0051274	beta-glucan biosynthetic process	1	144	4	4724	0.555556	phy_ppo3h06a13t.1
GO:0003950	NAD+ ADP-ribosyltransferase activity	1	144	3	4724	0.571429	phy_CL1187Contig1
GO:0004340	glucokinase activity	1	144	3	4724	0.571429	phy_CL25Contig2
GO:0004396	hexokinase activity	1	144	3	4724	0.571429	phy_CL25Contig2
GO:0004437	inositol or phosphatidylinositol phosphatase activity	1	144	3	4724	0.571429	phy_ppt4j23e11r.1
GO:0006022	aminoglycan metabolic process	1	144	3	4724	0.571429	phy_ppo3h02g20t.1
GO:0006030	chitin metabolic process	1	144	3	4724	0.571429	phy_ppo3h02g20t.1
GO:0006144	purine base metabolic process	1	144	3	4724	0.571429	phy_ppo3h13m10t.1
GO:0006471	protein ADP-ribosylation	1	144	3	4724	0.571429	phy_CL1187Contig1
GO:0006839	mitochondrial transport	1	144	3	4724	0.571429	phy_ppt4j36f11r.1
GO:0009331	glycerol-3-phosphate dehydrogenase complex	1	144	3	4724	0.571429	phy_CL340Contig1
GO:0009555	pollen development	1	144	3	4724	0.571429	phy_CL1011Contig1
GO:0035468	positive regulation of signaling pathway	1	144	3	4724	0.571429	phy_CL755Contig1
GO:0010565	regulation of cellular ketone metabolic process	1	144	3	4724	0.571429	phy_ppt4j36f11r.1
GO:0010627	regulation of intracellular protein kinase cascade	1	144	3	4724	0.571429	phy_CL755Contig1
GO:0015718	monocarboxylic acid transport	1	144	3	4724	0.571429	phy_ppt4j36f11r.1
GO:0015908	fatty acid transport	1	144	3	4724	0.571429	phy_ppt4j36f11r.1
GO:0042375	quinone cofactor metabolic process	1	144	3	4724	0.571429	phy_ppo3h03n09t.1
GO:0043581	mycelium development	1	144	3	4724	0.571429	phy_CL642Contig1
GO:0045426	quinone cofactor biosynthetic process	1	144	3	4724	0.571429	phy_ppo3h03n09t.1
GO:0048229	gametophyte development	1	144	3	4724	0.571429	phy_CL1011Contig1
GO:0050832	defense response to fungus	1	144	3	4724	0.571429	phy_PpZOH_CD051566.1.1
GO:0001676	long-chain fatty acid metabolic process	1	144	2	4724	0.6	phy_CL1011Contig1
GO:0002213	defense response to insect	1	144	2	4724	0.6	phy_CL1011Contig1
GO:0080049	L-gulono-1,4-lactone dehydrogenase activity	1	144	2	4724	0.6	phy_ppo3h01i12t.1
GO:0003885	D-arabinono-1,4-lactone oxidase activity	1	144	2	4724	0.6	phy_ppo3h01i12t.1
GO:0003997	acyl-CoA oxidase activity	1	144	2	4724	0.6	phy_CL1011Contig1
GO:0030515	snoRNA binding	1	144	2	4724	0.6	phy_CL1519Contig1
GO:0030684	preribosome	1	144	2	4724	0.6	phy_ppt4j38h09r.1
GO:0032040	small-subunit processome	1	144	2	4724	0.6	phy_ppt4j38h09r.1
GO:0007249	I-kappaB kinase/NF-kappaB cascade	1	144	2	4724	0.6	phy_CL755Contig1
GO:0008375	acetylglucosaminyltransferase activity	1	144	2	4724	0.6	phy_ppo3h02g20t.1
GO:0009625	response to insect	1	144	2	4724	0.6	phy_CL1011Contig1
GO:0009967	positive regulation of signal transduction	1	144	2	4724	0.6	phy_CL755Contig1
GO:0010740	positive regulation of intracellular protein kinase cascade	1	144	2	4724	0.6	phy_CL755Contig1
GO:0015695	organic cation transport	1	144	2	4724	0.6	phy_ppt4j36f11r.1
GO:0015909	long-chain fatty acid transport	1	144	2	4724	0.6	phy_ppt4j36f11r.1
GO:0016632	oxidoreductase activity, acting on the CH-CH group of donors, cytochrome as acceptor	1	144	2	4724	0.6	phy_ppo3h01i12t.1
GO:0016633	galactonolactone dehydrogenase activity	1	144	2	4724	0.6	phy_ppo3h01i12t.1
GO:0016801	hydrolase activity, acting on ether bonds	1	144	2	4724	0.6	phy_CL21Contig1
GO:0016899	oxidoreductase activity, acting on the CH-OH group of donors, oxygen as acceptor	1	144	2	4724	0.6	phy_ppo3h01i12t.1
GO:0042816	vitamin B6 metabolic process	1	144	2	4724	0.6	phy_ppt4j06c12r.1
GO:0042819	vitamin B6 biosynthetic process	1	144	2	4724	0.6	phy_ppt4j06c12r.1
GO:0042822	pyridoxal phosphate metabolic process	1	144	2	4724	0.6	phy_ppt4j06c12r.1
GO:0042823	pyridoxal phosphate biosynthetic process	1	144	2	4724	0.6	phy_ppt4j06c12r.1
GO:0043122	regulation of I-kappaB kinase/NF-kappaB cascade	1	144	2	4724	0.6	phy_CL755Contig1
GO:0043123	positive regulation of I-kappaB kinase/NF-kappaB cascade	1	144	2	4724	0.6	phy_CL755Contig1
GO:0019216	regulation of lipid metabolic process	1	144	2	4724	0.6	phy_ppt4j36f11r.1
GO:0019217	regulation of fatty acid metabolic process	1	144	2	4724	0.6	phy_ppt4j36f11r.1
GO:0046320	regulation of fatty acid oxidation	1	144	2	4724	0.6	phy_ppt4j36f11r.1
GO:0023056	positive regulation of signaling process	1	144	2	4724	0.6	phy_CL755Contig1
GO:0000107	imidazoleglycerol-phosphate synthase activity	1	144	1	4724	0.666667	phy_CL642Contig1
GO:0003883	CTP synthase activity	1	144	1	4724	0.666667	phy_CL640Contig1
GO:0003938	IMP dehydrogenase activity	1	144	1	4724	0.666667	phy_CL218Contig1
GO:0004013	adenosylhomocysteinase activity	1	144	1	4724	0.666667	phy_CL21Contig1
GO:0004084	branched-chain-amino-acid transaminase activity	1	144	1	4724	0.666667	phy_CL633Contig1
GO:0004100	chitin synthase activity	1	144	1	4724	0.666667	phy_ppo3h02g20t.1
GO:0004367	glycerol-3-phosphate dehydrogenase [NAD+] activity	1	144	1	4724	0.666667	phy_CL340Contig1
GO:0004637	phosphoribosylamine-glycine ligase activity	1	144	1	4724	0.666667	phy_ppo3h13m10t.1
GO:0004641	phosphoribosylformylglycinamidine cyclo-ligase activity	1	144	1	4724	0.666667	phy_ppo3h13m10t.1
GO:0004644	phosphoribosylglycinamide formyltransferase activity	1	144	1	4724	0.666667	phy_ppo3h13m10t.1
GO:0031407	oxylipin metabolic process	1	144	1	4724	0.666667	phy_CL1011Contig1
GO:0031408	oxylipin biosynthetic process	1	144	1	4724	0.666667	phy_CL1011Contig1
GO:0031429	box H/ACA snoRNP complex	1	144	1	4724	0.666667	phy_CL1519Contig1
GO:0006023	aminoglycan biosynthetic process	1	144	1	4724	0.666667	phy_ppo3h02g20t.1
GO:0006031	chitin biosynthetic process	1	144	1	4724	0.666667	phy_ppo3h02g20t.1
GO:0032365	intracellular lipid transport	1	144	1	4724	0.666667	phy_ppt4j36f11r.1
GO:0006775	fat-soluble vitamin metabolic process	1	144	1	4724	0.666667	phy_ppo3h03n09t.1
GO:0006844	acyl carnitine transport	1	144	1	4724	0.666667	phy_ppt4j36f11r.1
GO:0006853	carnitine shuttle	1	144	1	4724	0.666667	phy_ppt4j36f11r.1
GO:0008734	L-aspartate oxidase activity	1	144	1	4724	0.666667	phy_CL469Contig1
GO:0009113	purine base biosynthetic process	1	144	1	4724	0.666667	phy_ppo3h13m10t.1
GO:0009233	menaquinone metabolic process	1	144	1	4724	0.666667	phy_ppo3h03n09t.1
GO:0009234	menaquinone biosynthetic process	1	144	1	4724	0.666667	phy_ppo3h03n09t.1
GO:0009694	jasmonic acid metabolic process	1	144	1	4724	0.666667	phy_CL1011Contig1
GO:0009695	jasmonic acid biosynthetic process	1	144	1	4724	0.666667	phy_CL1011Contig1
GO:0015227	acyl carnitine transporter activity	1	144	1	4724	0.666667	phy_ppt4j36f11r.1
GO:0015232	heme transporter activity	1	144	1	4724	0.666667	phy_CL1008Contig1
GO:0015439	heme-transporting ATPase activity	1	144	1	4724	0.666667	phy_CL1008Contig1
GO:0015697	quaternary ammonium group transport	1	144	1	4724	0.666667	phy_ppt4j36f11r.1
GO:0015838	betaine transport	1	144	1	4724	0.666667	phy_ppt4j36f11r.1
GO:0015879	carnitine transport	1	144	1	4724	0.666667	phy_ppt4j36f11r.1
GO:0015886	heme transport	1	144	1	4724	0.666667	phy_CL1008Contig1
GO:0015922	aspartate oxidase activity	1	144	1	4724	0.666667	phy_CL469Contig1
GO:0042362	fat-soluble vitamin biosynthetic process	1	144	1	4724	0.666667	phy_ppo3h03n09t.1
GO:0042371	vitamin K biosynthetic process	1	144	1	4724	0.666667	phy_ppo3h03n09t.1
GO:0042373	vitamin K metabolic process	1	144	1	4724	0.666667	phy_ppo3h03n09t.1
GO:0016641	oxidoreductase activity, acting on the CH-NH2 group of donors, oxygen as acceptor	1	144	1	4724	0.666667	phy_CL469Contig1
GO:0016802	trialkylsulfonium hydrolase activity	1	144	1	4724	0.666667	phy_CL21Contig1
GO:0016882	cyclo-ligase activity	1	144	1	4724	0.666667	phy_ppo3h13m10t.1
GO:0044452	nucleolar part	1	144	1	4724	0.666667	phy_CL1519Contig1
GO:0019405	alditol catabolic process	1	144	1	4724	0.666667	phy_CL340Contig1
GO:0019563	glycerol catabolic process	1	144	1	4724	0.666667	phy_CL340Contig1
GO:0019852	L-ascorbic acid metabolic process	1	144	1	4724	0.666667	phy_ppo3h01i12t.1
GO:0019853	L-ascorbic acid biosynthetic process	1	144	1	4724	0.666667	phy_ppo3h01i12t.1
GO:0046168	glycerol-3-phosphate catabolic process	1	144	1	4724	0.666667	phy_CL340Contig1
GO:0046174	polyol catabolic process	1	144	1	4724	0.666667	phy_CL340Contig1
GO:0051180	vitamin transport	1	144	1	4724	0.666667	phy_ppt4j36f11r.1
GO:0051184	cofactor transporter activity	1	144	1	4724	0.666667	phy_CL1008Contig1
GO:0051205	protein insertion into membrane	1	144	1	4724	0.666667	phy_CL1431Contig1
GO:0051668	localization within membrane	1	144	1	4724	0.666667	phy_CL1431Contig1
