# Supplementary material for: Transcriptome dynamics of Arabidopsis thaliana root penetration by the oomycete pathogen Phytophthora parasitica
Source: BMC Genomics. 2014 Jun 29;15(1):538. doi: 10.1186/1471-2164-15-538 (PMC4111850; doi:10.1186/1471-2164-15-538)
Supplement: Supplementary file 9 — Additional file 9: Table S5_V: GO enrichment analysis of cluster V. (XLSX 22 KB) [file 12864_2013_6272_MOESM9_ESM.xlsx]

## Sheet: Feuil1
Table S5_V : GO enrichment analysis of cluster V
GO	DESCRIPTION	Occurrences in CLUSTER	Sequences in CLUSTER	Occurrences on Array	Sequences on array	FISHER exact probability	Sequences
GO:0048583	regulation of response to stimulus	6	94	34	4724	0.02072	phy_ppgam08a02r.1 phy_ppo3h13n17t.1 phy_ppt4j22g07r.1 unk_ppo3h04i22t.1 unk_ppo3h11g20t.1 unk_ppo3h12i05t.1
GO:0008104	protein localization	7	94	100	4724	0.034758	phy_CL48Contig2 phy_ppgam08a02r.1 phy_ppt4j22g07r.1 phy_ppt4j23h06r.1 unk_ppo3h04i22t.1 unk_ppo3h11g20t.1 unk_ppo3h12i05t.1
GO:0015031	protein transport	7	94	94	4724	0.034986	phy_CL48Contig2 phy_ppgam08a02r.1 phy_ppt4j22g07r.1 phy_ppt4j23h06r.1 unk_ppo3h04i22t.1 unk_ppo3h11g20t.1 unk_ppo3h12i05t.1
GO:0045184	establishment of protein localization	7	94	94	4724	0.034986	phy_CL48Contig2 phy_ppgam08a02r.1 phy_ppt4j22g07r.1 phy_ppt4j23h06r.1 unk_ppo3h04i22t.1 unk_ppo3h11g20t.1 unk_ppo3h12i05t.1
GO:0051707	response to other organism	5	94	45	4724	0.036568	phy_ppgam08a02r.1 phy_ppt4j22g07r.1 unk_ppo3h04i22t.1 unk_ppo3h11g20t.1 unk_ppo3h12i05t.1
GO:0012501	programmed cell death	5	94	44	4724	0.036691	phy_ppgam08a02r.1 phy_ppt4j22g07r.1 unk_ppo3h04i22t.1 unk_ppo3h11g20t.1 unk_ppo3h12i05t.1
GO:0010941	regulation of cell death	5	94	36	4724	0.037929	phy_ppgam08a02r.1 phy_ppt4j22g07r.1 unk_ppo3h04i22t.1 unk_ppo3h11g20t.1 unk_ppo3h12i05t.1
GO:0043067	regulation of programmed cell death	5	94	36	4724	0.037929	phy_ppgam08a02r.1 phy_ppt4j22g07r.1 unk_ppo3h04i22t.1 unk_ppo3h11g20t.1 unk_ppo3h12i05t.1
GO:0080134	regulation of response to stress	5	94	29	4724	0.039588	phy_ppgam08a02r.1 phy_ppt4j22g07r.1 unk_ppo3h04i22t.1 unk_ppo3h11g20t.1 unk_ppo3h12i05t.1
GO:0031347	regulation of defense response	5	94	29	4724	0.039588	phy_ppgam08a02r.1 phy_ppt4j22g07r.1 unk_ppo3h04i22t.1 unk_ppo3h11g20t.1 unk_ppo3h12i05t.1
GO:0044403	symbiosis, encompassing mutualism through parasitism	5	94	28	4724	0.039894	phy_ppgam08a02r.1 phy_ppt4j22g07r.1 unk_ppo3h04i22t.1 unk_ppo3h11g20t.1 unk_ppo3h12i05t.1
GO:0051817	modification of morphology or physiology of other organism involved in symbiotic interaction	5	94	27	4724	0.040224	phy_ppgam08a02r.1 phy_ppt4j22g07r.1 unk_ppo3h04i22t.1 unk_ppo3h11g20t.1 unk_ppo3h12i05t.1
GO:0052173	response to defenses of other organism involved in symbiotic interaction	5	94	27	4724	0.040224	phy_ppgam08a02r.1 phy_ppt4j22g07r.1 unk_ppo3h04i22t.1 unk_ppo3h11g20t.1 unk_ppo3h12i05t.1
GO:0052248	modulation of programmed cell death in other organism involved in symbiotic interaction	5	94	27	4724	0.040224	phy_ppgam08a02r.1 phy_ppt4j22g07r.1 unk_ppo3h04i22t.1 unk_ppo3h11g20t.1 unk_ppo3h12i05t.1
GO:0052255	modulation by organism of defense response of other organism involved in symbiotic interaction	5	94	27	4724	0.040224	phy_ppgam08a02r.1 phy_ppt4j22g07r.1 unk_ppo3h04i22t.1 unk_ppo3h11g20t.1 unk_ppo3h12i05t.1
GO:0051808	translocation of peptides or proteins into other organism involved in symbiotic interaction	5	94	26	4724	0.04058	phy_ppgam08a02r.1 phy_ppt4j22g07r.1 unk_ppo3h04i22t.1 unk_ppo3h11g20t.1 unk_ppo3h12i05t.1
GO:0051836	translocation of molecules into other organism involved in symbiotic interaction	5	94	26	4724	0.04058	phy_ppgam08a02r.1 phy_ppt4j22g07r.1 unk_ppo3h04i22t.1 unk_ppo3h11g20t.1 unk_ppo3h12i05t.1
GO:0006952	defense response	6	94	58	4724	0.062387	phy_ppgam08a02r.1 phy_ppo3h05j06t.1 phy_ppt4j22g07r.1 unk_ppo3h04i22t.1 unk_ppo3h11g20t.1 unk_ppo3h12i05t.1
GO:0050794	regulation of cellular process	11	94	333	4724	0.097439	phy_CL48Contig2 phy_ppgam08a02r.1 phy_ppo3h02b08t.1 phy_ppo3h03i13t.1 phy_ppo3h13n17t.1 phy_ppt4j22d12r.1 phy_ppt4j22g07r.1 phy_ppt4j37e10r.1 unk_ppo3h04i22t.1 unk_ppo3h11g20t.1 unk_ppo3h12i05t.1
GO:0045449	regulation of transcription	5	94	98	4724	0.099047	phy_ppo3h02b08t.1 phy_ppo3h03i13t.1 phy_ppo3h13n17t.1 phy_ppt4j22d12r.1 phy_ppt4j37e10r.1
GO:0010468	regulation of gene expression	5	94	143	4724	0.168697	phy_ppo3h02b08t.1 phy_ppo3h03i13t.1 phy_ppo3h13n17t.1 phy_ppt4j22d12r.1 phy_ppt4j37e10r.1
GO:0031326	regulation of cellular biosynthetic process	5	94	137	4724	0.168902	phy_ppo3h02b08t.1 phy_ppo3h03i13t.1 phy_ppo3h13n17t.1 phy_ppt4j22d12r.1 phy_ppt4j37e10r.1
GO:2000112	regulation of cellular macromolecule biosynthetic process	5	94	137	4724	0.168902	phy_ppo3h02b08t.1 phy_ppo3h03i13t.1 phy_ppo3h13n17t.1 phy_ppt4j22d12r.1 phy_ppt4j37e10r.1
GO:0009889	regulation of biosynthetic process	5	94	137	4724	0.168902	phy_ppo3h02b08t.1 phy_ppo3h03i13t.1 phy_ppo3h13n17t.1 phy_ppt4j22d12r.1 phy_ppt4j37e10r.1
GO:0010556	regulation of macromolecule biosynthetic process	5	94	137	4724	0.168902	phy_ppo3h02b08t.1 phy_ppo3h03i13t.1 phy_ppo3h13n17t.1 phy_ppt4j22d12r.1 phy_ppt4j37e10r.1
GO:0006350	transcription	5	94	124	4724	0.169416	phy_ppo3h02b08t.1 phy_ppo3h03i13t.1 phy_ppo3h13n17t.1 phy_ppt4j22d12r.1 phy_ppt4j37e10r.1
GO:0051171	regulation of nitrogen compound metabolic process	5	94	118	4724	0.169691	phy_ppo3h02b08t.1 phy_ppo3h03i13t.1 phy_ppo3h13n17t.1 phy_ppt4j22d12r.1 phy_ppt4j37e10r.1
GO:0019219	regulation of nucleobase, nucleoside, nucleotide and nucleic acid metabolic process	5	94	116	4724	0.16979	phy_ppo3h02b08t.1 phy_ppo3h03i13t.1 phy_ppo3h13n17t.1 phy_ppt4j22d12r.1 phy_ppt4j37e10r.1
GO:0006810	transport	9	94	386	4724	0.176881	phy_CL48Contig2 phy_PpT4J16G08.1 phy_ppgam08a02r.1 phy_ppo3h11j06t.1 phy_ppt4j22g07r.1 phy_ppt4j23h06r.1 unk_ppo3h04i22t.1 unk_ppo3h11g20t.1 unk_ppo3h12i05t.1
GO:0090304	nucleic acid metabolic process	7	94	254	4724	0.196486	phy_ppgam17a11r.1 phy_ppo3h02b08t.1 phy_ppo3h03i13t.1 phy_ppo3h13n17t.1 phy_ppt4j22d12r.1 phy_ppt4j28d08r.1 phy_ppt4j37e10r.1
GO:0043412	macromolecule modification	6	94	232	4724	0.20824	phy_PpZOH_CD051676.1.1 phy_ppo3h02e18t.1 phy_ppo3h09g07t.1 phy_ppt4j22g07r.1 phy_ppt4j28d08r.1 phy_ppt4j37e10r.1
GO:0080090	regulation of primary metabolic process	5	94	173	4724	0.222621	phy_ppo3h02b08t.1 phy_ppo3h03i13t.1 phy_ppo3h13n17t.1 phy_ppt4j22d12r.1 phy_ppt4j37e10r.1
GO:0031323	regulation of cellular metabolic process	5	94	168	4724	0.222739	phy_ppo3h02b08t.1 phy_ppo3h03i13t.1 phy_ppo3h13n17t.1 phy_ppt4j22d12r.1 phy_ppt4j37e10r.1
GO:0060255	regulation of macromolecule metabolic process	5	94	165	4724	0.222813	phy_ppo3h02b08t.1 phy_ppo3h03i13t.1 phy_ppo3h13n17t.1 phy_ppt4j22d12r.1 phy_ppt4j37e10r.1
GO:0003677	DNA binding	4	94	140	4724	0.238621	phy_ppo3h03i13t.1 phy_ppo3h13n17t.1 phy_ppt4j22d12r.1 phy_ppt4j37e10r.1
GO:0004672	protein kinase activity	4	94	137	4724	0.238715	phy_PpZOH_CD051676.1.1 phy_ppo3h02e18t.1 phy_ppo3h09g07t.1 phy_ppt4j22g07r.1
GO:0006468	protein phosphorylation	4	94	130	4724	0.238953	phy_PpZOH_CD051676.1.1 phy_ppo3h02e18t.1 phy_ppo3h09g07t.1 phy_ppt4j22g07r.1
GO:0006464	protein modification process	5	94	214	4724	0.249056	phy_PpZOH_CD051676.1.1 phy_ppo3h02e18t.1 phy_ppo3h09g07t.1 phy_ppt4j22g07r.1 phy_ppt4j37e10r.1
GO:0019222	regulation of metabolic process	5	94	206	4724	0.249175	phy_ppo3h02b08t.1 phy_ppo3h03i13t.1 phy_ppo3h13n17t.1 phy_ppt4j22d12r.1 phy_ppt4j37e10r.1
GO:0004674	protein serine/threonine kinase activity	3	94	97	4724	0.255188	phy_PpZOH_CD051676.1.1 phy_ppo3h02e18t.1 phy_ppo3h09g07t.1
GO:0006996	organelle organization	3	94	86	4724	0.255857	phy_ppo3h06i05t.1 phy_ppt4j08e10r.1 phy_ppt4j37e10r.1
GO:0051252	regulation of RNA metabolic process	2	94	49	4724	0.257576	phy_ppo3h03i13t.1 phy_ppt4j37e10r.1
GO:0006396	RNA processing	2	94	48	4724	0.257732	phy_ppo3h02b08t.1 phy_ppt4j28d08r.1
GO:0006355	regulation of transcription, DNA-dependent	2	94	47	4724	0.257895	phy_ppo3h03i13t.1 phy_ppt4j37e10r.1
GO:0048519	negative regulation of biological process	2	94	46	4724	0.258065	phy_ppo3h13n17t.1 phy_ppt4j37e10r.1
GO:0030001	metal ion transport	2	94	45	4724	0.258242	phy_PpT4J16G08.1 phy_ppo3h11j06t.1
GO:0044430	cytoskeletal part	2	94	43	4724	0.258621	phy_ppo3h06i05t.1 phy_ppo3h09k01t.1
GO:0043565	sequence-specific DNA binding	2	94	40	4724	0.259259	phy_ppo3h03i13t.1 phy_ppt4j37e10r.1
GO:0048523	negative regulation of cellular process	2	94	39	4724	0.259494	phy_ppo3h13n17t.1 phy_ppt4j37e10r.1
GO:0009892	negative regulation of metabolic process	2	94	27	4724	0.263636	phy_ppo3h13n17t.1 phy_ppt4j37e10r.1
GO:0015630	microtubule cytoskeleton	2	94	25	4724	0.264706	phy_ppo3h06i05t.1 phy_ppo3h09k01t.1
GO:0031324	negative regulation of cellular metabolic process	2	94	23	4724	0.265957	phy_ppo3h13n17t.1 phy_ppt4j37e10r.1
GO:0010605	negative regulation of macromolecule metabolic process	2	94	23	4724	0.265957	phy_ppo3h13n17t.1 phy_ppt4j37e10r.1
GO:0034470	ncRNA processing	2	94	21	4724	0.267442	phy_ppo3h02b08t.1 phy_ppt4j28d08r.1
GO:0005216	ion channel activity	2	94	19	4724	0.269231	phy_PpT4J16G08.1 phy_ppo3h11j06t.1
GO:0015267	channel activity	2	94	19	4724	0.269231	phy_PpT4J16G08.1 phy_ppo3h11j06t.1
GO:0022803	passive transmembrane transporter activity	2	94	19	4724	0.269231	phy_PpT4J16G08.1 phy_ppo3h11j06t.1
GO:0022838	substrate-specific channel activity	2	94	19	4724	0.269231	phy_PpT4J16G08.1 phy_ppo3h11j06t.1
GO:0006813	potassium ion transport	2	94	18	4724	0.27027	phy_PpT4J16G08.1 phy_ppo3h11j06t.1
GO:0010629	negative regulation of gene expression	2	94	16	4724	0.272727	phy_ppo3h13n17t.1 phy_ppt4j37e10r.1
GO:0016773	phosphotransferase activity, alcohol group as acceptor	4	94	173	4724	0.276686	phy_PpZOH_CD051676.1.1 phy_ppo3h02e18t.1 phy_ppo3h09g07t.1 phy_ppt4j22g07r.1
GO:0016070	RNA metabolic process	4	94	160	4724	0.276957	phy_ppo3h02b08t.1 phy_ppo3h03i13t.1 phy_ppt4j28d08r.1 phy_ppt4j37e10r.1
GO:0031327	negative regulation of cellular biosynthetic process	2	94	13	4724	0.277778	phy_ppo3h13n17t.1 phy_ppt4j37e10r.1
GO:2000113	negative regulation of cellular macromolecule biosynthetic process	2	94	13	4724	0.277778	phy_ppo3h13n17t.1 phy_ppt4j37e10r.1
GO:0009890	negative regulation of biosynthetic process	2	94	13	4724	0.277778	phy_ppo3h13n17t.1 phy_ppt4j37e10r.1
GO:0010558	negative regulation of macromolecule biosynthetic process	2	94	13	4724	0.277778	phy_ppo3h13n17t.1 phy_ppt4j37e10r.1
GO:0051172	negative regulation of nitrogen compound metabolic process	2	94	13	4724	0.277778	phy_ppo3h13n17t.1 phy_ppt4j37e10r.1
GO:0045934	negative regulation of nucleobase, nucleoside, nucleotide and nucleic acid metabolic process	2	94	12	4724	0.28	phy_ppo3h13n17t.1 phy_ppt4j37e10r.1
GO:0016481	negative regulation of transcription	2	94	11	4724	0.282609	phy_ppo3h13n17t.1 phy_ppt4j37e10r.1
GO:0016788	hydrolase activity, acting on ester bonds	3	94	111	4724	0.316837	phy_ppgam13c08r.1 phy_ppgam31a02r.1 phy_ppgam34b07r.1
GO:0071842	cellular component organization at cellular level	3	94	102	4724	0.317231	phy_ppo3h06i05t.1 phy_ppt4j08e10r.1 phy_ppt4j37e10r.1
GO:0006812	cation transport	2	94	100	4724	0.378796	phy_PpT4J16G08.1 phy_ppo3h11j06t.1
GO:0034220	ion transmembrane transport	2	94	89	4724	0.379272	phy_PpT4J16G08.1 phy_ppo3h11j06t.1
GO:0016829	lyase activity	2	94	89	4724	0.379272	phy_ppo3h04i20t.1 phy_ppt4j23h06r.1
GO:0015075	ion transmembrane transporter activity	2	94	86	4724	0.379423	phy_PpT4J16G08.1 phy_ppo3h11j06t.1
GO:0006351	transcription, DNA-dependent	2	94	67	4724	0.3807	phy_ppo3h03i13t.1 phy_ppt4j37e10r.1
GO:0032774	RNA biosynthetic process	2	94	67	4724	0.3807	phy_ppo3h03i13t.1 phy_ppt4j37e10r.1
GO:0015672	monovalent inorganic cation transport	2	94	65	4724	0.380878	phy_PpT4J16G08.1 phy_ppo3h11j06t.1
GO:0005856	cytoskeleton	2	94	56	4724	0.381843	phy_ppo3h06i05t.1 phy_ppo3h09k01t.1
GO:0034660	ncRNA metabolic process	2	94	55	4724	0.38197	phy_ppo3h02b08t.1 phy_ppt4j28d08r.1
GO:0005543	phospholipid binding	1	94	50	4724	0.50495	phy_ppgam30f12r.1
GO:0010604	positive regulation of macromolecule metabolic process	1	94	50	4724	0.50495	phy_ppo3h02b08t.1
GO:0006886	intracellular protein transport	1	94	48	4724	0.505155	phy_CL48Contig2
GO:0031328	positive regulation of cellular biosynthetic process	1	94	47	4724	0.505263	phy_ppo3h02b08t.1
GO:0009891	positive regulation of biosynthetic process	1	94	47	4724	0.505263	phy_ppo3h02b08t.1
GO:0010557	positive regulation of macromolecule biosynthetic process	1	94	46	4724	0.505376	phy_ppo3h02b08t.1
GO:0016311	dephosphorylation	1	94	46	4724	0.505376	phy_ppgam13c08r.1
GO:0016791	phosphatase activity	1	94	46	4724	0.505376	phy_ppgam13c08r.1
GO:0035556	intracellular signal transduction	1	94	45	4724	0.505495	phy_CL48Contig2
GO:0006399	tRNA metabolic process	1	94	42	4724	0.505882	phy_ppt4j28d08r.1
GO:0035091	phosphoinositide binding	1	94	42	4724	0.505882	phy_ppgam30f12r.1
GO:0006259	DNA metabolic process	1	94	41	4724	0.506024	phy_ppgam17a11r.1
GO:0016779	nucleotidyltransferase activity	1	94	41	4724	0.506024	phy_ppgam17a11r.1
GO:0030528	transcription regulator activity	1	94	39	4724	0.506329	phy_ppo3h02b08t.1
GO:0016835	carbon-oxygen lyase activity	1	94	38	4724	0.506494	phy_ppo3h04i20t.1
GO:0031410	cytoplasmic vesicle	1	94	37	4724	0.506667	unk_ppo3h12f10t.1
GO:0031988	membrane-bounded vesicle	1	94	37	4724	0.506667	unk_ppo3h12f10t.1
GO:0016023	cytoplasmic membrane-bounded vesicle	1	94	37	4724	0.506667	unk_ppo3h12f10t.1
GO:0000975	regulatory region DNA binding	1	94	35	4724	0.507042	phy_ppo3h03i13t.1
GO:0000976	transcription regulatory region sequence-specific DNA binding	1	94	35	4724	0.507042	phy_ppo3h03i13t.1
GO:0001067	regulatory region nucleic acid binding	1	94	35	4724	0.507042	phy_ppo3h03i13t.1
GO:0001071	nucleic acid binding transcription factor activity	1	94	35	4724	0.507042	phy_ppo3h03i13t.1
GO:0003700	sequence-specific DNA binding transcription factor activity	1	94	35	4724	0.507042	phy_ppo3h03i13t.1
GO:0007264	small GTPase mediated signal transduction	1	94	35	4724	0.507042	phy_CL48Contig2
GO:0044212	transcription regulatory region DNA binding	1	94	35	4724	0.507042	phy_ppo3h03i13t.1
GO:0005730	nucleolus	1	94	34	4724	0.507246	phy_ppo3h02b08t.1
GO:0022402	cell cycle process	1	94	31	4724	0.507937	phy_ppo3h06i05t.1
GO:0051276	chromosome organization	1	94	31	4724	0.507937	phy_ppt4j37e10r.1
GO:0016810	hydrolase activity, acting on carbon-nitrogen (but not peptide) bonds	1	94	30	4724	0.508197	phy_ppt4j08e10r.1
GO:0071843	cellular component biogenesis at cellular level	1	94	29	4724	0.508475	phy_ppo3h02b08t.1
GO:0009790	embryo development	1	94	28	4724	0.508772	phy_ppo3h13n17t.1
GO:0009791	post-embryonic development	1	94	28	4724	0.508772	phy_ppo3h13n17t.1
GO:0022613	ribonucleoprotein complex biogenesis	1	94	26	4724	0.509434	phy_ppo3h02b08t.1
GO:0003774	motor activity	1	94	25	4724	0.509804	phy_ppo3h09k01t.1
GO:0006325	chromatin organization	1	94	25	4724	0.509804	phy_ppt4j37e10r.1
GO:0042254	ribosome biogenesis	1	94	25	4724	0.509804	phy_ppo3h02b08t.1
GO:0005773	vacuole	1	94	24	4724	0.510204	phy_ppt4j08e10r.1
GO:0006260	DNA replication	1	94	24	4724	0.510204	phy_ppgam17a11r.1
GO:0071897	DNA biosynthetic process	1	94	24	4724	0.510204	phy_ppgam17a11r.1
GO:0031072	heat shock protein binding	1	94	23	4724	0.510638	phy_ppo3h01f13t.1
GO:0003006	developmental process involved in reproduction	1	94	20	4724	0.512195	phy_ppo3h13n17t.1
GO:0008757	S-adenosylmethionine-dependent methyltransferase activity	1	94	19	4724	0.512821	phy_ppt4j28d08r.1
GO:0043414	macromolecule methylation	1	94	19	4724	0.512821	phy_ppt4j28d08r.1
GO:0007010	cytoskeleton organization	1	94	18	4724	0.513514	phy_ppo3h06i05t.1
GO:0009451	RNA modification	1	94	18	4724	0.513514	phy_ppt4j28d08r.1
GO:0051173	positive regulation of nitrogen compound metabolic process	1	94	16	4724	0.515152	phy_ppo3h02b08t.1
GO:0016811	hydrolase activity, acting on carbon-nitrogen (but not peptide) bonds, in linear amides	1	94	15	4724	0.516129	phy_ppt4j08e10r.1
GO:0016568	chromatin modification	1	94	14	4724	0.517241	phy_ppt4j37e10r.1
GO:0006364	rRNA processing	1	94	13	4724	0.518519	phy_ppo3h02b08t.1
GO:0016072	rRNA metabolic process	1	94	13	4724	0.518519	phy_ppo3h02b08t.1
GO:0045935	positive regulation of nucleobase, nucleoside, nucleotide and nucleic acid metabolic process	1	94	13	4724	0.518519	phy_ppo3h02b08t.1
GO:0048608	reproductive structure development	1	94	13	4724	0.518519	phy_ppo3h13n17t.1
GO:0010628	positive regulation of gene expression	1	94	12	4724	0.52	phy_ppo3h02b08t.1
GO:0045941	positive regulation of transcription	1	94	12	4724	0.52	phy_ppo3h02b08t.1
GO:0050793	regulation of developmental process	1	94	12	4724	0.52	phy_ppo3h13n17t.1
GO:0051239	regulation of multicellular organismal process	1	94	12	4724	0.52	phy_ppo3h13n17t.1
GO:0006643	membrane lipid metabolic process	1	94	11	4724	0.521739	phy_ppt4j08e10r.1
GO:0016569	covalent chromatin modification	1	94	11	4724	0.521739	phy_ppt4j37e10r.1
GO:0016570	histone modification	1	94	11	4724	0.521739	phy_ppt4j37e10r.1
GO:0000323	lytic vacuole	1	94	10	4724	0.52381	phy_ppt4j08e10r.1
GO:0008134	transcription factor binding	1	94	10	4724	0.52381	phy_ppo3h02b08t.1
GO:0034061	DNA polymerase activity	1	94	10	4724	0.52381	phy_ppgam17a11r.1
GO:0009314	response to radiation	1	94	10	4724	0.52381	phy_ppo3h13n17t.1
GO:0001510	RNA methylation	1	94	9	4724	0.526316	phy_ppt4j28d08r.1
GO:0003777	microtubule motor activity	1	94	9	4724	0.526316	phy_ppo3h09k01t.1
GO:0005764	lysosome	1	94	9	4724	0.526316	phy_ppt4j08e10r.1
GO:0006665	sphingolipid metabolic process	1	94	9	4724	0.526316	phy_ppt4j08e10r.1
GO:2000026	regulation of multicellular organismal development	1	94	9	4724	0.526316	phy_ppo3h13n17t.1
GO:0040029	regulation of gene expression, epigenetic	1	94	9	4724	0.526316	phy_ppt4j37e10r.1
GO:0016458	gene silencing	1	94	9	4724	0.526316	phy_ppt4j37e10r.1
GO:0016563	transcription activator activity	1	94	9	4724	0.526316	phy_ppo3h02b08t.1
GO:0004348	glucosylceramidase activity	1	94	8	4724	0.529412	phy_ppt4j08e10r.1
GO:0005875	microtubule associated complex	1	94	8	4724	0.529412	phy_ppo3h09k01t.1
GO:0007033	vacuole organization	1	94	8	4724	0.529412	phy_ppt4j08e10r.1
GO:0007040	lysosome organization	1	94	8	4724	0.529412	phy_ppt4j08e10r.1
GO:0008033	tRNA processing	1	94	8	4724	0.529412	phy_ppt4j28d08r.1
GO:0009416	response to light stimulus	1	94	8	4724	0.529412	phy_ppo3h13n17t.1
GO:0017040	ceramidase activity	1	94	8	4724	0.529412	phy_ppt4j08e10r.1
GO:0051093	negative regulation of developmental process	1	94	8	4724	0.529412	phy_ppo3h13n17t.1
GO:0000226	microtubule cytoskeleton organization	1	94	7	4724	0.533333	phy_ppo3h06i05t.1
GO:0006278	RNA-dependent DNA replication	1	94	7	4724	0.533333	phy_ppgam17a11r.1
GO:0016837	carbon-oxygen lyase activity, acting on polysaccharides	1	94	7	4724	0.533333	phy_ppo3h04i20t.1
GO:0000151	ubiquitin ligase complex	1	94	6	4724	0.538462	phy_ppo3h13n17t.1
GO:0003712	transcription cofactor activity	1	94	6	4724	0.538462	phy_ppo3h02b08t.1
GO:0003964	RNA-directed DNA polymerase activity	1	94	6	4724	0.538462	phy_ppgam17a11r.1
GO:0003993	acid phosphatase activity	1	94	6	4724	0.538462	phy_ppgam13c08r.1
GO:0030570	pectate lyase activity	1	94	6	4724	0.538462	phy_ppo3h04i20t.1
GO:0008173	RNA methyltransferase activity	1	94	6	4724	0.538462	phy_ppt4j28d08r.1
GO:0008484	sulfuric ester hydrolase activity	1	94	6	4724	0.538462	phy_ppgam31a02r.1
GO:0010154	fruit development	1	94	6	4724	0.538462	phy_ppo3h13n17t.1
GO:0048316	seed development	1	94	6	4724	0.538462	phy_ppo3h13n17t.1
GO:0005815	microtubule organizing center	1	94	5	4724	0.545455	phy_ppo3h06i05t.1
GO:0009793	embryo development ending in seed dormancy	1	94	5	4724	0.545455	phy_ppo3h13n17t.1
GO:0048585	negative regulation of response to stimulus	1	94	5	4724	0.545455	phy_ppo3h13n17t.1
GO:0051253	negative regulation of RNA metabolic process	1	94	5	4724	0.545455	phy_ppt4j37e10r.1
GO:0031461	cullin-RING ubiquitin ligase complex	1	94	4	4724	0.555556	phy_ppo3h13n17t.1
GO:0006342	chromatin silencing	1	94	4	4724	0.555556	phy_ppt4j37e10r.1
GO:0016999	antibiotic metabolic process	1	94	4	4724	0.555556	phy_ppo3h02b24t.1
GO:0017000	antibiotic biosynthetic process	1	94	4	4724	0.555556	phy_ppo3h02b24t.1
GO:0017144	drug metabolic process	1	94	4	4724	0.555556	phy_ppo3h02b24t.1
GO:0045814	negative regulation of gene expression, epigenetic	1	94	4	4724	0.555556	phy_ppt4j37e10r.1
GO:0045892	negative regulation of transcription, DNA-dependent	1	94	4	4724	0.555556	phy_ppt4j37e10r.1
GO:0003684	damaged DNA binding	1	94	3	4724	0.571429	phy_ppo3h13n17t.1
GO:0031023	microtubule organizing center organization	1	94	3	4724	0.571429	phy_ppo3h06i05t.1
GO:0007098	centrosome cycle	1	94	3	4724	0.571429	phy_ppo3h06i05t.1
GO:0051297	centrosome organization	1	94	3	4724	0.571429	phy_ppo3h06i05t.1
GO:0003713	transcription coactivator activity	1	94	2	4724	0.6	phy_ppo3h02b08t.1
GO:0006400	tRNA modification	1	94	2	4724	0.6	phy_ppt4j28d08r.1
GO:0009639	response to red or far red light	1	94	2	4724	0.6	phy_ppo3h13n17t.1
GO:0009640	photomorphogenesis	1	94	2	4724	0.6	phy_ppo3h13n17t.1
GO:0048580	regulation of post-embryonic development	1	94	2	4724	0.6	phy_ppo3h13n17t.1
GO:0048581	negative regulation of post-embryonic development	1	94	2	4724	0.6	phy_ppo3h13n17t.1
GO:0080008	CUL4 RING ubiquitin ligase complex	1	94	1	4724	0.666667	phy_ppo3h13n17t.1
GO:0030488	tRNA methylation	1	94	1	4724	0.666667	phy_ppt4j28d08r.1
GO:0030702	chromatin silencing at centromere	1	94	1	4724	0.666667	phy_ppt4j37e10r.1
GO:0008175	tRNA methyltransferase activity	1	94	1	4724	0.666667	phy_ppt4j28d08r.1
GO:0008176	tRNA (guanine-N7-)-methyltransferase activity	1	94	1	4724	0.666667	phy_ppt4j28d08r.1
GO:2000030	regulation of response to red or far red light	1	94	1	4724	0.666667	phy_ppo3h13n17t.1
GO:0010099	regulation of photomorphogenesis	1	94	1	4724	0.666667	phy_ppo3h13n17t.1
GO:0010100	negative regulation of photomorphogenesis	1	94	1	4724	0.666667	phy_ppo3h13n17t.1
GO:0016423	tRNA (guanine) methyltransferase activity	1	94	1	4724	0.666667	phy_ppt4j28d08r.1
GO:0019237	centromeric DNA binding	1	94	1	4724	0.666667	phy_ppt4j37e10r.1
GO:0051298	centrosome duplication	1	94	1	4724	0.666667	phy_ppo3h06i05t.1
