# Supplementary material for: Transcriptome dynamics of Arabidopsis thaliana root penetration by the oomycete pathogen Phytophthora parasitica
Source: BMC Genomics. 2014 Jun 29;15(1):538. doi: 10.1186/1471-2164-15-538 (PMC4111850; doi:10.1186/1471-2164-15-538)
Supplement: Supplementary file 10 — Additional file 10: Table S5_II: GO enrichment analysis of cluster II. (XLSX 40 KB) [file 12864_2013_6272_MOESM10_ESM.xlsx]

## Sheet: Feuil1
Table S5_II : GO enrichment analysis of cluster II
GO	DESCRIPTION	Occurrences in CLUSTER	Sequences in CLUSTER	Occurrences on Array	Sequences on array	FISHER exact probability	Sequences
GO:0016773	phosphotransferase activity, alcohol group as acceptor	19	154	173	4724	0.003423	phy_CL1142Contig1 phy_CL1149Contig1 phy_CL1359Contig1 phy_CL173Contig1 phy_CL225Contig1 phy_CL636Contig1 phy_ppgam02c04r.1 phy_ppgam10c02r.1 phy_ppgam17e07r.1 phy_ppgam20b01r.1 phy_ppgam23f03r.1 phy_ppgam28a09r.1 phy_ppgam30g05r.1 phy_ppgam32d07r.1 phy_ppo3h07e09t.1 phy_ppo3h09a12t.1 phy_ppt4j03h03r.1 phy_ppt4j22c01r.1 phy_ppt4j23a06r.1
GO:0006464	protein modification process	20	154	214	4724	0.004394	phy_CL1142Contig1 phy_CL1149Contig1 phy_CL1359Contig1 phy_CL225Contig1 phy_CL550Contig1 phy_CL636Contig1 phy_CL838Contig1 phy_CL874Contig1 phy_ppgam02c04r.1 phy_ppgam10c02r.1 phy_ppgam17e07r.1 phy_ppgam20b01r.1 phy_ppgam28a09r.1 phy_ppgam30g05r.1 phy_ppo3h07e09t.1 phy_ppo3h09a12t.1 phy_ppo3h09o15t.1 phy_ppt4j03h03r.1 phy_ppt4j22c01r.1 phy_ppt4j23a06r.1
GO:0016301	kinase activity	20	154	211	4724	0.004409	phy_CL1012Contig1 phy_CL1142Contig1 phy_CL1149Contig1 phy_CL1359Contig1 phy_CL173Contig1 phy_CL225Contig1 phy_CL636Contig1 phy_ppgam02c04r.1 phy_ppgam10c02r.1 phy_ppgam17e07r.1 phy_ppgam20b01r.1 phy_ppgam23f03r.1 phy_ppgam28a09r.1 phy_ppgam30g05r.1 phy_ppgam32d07r.1 phy_ppo3h07e09t.1 phy_ppo3h09a12t.1 phy_ppt4j03h03r.1 phy_ppt4j22c01r.1 phy_ppt4j23a06r.1
GO:0004674	protein serine/threonine kinase activity	15	154	97	4724	0.004584	phy_CL1142Contig1 phy_CL1149Contig1 phy_CL1359Contig1 phy_CL225Contig1 phy_CL636Contig1 phy_ppgam02c04r.1 phy_ppgam10c02r.1 phy_ppgam17e07r.1 phy_ppgam20b01r.1 phy_ppgam28a09r.1 phy_ppgam30g05r.1 phy_ppo3h09a12t.1 phy_ppt4j03h03r.1 phy_ppt4j22c01r.1 phy_ppt4j23a06r.1
GO:0004672	protein kinase activity	16	154	137	4724	0.00613	phy_CL1142Contig1 phy_CL1149Contig1 phy_CL1359Contig1 phy_CL225Contig1 phy_CL636Contig1 phy_ppgam02c04r.1 phy_ppgam10c02r.1 phy_ppgam17e07r.1 phy_ppgam20b01r.1 phy_ppgam28a09r.1 phy_ppgam30g05r.1 phy_ppo3h07e09t.1 phy_ppo3h09a12t.1 phy_ppt4j03h03r.1 phy_ppt4j22c01r.1 phy_ppt4j23a06r.1
GO:0006468	protein phosphorylation	16	154	130	4724	0.006219	phy_CL1142Contig1 phy_CL1149Contig1 phy_CL1359Contig1 phy_CL225Contig1 phy_CL636Contig1 phy_ppgam02c04r.1 phy_ppgam10c02r.1 phy_ppgam17e07r.1 phy_ppgam20b01r.1 phy_ppgam28a09r.1 phy_ppgam30g05r.1 phy_ppo3h07e09t.1 phy_ppo3h09a12t.1 phy_ppt4j03h03r.1 phy_ppt4j22c01r.1 phy_ppt4j23a06r.1
GO:0043412	macromolecule modification	20	154	232	4724	0.008102	phy_CL1142Contig1 phy_CL1149Contig1 phy_CL1359Contig1 phy_CL225Contig1 phy_CL550Contig1 phy_CL636Contig1 phy_CL838Contig1 phy_CL874Contig1 phy_ppgam02c04r.1 phy_ppgam10c02r.1 phy_ppgam17e07r.1 phy_ppgam20b01r.1 phy_ppgam28a09r.1 phy_ppgam30g05r.1 phy_ppo3h07e09t.1 phy_ppo3h09a12t.1 phy_ppo3h09o15t.1 phy_ppt4j03h03r.1 phy_ppt4j22c01r.1 phy_ppt4j23a06r.1
GO:0016310	phosphorylation	20	154	220	4724	0.008189	phy_CL1012Contig1 phy_CL1142Contig1 phy_CL1149Contig1 phy_CL1359Contig1 phy_CL173Contig1 phy_CL225Contig1 phy_CL636Contig1 phy_ppgam02c04r.1 phy_ppgam10c02r.1 phy_ppgam17e07r.1 phy_ppgam20b01r.1 phy_ppgam23f03r.1 phy_ppgam28a09r.1 phy_ppgam30g05r.1 phy_ppgam32d07r.1 phy_ppo3h07e09t.1 phy_ppo3h09a12t.1 phy_ppt4j03h03r.1 phy_ppt4j22c01r.1 phy_ppt4j23a06r.1
GO:0006793	phosphorus metabolic process	21	154	270	4724	0.00954	phy_CL1012Contig1 phy_CL1142Contig1 phy_CL1149Contig1 phy_CL1359Contig1 phy_CL173Contig1 phy_CL225Contig1 phy_CL636Contig1 phy_ppgam02c04r.1 phy_ppgam10c02r.1 phy_ppgam17e07r.1 phy_ppgam20b01r.1 phy_ppgam23f03r.1 phy_ppgam28a09r.1 phy_ppgam30g05r.1 phy_ppgam32d07r.1 phy_ppgam38e11r.1 phy_ppo3h07e09t.1 phy_ppo3h09a12t.1 phy_ppt4j03h03r.1 phy_ppt4j22c01r.1 phy_ppt4j23a06r.1
GO:0006796	phosphate metabolic process	21	154	270	4724	0.00954	phy_CL1012Contig1 phy_CL1142Contig1 phy_CL1149Contig1 phy_CL1359Contig1 phy_CL173Contig1 phy_CL225Contig1 phy_CL636Contig1 phy_ppgam02c04r.1 phy_ppgam10c02r.1 phy_ppgam17e07r.1 phy_ppgam20b01r.1 phy_ppgam23f03r.1 phy_ppgam28a09r.1 phy_ppgam30g05r.1 phy_ppgam32d07r.1 phy_ppgam38e11r.1 phy_ppo3h07e09t.1 phy_ppo3h09a12t.1 phy_ppt4j03h03r.1 phy_ppt4j22c01r.1 phy_ppt4j23a06r.1
GO:0016772	transferase activity, transferring phosphorus-containing groups	21	154	261	4724	0.009596	phy_CL1012Contig1 phy_CL1142Contig1 phy_CL1149Contig1 phy_CL1359Contig1 phy_CL173Contig1 phy_CL225Contig1 phy_CL636Contig1 phy_CL772Contig1 phy_ppgam02c04r.1 phy_ppgam10c02r.1 phy_ppgam17e07r.1 phy_ppgam20b01r.1 phy_ppgam23f03r.1 phy_ppgam28a09r.1 phy_ppgam30g05r.1 phy_ppgam32d07r.1 phy_ppo3h07e09t.1 phy_ppo3h09a12t.1 phy_ppt4j03h03r.1 phy_ppt4j22c01r.1 phy_ppt4j23a06r.1
GO:0023034	intracellular signaling pathway	8	154	54	4724	0.022576	phy_CL1480Contig1 phy_CL874Contig1 phy_ppgam31d04r.1 phy_ppgam32d07r.1 phy_ppgam38a10r.1 phy_ppo3h13e18t.1 phy_ppt4j11b07r.1 phy_ppt4j35b07r.1
GO:0001883	purine nucleoside binding	27	154	478	4724	0.024679	phy_CL112Contig2 phy_CL1142Contig1 phy_CL1149Contig1 phy_CL1233Contig1 phy_CL1359Contig1 phy_CL1480Contig1 phy_CL1485Contig1 phy_CL225Contig1 phy_PpZOH_CD051670.1.1 phy_ppgam01e05r.1 phy_ppgam02c04r.1 phy_ppgam06f02r.1 phy_ppgam10c02r.1 phy_ppgam10e02r.1 phy_ppgam17e07r.1 phy_ppgam20b01r.1 phy_ppgam28a09r.1 phy_ppgam30g05r.1 phy_ppgam38a10r.1 phy_ppo3h07e09t.1 phy_ppo3h09a12t.1 phy_ppo3h09b11t.1 …
GO:0032555	purine ribonucleotide binding	26	154	490	4724	0.031289	phy_CL112Contig2 phy_CL1142Contig1 phy_CL1149Contig1 phy_CL1233Contig1 phy_CL1359Contig1 phy_CL1480Contig1 phy_CL225Contig1 phy_ppgam01e05r.1 phy_ppgam02c04r.1 phy_ppgam06f02r.1 phy_ppgam10c02r.1 phy_ppgam10e02r.1 phy_ppgam17e07r.1 phy_ppgam20b01r.1 phy_ppgam28a09r.1 phy_ppgam30g05r.1 phy_ppgam38a10r.1 phy_ppo3h07e09t.1 phy_ppo3h09a12t.1 phy_ppo3h09b11t.1 phy_ppo3h13e18t.1 phy_ppt4j03f10r.1 phy_p…
GO:0017076	purine nucleotide binding	28	154	532	4724	0.033857	phy_CL112Contig2 phy_CL1142Contig1 phy_CL1149Contig1 phy_CL1233Contig1 phy_CL1359Contig1 phy_CL1480Contig1 phy_CL1485Contig1 phy_CL225Contig1 phy_PpZOH_CD051670.1.1 phy_ppgam01e05r.1 phy_ppgam02c04r.1 phy_ppgam06f02r.1 phy_ppgam10c02r.1 phy_ppgam10e02r.1 phy_ppgam17e07r.1 phy_ppgam20b01r.1 phy_ppgam28a09r.1 phy_ppgam30g05r.1 phy_ppgam38a10r.1 phy_ppo3h07e09t.1 phy_ppo3h09a12t.1 phy_ppo3h09b11t.1 …
GO:0032559	adenyl ribonucleotide binding	23	154	425	4724	0.036381	phy_CL112Contig2 phy_CL1142Contig1 phy_CL1149Contig1 phy_CL1233Contig1 phy_CL1359Contig1 phy_CL225Contig1 phy_ppgam01e05r.1 phy_ppgam02c04r.1 phy_ppgam06f02r.1 phy_ppgam10c02r.1 phy_ppgam10e02r.1 phy_ppgam17e07r.1 phy_ppgam20b01r.1 phy_ppgam28a09r.1 phy_ppgam30g05r.1 phy_ppo3h07e09t.1 phy_ppo3h09a12t.1 phy_ppo3h09b11t.1 phy_ppt4j03f10r.1 phy_ppt4j03h03r.1 phy_ppt4j22c01r.1 phy_ppt4j23a06r.1 phy_p…
GO:0005524	ATP binding	23	154	422	4724	0.036402	phy_CL112Contig2 phy_CL1142Contig1 phy_CL1149Contig1 phy_CL1233Contig1 phy_CL1359Contig1 phy_CL225Contig1 phy_ppgam01e05r.1 phy_ppgam02c04r.1 phy_ppgam06f02r.1 phy_ppgam10c02r.1 phy_ppgam10e02r.1 phy_ppgam17e07r.1 phy_ppgam20b01r.1 phy_ppgam28a09r.1 phy_ppgam30g05r.1 phy_ppo3h07e09t.1 phy_ppo3h09a12t.1 phy_ppo3h09b11t.1 phy_ppt4j03f10r.1 phy_ppt4j03h03r.1 phy_ppt4j22c01r.1 phy_ppt4j23a06r.1 phy_p…
GO:0030554	adenyl nucleotide binding	25	154	467	4724	0.039393	phy_CL112Contig2 phy_CL1142Contig1 phy_CL1149Contig1 phy_CL1233Contig1 phy_CL1359Contig1 phy_CL1485Contig1 phy_CL225Contig1 phy_PpZOH_CD051670.1.1 phy_ppgam01e05r.1 phy_ppgam02c04r.1 phy_ppgam06f02r.1 phy_ppgam10c02r.1 phy_ppgam10e02r.1 phy_ppgam17e07r.1 phy_ppgam20b01r.1 phy_ppgam28a09r.1 phy_ppgam30g05r.1 phy_ppo3h07e09t.1 phy_ppo3h09a12t.1 phy_ppo3h09b11t.1 phy_ppt4j03f10r.1 phy_ppt4j03h03r.1 …
GO:0050794	regulation of cellular process	19	154	333	4724	0.040464	phy_CL1359Contig1 phy_CL636Contig1 phy_CL874Contig1 phy_CL908Contig1 phy_ppgam02c04r.1 phy_ppgam20b01r.1 phy_ppgam29b11r.1 phy_ppgam31d04r.1 phy_ppgam32d07r.1 phy_ppgam38a10r.1 phy_ppo3h04k15t.1 phy_ppo3h13e18t.1 phy_ppt4j03h11r.1 phy_ppt4j05d11r.1 phy_ppt4j10g01r.1 phy_ppt4j11b07r.1 phy_ppt4j22c01r.1 phy_ppt4j35b07r.1 unk_ppt4j01e07r.1
GO:0060589	nucleoside-triphosphatase regulator activity	5	154	26	4724	0.04058	phy_CL1480Contig1 phy_ppgam31d04r.1 phy_ppgam38a10r.1 phy_ppt4j11b07r.1 phy_ppt4j35b07r.1
GO:0032553	ribonucleotide binding	26	154	491	4724	0.040663	phy_CL112Contig2 phy_CL1142Contig1 phy_CL1149Contig1 phy_CL1233Contig1 phy_CL1359Contig1 phy_CL1480Contig1 phy_CL225Contig1 phy_ppgam01e05r.1 phy_ppgam02c04r.1 phy_ppgam06f02r.1 phy_ppgam10c02r.1 phy_ppgam10e02r.1 phy_ppgam17e07r.1 phy_ppgam20b01r.1 phy_ppgam28a09r.1 phy_ppgam30g05r.1 phy_ppgam38a10r.1 phy_ppo3h07e09t.1 phy_ppo3h09a12t.1 phy_ppo3h09b11t.1 phy_ppo3h13e18t.1 phy_ppt4j03f10r.1 phy_p…
GO:0030695	GTPase regulator activity	5	154	23	4724	0.041838	phy_CL1480Contig1 phy_ppgam31d04r.1 phy_ppgam38a10r.1 phy_ppt4j11b07r.1 phy_ppt4j35b07r.1
GO:0010817	regulation of hormone levels	13	154	207	4724	0.056098	phy_CL112Contig2 phy_CL1142Contig1 phy_CL1149Contig1 phy_CL1233Contig1 phy_CL1359Contig1 phy_ppgam01e05r.1 phy_ppgam02c04r.1 phy_ppgam06f02r.1 phy_ppgam10c02r.1 phy_ppgam20b01r.1 phy_ppgam28a09r.1 phy_ppt4j22c01r.1 phy_ppt4j23a06r.1
GO:0042445	hormone metabolic process	13	154	206	4724	0.056119	phy_CL112Contig2 phy_CL1142Contig1 phy_CL1149Contig1 phy_CL1233Contig1 phy_CL1359Contig1 phy_ppgam01e05r.1 phy_ppgam02c04r.1 phy_ppgam06f02r.1 phy_ppgam10c02r.1 phy_ppgam20b01r.1 phy_ppgam28a09r.1 phy_ppt4j22c01r.1 phy_ppt4j23a06r.1
GO:0019222	regulation of metabolic process	13	154	206	4724	0.056119	phy_CL1480Contig1 phy_CL636Contig1 phy_CL908Contig1 phy_ppgam02c04r.1 phy_ppgam29b11r.1 phy_ppgam31d04r.1 phy_ppgam38a10r.1 phy_ppo3h04k15t.1 phy_ppt4j05d11r.1 phy_ppt4j10g01r.1 phy_ppt4j11b07r.1 phy_ppt4j22c01r.1 phy_ppt4j35b07r.1
GO:0009850	auxin metabolic process	13	154	205	4724	0.056141	phy_CL112Contig2 phy_CL1142Contig1 phy_CL1149Contig1 phy_CL1233Contig1 phy_CL1359Contig1 phy_ppgam01e05r.1 phy_ppgam02c04r.1 phy_ppgam06f02r.1 phy_ppgam10c02r.1 phy_ppgam20b01r.1 phy_ppgam28a09r.1 phy_ppt4j22c01r.1 phy_ppt4j23a06r.1
GO:0009851	auxin biosynthetic process	13	154	205	4724	0.056141	phy_CL112Contig2 phy_CL1142Contig1 phy_CL1149Contig1 phy_CL1233Contig1 phy_CL1359Contig1 phy_ppgam01e05r.1 phy_ppgam02c04r.1 phy_ppgam06f02r.1 phy_ppgam10c02r.1 phy_ppgam20b01r.1 phy_ppgam28a09r.1 phy_ppt4j22c01r.1 phy_ppt4j23a06r.1
GO:0042446	hormone biosynthetic process	13	154	205	4724	0.056141	phy_CL112Contig2 phy_CL1142Contig1 phy_CL1149Contig1 phy_CL1233Contig1 phy_CL1359Contig1 phy_ppgam01e05r.1 phy_ppgam02c04r.1 phy_ppgam06f02r.1 phy_ppgam10c02r.1 phy_ppgam20b01r.1 phy_ppgam28a09r.1 phy_ppt4j22c01r.1 phy_ppt4j23a06r.1
GO:0008270	zinc ion binding	14	154	242	4724	0.059544	phy_CL1407Contig1 phy_CL287Contig1 phy_CL864Contig1 phy_CL908Contig1 phy_PpT4J17C05.1 phy_PpT4J17C10.1 phy_ppgam17g04r.1 phy_ppgam30g05r.1 phy_ppgam31g12r.1 phy_ppgam38e11r.1 phy_ppo3h03o01t.1 phy_ppo3h06i16t.1 phy_ppt4j03f10r.1 phy_ppt4j05d11r.1
GO:0023060	signal transmission	9	154	99	4724	0.0604	phy_ppgam02c04r.1 phy_ppgam20b01r.1 phy_ppgam31d04r.1 phy_ppgam32d07r.1 phy_ppgam38a10r.1 phy_ppo3h13e18t.1 phy_ppt4j11b07r.1 phy_ppt4j35b07r.1 unk_ppt4j01e07r.1
GO:0007165	signal transduction	9	154	98	4724	0.06047	phy_ppgam02c04r.1 phy_ppgam20b01r.1 phy_ppgam31d04r.1 phy_ppgam32d07r.1 phy_ppgam38a10r.1 phy_ppo3h13e18t.1 phy_ppt4j11b07r.1 phy_ppt4j35b07r.1 unk_ppt4j01e07r.1
GO:0016740	transferase activity	25	154	542	4724	0.060801	phy_CL1012Contig1 phy_CL1142Contig1 phy_CL1149Contig1 phy_CL1359Contig1 phy_CL150Contig1 phy_CL173Contig1 phy_CL225Contig1 phy_CL636Contig1 phy_CL772Contig1 phy_CL838Contig1 phy_ppgam02c04r.1 phy_ppgam08b11r.1 phy_ppgam10c02r.1 phy_ppgam17e07r.1 phy_ppgam20b01r.1 phy_ppgam23f03r.1 phy_ppgam28a09r.1 phy_ppgam30g05r.1 phy_ppgam32d07r.1 phy_ppo3h07e09t.1 phy_ppo3h09a12t.1 phy_ppo3h09o15t.1 phy_ppt4j…
GO:0050790	regulation of catalytic activity	6	154	47	4724	0.064236	phy_CL1480Contig1 phy_CL636Contig1 phy_ppgam31d04r.1 phy_ppgam38a10r.1 phy_ppt4j11b07r.1 phy_ppt4j35b07r.1
GO:0035556	intracellular signal transduction	6	154	45	4724	0.064671	phy_ppgam31d04r.1 phy_ppgam32d07r.1 phy_ppgam38a10r.1 phy_ppo3h13e18t.1 phy_ppt4j11b07r.1 phy_ppt4j35b07r.1
GO:0030234	enzyme regulator activity	6	154	37	4724	0.066901	phy_CL1480Contig1 phy_CL636Contig1 phy_ppgam31d04r.1 phy_ppgam38a10r.1 phy_ppt4j11b07r.1 phy_ppt4j35b07r.1
GO:0080090	regulation of primary metabolic process	11	154	173	4724	0.071768	phy_CL636Contig1 phy_CL908Contig1 phy_ppgam02c04r.1 phy_ppgam29b11r.1 phy_ppgam31d04r.1 phy_ppo3h04k15t.1 phy_ppt4j05d11r.1 phy_ppt4j10g01r.1 phy_ppt4j11b07r.1 phy_ppt4j22c01r.1 phy_ppt4j35b07r.1
GO:0031323	regulation of cellular metabolic process	11	154	168	4724	0.071924	phy_CL636Contig1 phy_CL908Contig1 phy_ppgam02c04r.1 phy_ppgam29b11r.1 phy_ppgam31d04r.1 phy_ppo3h04k15t.1 phy_ppt4j05d11r.1 phy_ppt4j10g01r.1 phy_ppt4j11b07r.1 phy_ppt4j22c01r.1 phy_ppt4j35b07r.1
GO:0019538	protein metabolic process	26	154	612	4724	0.072034	phy_CL1093Contig1 phy_CL1142Contig1 phy_CL1149Contig1 phy_CL1359Contig1 phy_CL1401Contig1 phy_CL225Contig1 phy_CL550Contig1 phy_CL636Contig1 phy_CL838Contig1 phy_CL874Contig1 phy_PpZOH_CD051706.1.1 phy_ppgam01a05r.1 phy_ppgam02c04r.1 phy_ppgam10c02r.1 phy_ppgam17e07r.1 phy_ppgam20b01r.1 phy_ppgam28a09r.1 phy_ppgam30g05r.1 phy_ppgam34a12r.1 phy_ppo3h07e09t.1 phy_ppo3h09a12t.1 phy_ppo3h09o15t.1 phy…
GO:0035466	regulation of signaling pathway	4	154	24	4724	0.07563	phy_ppgam31d04r.1 phy_ppgam38a10r.1 phy_ppt4j11b07r.1 phy_ppt4j35b07r.1
GO:0009966	regulation of signal transduction	4	154	24	4724	0.07563	phy_ppgam31d04r.1 phy_ppgam38a10r.1 phy_ppt4j11b07r.1 phy_ppt4j35b07r.1
GO:0023051	regulation of signaling process	4	154	24	4724	0.07563	phy_ppgam31d04r.1 phy_ppgam38a10r.1 phy_ppt4j11b07r.1 phy_ppt4j35b07r.1
GO:0005083	small GTPase regulator activity	4	154	20	4724	0.078276	phy_ppgam31d04r.1 phy_ppgam38a10r.1 phy_ppt4j11b07r.1 phy_ppt4j35b07r.1
GO:0044260	cellular macromolecule metabolic process	29	154	735	4724	0.080774	phy_CL1142Contig1 phy_CL1149Contig1 phy_CL1359Contig1 phy_CL1401Contig1 phy_CL225Contig1 phy_CL550Contig1 phy_CL636Contig1 phy_CL838Contig1 phy_CL874Contig1 phy_CL908Contig1 phy_PpZOH_CD051706.1.1 phy_ppgam02c04r.1 phy_ppgam10c02r.1 phy_ppgam17e07r.1 phy_ppgam20b01r.1 phy_ppgam21h10r.1 phy_ppgam28a09r.1 phy_ppgam29b11r.1 phy_ppgam30g05r.1 phy_ppo3h04k15t.1 phy_ppo3h07e09t.1 phy_ppo3h09a12t.1 phy_…
GO:0007265	Ras protein signal transduction	4	154	17	4724	0.081081	phy_ppgam31d04r.1 phy_ppgam38a10r.1 phy_ppt4j11b07r.1 phy_ppt4j35b07r.1
GO:0051056	regulation of small GTPase mediated signal transduction	4	154	17	4724	0.081081	phy_ppgam31d04r.1 phy_ppgam38a10r.1 phy_ppt4j11b07r.1 phy_ppt4j35b07r.1
GO:0046914	transition metal ion binding	15	154	303	4724	0.081879	phy_CL1407Contig1 phy_CL287Contig1 phy_CL864Contig1 phy_CL908Contig1 phy_PpT4J17C05.1 phy_PpT4J17C10.1 phy_ppgam17g04r.1 phy_ppgam30g05r.1 phy_ppgam31g12r.1 phy_ppgam38e11r.1 phy_ppo3h03o01t.1 phy_ppo3h06i16t.1 phy_ppt4j03f10r.1 phy_ppt4j05d11r.1 phy_ppt4j40b07r.1
GO:0046578	regulation of Ras protein signal transduction	4	154	15	4724	0.083578	phy_ppgam31d04r.1 phy_ppgam38a10r.1 phy_ppt4j11b07r.1 phy_ppt4j35b07r.1
GO:0044267	cellular protein metabolic process	23	154	529	4724	0.083686	phy_CL1142Contig1 phy_CL1149Contig1 phy_CL1359Contig1 phy_CL1401Contig1 phy_CL225Contig1 phy_CL550Contig1 phy_CL636Contig1 phy_CL838Contig1 phy_CL874Contig1 phy_PpZOH_CD051706.1.1 phy_ppgam02c04r.1 phy_ppgam10c02r.1 phy_ppgam17e07r.1 phy_ppgam20b01r.1 phy_ppgam28a09r.1 phy_ppgam30g05r.1 phy_ppo3h07e09t.1 phy_ppo3h09a12t.1 phy_ppo3h09o15t.1 phy_ppt4j03h03r.1 phy_ppt4j05d11r.1 phy_ppt4j22c01r.1 phy…
GO:0051171	regulation of nitrogen compound metabolic process	8	154	118	4724	0.086827	phy_CL908Contig1 phy_ppgam02c04r.1 phy_ppgam29b11r.1 phy_ppgam31d04r.1 phy_ppo3h04k15t.1 phy_ppt4j10g01r.1 phy_ppt4j11b07r.1 phy_ppt4j35b07r.1
GO:0019219	regulation of nucleobase, nucleoside, nucleotide and nucleic acid metabolic process	8	154	116	4724	0.086937	phy_CL908Contig1 phy_ppgam02c04r.1 phy_ppgam29b11r.1 phy_ppgam31d04r.1 phy_ppo3h04k15t.1 phy_ppt4j10g01r.1 phy_ppt4j11b07r.1 phy_ppt4j35b07r.1
GO:0000036	acyl carrier activity	4	154	9	4724	0.097744	phy_CL1069Contig1 phy_ppgam08b11r.1 phy_ppgam33a03r.1 phy_ppt4j42g08r.1
GO:0046872	metal ion binding	19	154	450	4724	0.098489	phy_CL1407Contig1 phy_CL176Contig1 phy_CL287Contig1 phy_CL480Contig1 phy_CL864Contig1 phy_CL908Contig1 phy_PpT4J17C05.1 phy_PpT4J17C10.1 phy_ppgam17g04r.1 phy_ppgam30g05r.1 phy_ppgam31g12r.1 phy_ppgam38e11r.1 phy_ppo3h03o01t.1 phy_ppo3h06i16t.1 phy_ppt4j03f10r.1 phy_ppt4j05d11r.1 phy_ppt4j23f05r.1 phy_ppt4j35d01r.1 phy_ppt4j40b07r.1
GO:0016817	hydrolase activity, acting on acid anhydrides	12	154	239	4724	0.100635	phy_CL112Contig2 phy_CL1233Contig1 phy_CL1480Contig1 phy_CL480Contig1 phy_ppgam01e05r.1 phy_ppgam06f02r.1 phy_ppgam10e02r.1 phy_ppgam31d04r.1 phy_ppgam38a10r.1 phy_ppo3h09b11t.1 phy_ppt4j11b07r.1 phy_ppt4j35b07r.1
GO:0031224	intrinsic to membrane	13	154	257	4724	0.101486	phy_CL1233Contig1 phy_CL480Contig1 phy_CL838Contig1 phy_PpT4J19D11.1 phy_PpZOH_CD051394.1.1 phy_ppgam06f02r.1 phy_ppgam07d02r.1 phy_ppgam28g09r.1 phy_ppgam29a02r.1 phy_ppo3h09o15t.1 phy_ppo3h13d20t.1 phy_ppt4j31e11r.1 unk_ppt4j01e07r.1
GO:0046039	GTP metabolic process	5	154	57	4724	0.102902	phy_CL1480Contig1 phy_ppgam31d04r.1 phy_ppgam38a10r.1 phy_ppt4j11b07r.1 phy_ppt4j35b07r.1
GO:0003924	GTPase activity	5	154	55	4724	0.103239	phy_CL1480Contig1 phy_ppgam31d04r.1 phy_ppgam38a10r.1 phy_ppt4j11b07r.1 phy_ppt4j35b07r.1
GO:0006184	GTP catabolic process	5	154	55	4724	0.103239	phy_CL1480Contig1 phy_ppgam31d04r.1 phy_ppgam38a10r.1 phy_ppt4j11b07r.1 phy_ppt4j35b07r.1
GO:0016787	hydrolase activity	23	154	609	4724	0.104101	phy_CL1093Contig1 phy_CL112Contig2 phy_CL1233Contig1 phy_CL1480Contig1 phy_CL480Contig1 phy_CL903Contig1 phy_ppgam01a05r.1 phy_ppgam01e05r.1 phy_ppgam06f02r.1 phy_ppgam10e02r.1 phy_ppgam28g09r.1 phy_ppgam31d04r.1 phy_ppgam33a03r.1 phy_ppgam34a12r.1 phy_ppgam38a10r.1 phy_ppgam38e11r.1 phy_ppo3h09b11t.1 phy_ppt4j03f10r.1 phy_ppt4j05d11r.1 phy_ppt4j11b07r.1 phy_ppt4j35b07r.1 phy_ppt4j37e05r.1 phy_pp…
GO:0007264	small GTPase mediated signal transduction	5	154	35	4724	0.108772	phy_ppgam31d04r.1 phy_ppgam38a10r.1 phy_ppo3h13e18t.1 phy_ppt4j11b07r.1 phy_ppt4j35b07r.1
GO:0043169	cation binding	19	154	486	4724	0.110914	phy_CL1407Contig1 phy_CL176Contig1 phy_CL287Contig1 phy_CL480Contig1 phy_CL864Contig1 phy_CL908Contig1 phy_PpT4J17C05.1 phy_PpT4J17C10.1 phy_ppgam17g04r.1 phy_ppgam30g05r.1 phy_ppgam31g12r.1 phy_ppgam38e11r.1 phy_ppo3h03o01t.1 phy_ppo3h06i16t.1 phy_ppt4j03f10r.1 phy_ppt4j05d11r.1 phy_ppt4j23f05r.1 phy_ppt4j35d01r.1 phy_ppt4j40b07r.1
GO:0006139	nucleobase, nucleoside, nucleotide and nucleic acid metabolic process	18	154	486	4724	0.123464	phy_CL112Contig2 phy_CL1233Contig1 phy_CL1480Contig1 phy_CL908Contig1 phy_ppgam01e05r.1 phy_ppgam01h02r.1 phy_ppgam02c04r.1 phy_ppgam06f02r.1 phy_ppgam21h10r.1 phy_ppgam29b11r.1 phy_ppgam31d04r.1 phy_ppgam38a10r.1 phy_ppo3h04k15t.1 phy_ppt4j03f10r.1 phy_ppt4j10g01r.1 phy_ppt4j11b07r.1 phy_ppt4j23c11r.1 phy_ppt4j35b07r.1
GO:0016021	integral to membrane	12	154	253	4724	0.124542	phy_CL1233Contig1 phy_CL480Contig1 phy_CL838Contig1 phy_PpT4J19D11.1 phy_PpZOH_CD051394.1.1 phy_ppgam06f02r.1 phy_ppgam07d02r.1 phy_ppgam28g09r.1 phy_ppgam29a02r.1 phy_ppo3h09o15t.1 phy_ppo3h13d20t.1 phy_ppt4j31e11r.1
GO:0055086	nucleobase, nucleoside and nucleotide metabolic process	11	154	242	4724	0.125779	phy_CL112Contig2 phy_CL1233Contig1 phy_CL1480Contig1 phy_ppgam01e05r.1 phy_ppgam01h02r.1 phy_ppgam06f02r.1 phy_ppgam31d04r.1 phy_ppgam38a10r.1 phy_ppt4j11b07r.1 phy_ppt4j23c11r.1 phy_ppt4j35b07r.1
GO:0006753	nucleoside phosphate metabolic process	11	154	234	4724	0.125934	phy_CL112Contig2 phy_CL1233Contig1 phy_CL1480Contig1 phy_ppgam01e05r.1 phy_ppgam01h02r.1 phy_ppgam06f02r.1 phy_ppgam31d04r.1 phy_ppgam38a10r.1 phy_ppt4j11b07r.1 phy_ppt4j23c11r.1 phy_ppt4j35b07r.1
GO:0009117	nucleotide metabolic process	11	154	234	4724	0.125934	phy_CL112Contig2 phy_CL1233Contig1 phy_CL1480Contig1 phy_ppgam01e05r.1 phy_ppgam01h02r.1 phy_ppgam06f02r.1 phy_ppgam31d04r.1 phy_ppgam38a10r.1 phy_ppt4j11b07r.1 phy_ppt4j23c11r.1 phy_ppt4j35b07r.1
GO:0016462	pyrophosphatase activity	11	154	234	4724	0.125934	phy_CL112Contig2 phy_CL1233Contig1 phy_CL1480Contig1 phy_ppgam01e05r.1 phy_ppgam06f02r.1 phy_ppgam10e02r.1 phy_ppgam31d04r.1 phy_ppgam38a10r.1 phy_ppo3h09b11t.1 phy_ppt4j11b07r.1 phy_ppt4j35b07r.1
GO:0016818	hydrolase activity, acting on acid anhydrides, in phosphorus-containing anhydrides	11	154	234	4724	0.125934	phy_CL112Contig2 phy_CL1233Contig1 phy_CL1480Contig1 phy_ppgam01e05r.1 phy_ppgam06f02r.1 phy_ppgam10e02r.1 phy_ppgam31d04r.1 phy_ppgam38a10r.1 phy_ppo3h09b11t.1 phy_ppt4j11b07r.1 phy_ppt4j35b07r.1
GO:0017111	nucleoside-triphosphatase activity	11	154	220	4724	0.126231	phy_CL112Contig2 phy_CL1233Contig1 phy_CL1480Contig1 phy_ppgam01e05r.1 phy_ppgam06f02r.1 phy_ppgam10e02r.1 phy_ppgam31d04r.1 phy_ppgam38a10r.1 phy_ppo3h09b11t.1 phy_ppt4j11b07r.1 phy_ppt4j35b07r.1
GO:0009199	ribonucleoside triphosphate metabolic process	9	154	183	4724	0.127315	phy_CL112Contig2 phy_CL1233Contig1 phy_CL1480Contig1 phy_ppgam01e05r.1 phy_ppgam06f02r.1 phy_ppgam31d04r.1 phy_ppgam38a10r.1 phy_ppt4j11b07r.1 phy_ppt4j35b07r.1
GO:0009205	purine ribonucleoside triphosphate metabolic process	9	154	183	4724	0.127315	phy_CL112Contig2 phy_CL1233Contig1 phy_CL1480Contig1 phy_ppgam01e05r.1 phy_ppgam06f02r.1 phy_ppgam31d04r.1 phy_ppgam38a10r.1 phy_ppt4j11b07r.1 phy_ppt4j35b07r.1
GO:0044270	cellular nitrogen compound catabolic process	9	154	171	4724	0.127684	phy_CL112Contig2 phy_CL1233Contig1 phy_CL1480Contig1 phy_ppgam01e05r.1 phy_ppgam06f02r.1 phy_ppgam31d04r.1 phy_ppgam38a10r.1 phy_ppt4j11b07r.1 phy_ppt4j35b07r.1
GO:0034655	nucleobase, nucleoside, nucleotide and nucleic acid catabolic process	9	154	170	4724	0.127717	phy_CL112Contig2 phy_CL1233Contig1 phy_CL1480Contig1 phy_ppgam01e05r.1 phy_ppgam06f02r.1 phy_ppgam31d04r.1 phy_ppgam38a10r.1 phy_ppt4j11b07r.1 phy_ppt4j35b07r.1
GO:0034656	nucleobase, nucleoside and nucleotide catabolic process	9	154	170	4724	0.127717	phy_CL112Contig2 phy_CL1233Contig1 phy_CL1480Contig1 phy_ppgam01e05r.1 phy_ppgam06f02r.1 phy_ppgam31d04r.1 phy_ppgam38a10r.1 phy_ppt4j11b07r.1 phy_ppt4j35b07r.1
GO:0009166	nucleotide catabolic process	9	154	170	4724	0.127717	phy_CL112Contig2 phy_CL1233Contig1 phy_CL1480Contig1 phy_ppgam01e05r.1 phy_ppgam06f02r.1 phy_ppgam31d04r.1 phy_ppgam38a10r.1 phy_ppt4j11b07r.1 phy_ppt4j35b07r.1
GO:0046700	heterocycle catabolic process	9	154	170	4724	0.127717	phy_CL112Contig2 phy_CL1233Contig1 phy_CL1480Contig1 phy_ppgam01e05r.1 phy_ppgam06f02r.1 phy_ppgam31d04r.1 phy_ppgam38a10r.1 phy_ppt4j11b07r.1 phy_ppt4j35b07r.1
GO:0006195	purine nucleotide catabolic process	9	154	168	4724	0.127785	phy_CL112Contig2 phy_CL1233Contig1 phy_CL1480Contig1 phy_ppgam01e05r.1 phy_ppgam06f02r.1 phy_ppgam31d04r.1 phy_ppgam38a10r.1 phy_ppt4j11b07r.1 phy_ppt4j35b07r.1
GO:0009143	nucleoside triphosphate catabolic process	9	154	168	4724	0.127785	phy_CL112Contig2 phy_CL1233Contig1 phy_CL1480Contig1 phy_ppgam01e05r.1 phy_ppgam06f02r.1 phy_ppgam31d04r.1 phy_ppgam38a10r.1 phy_ppt4j11b07r.1 phy_ppt4j35b07r.1
GO:0009146	purine nucleoside triphosphate catabolic process	9	154	168	4724	0.127785	phy_CL112Contig2 phy_CL1233Contig1 phy_CL1480Contig1 phy_ppgam01e05r.1 phy_ppgam06f02r.1 phy_ppgam31d04r.1 phy_ppgam38a10r.1 phy_ppt4j11b07r.1 phy_ppt4j35b07r.1
GO:0009154	purine ribonucleotide catabolic process	9	154	167	4724	0.127819	phy_CL112Contig2 phy_CL1233Contig1 phy_CL1480Contig1 phy_ppgam01e05r.1 phy_ppgam06f02r.1 phy_ppgam31d04r.1 phy_ppgam38a10r.1 phy_ppt4j11b07r.1 phy_ppt4j35b07r.1
GO:0009203	ribonucleoside triphosphate catabolic process	9	154	167	4724	0.127819	phy_CL112Contig2 phy_CL1233Contig1 phy_CL1480Contig1 phy_ppgam01e05r.1 phy_ppgam06f02r.1 phy_ppgam31d04r.1 phy_ppgam38a10r.1 phy_ppt4j11b07r.1 phy_ppt4j35b07r.1
GO:0009207	purine ribonucleoside triphosphate catabolic process	9	154	167	4724	0.127819	phy_CL112Contig2 phy_CL1233Contig1 phy_CL1480Contig1 phy_ppgam01e05r.1 phy_ppgam06f02r.1 phy_ppgam31d04r.1 phy_ppgam38a10r.1 phy_ppt4j11b07r.1 phy_ppt4j35b07r.1
GO:0009261	ribonucleotide catabolic process	9	154	167	4724	0.127819	phy_CL112Contig2 phy_CL1233Contig1 phy_CL1480Contig1 phy_ppgam01e05r.1 phy_ppgam06f02r.1 phy_ppgam31d04r.1 phy_ppgam38a10r.1 phy_ppt4j11b07r.1 phy_ppt4j35b07r.1
GO:0044425	membrane part	13	154	322	4724	0.139908	phy_CL1233Contig1 phy_CL480Contig1 phy_CL838Contig1 phy_PpT4J19D11.1 phy_PpZOH_CD051394.1.1 phy_ppgam06f02r.1 phy_ppgam07d02r.1 phy_ppgam28g09r.1 phy_ppgam29a02r.1 phy_ppo3h09o15t.1 phy_ppo3h13d20t.1 phy_ppt4j31e11r.1 unk_ppt4j01e07r.1
GO:0006644	phospholipid metabolic process	3	154	18	4724	0.14553	phy_CL772Contig1 phy_ppgam32d07r.1 phy_ppo3h09o15t.1
GO:0044248	cellular catabolic process	11	154	269	4724	0.148049	phy_CL112Contig2 phy_CL1233Contig1 phy_CL1401Contig1 phy_CL1480Contig1 phy_PpZOH_CD051670.1.1 phy_ppgam01e05r.1 phy_ppgam06f02r.1 phy_ppgam31d04r.1 phy_ppgam38a10r.1 phy_ppt4j11b07r.1 phy_ppt4j35b07r.1
GO:0009894	regulation of catabolic process	3	154	16	4724	0.148052	phy_ppgam31d04r.1 phy_ppt4j11b07r.1 phy_ppt4j35b07r.1
GO:0046483	heterocycle metabolic process	11	154	256	4724	0.148254	phy_CL112Contig2 phy_CL1233Contig1 phy_CL1480Contig1 phy_PpZOH_CD051706.1.1 phy_ppgam01e05r.1 phy_ppgam06f02r.1 phy_ppgam10c02r.1 phy_ppgam31d04r.1 phy_ppgam38a10r.1 phy_ppt4j11b07r.1 phy_ppt4j35b07r.1
GO:0008047	enzyme activator activity	3	154	15	4724	0.14956	phy_ppgam31d04r.1 phy_ppt4j11b07r.1 phy_ppt4j35b07r.1
GO:0031329	regulation of cellular catabolic process	3	154	14	4724	0.151279	phy_ppgam31d04r.1 phy_ppt4j11b07r.1 phy_ppt4j35b07r.1
GO:0051336	regulation of hydrolase activity	3	154	14	4724	0.151279	phy_ppgam31d04r.1 phy_ppt4j11b07r.1 phy_ppt4j35b07r.1
GO:0044282	small molecule catabolic process	10	154	226	4724	0.152799	phy_CL112Contig2 phy_CL1233Contig1 phy_CL1480Contig1 phy_PpZOH_CD051670.1.1 phy_ppgam01e05r.1 phy_ppgam06f02r.1 phy_ppgam31d04r.1 phy_ppgam38a10r.1 phy_ppt4j11b07r.1 phy_ppt4j35b07r.1
GO:0030811	regulation of nucleotide catabolic process	3	154	12	4724	0.155556	phy_ppgam31d04r.1 phy_ppt4j11b07r.1 phy_ppt4j35b07r.1
GO:0005096	GTPase activator activity	3	154	12	4724	0.155556	phy_ppgam31d04r.1 phy_ppt4j11b07r.1 phy_ppt4j35b07r.1
GO:0006140	regulation of nucleotide metabolic process	3	154	12	4724	0.155556	phy_ppgam31d04r.1 phy_ppt4j11b07r.1 phy_ppt4j35b07r.1
GO:0033121	regulation of purine nucleotide catabolic process	3	154	12	4724	0.155556	phy_ppgam31d04r.1 phy_ppt4j11b07r.1 phy_ppt4j35b07r.1
GO:0033124	regulation of GTP catabolic process	3	154	12	4724	0.155556	phy_ppgam31d04r.1 phy_ppt4j11b07r.1 phy_ppt4j35b07r.1
GO:0043087	regulation of GTPase activity	3	154	12	4724	0.155556	phy_ppgam31d04r.1 phy_ppt4j11b07r.1 phy_ppt4j35b07r.1
GO:0006163	purine nucleotide metabolic process	9	154	199	4724	0.157502	phy_CL112Contig2 phy_CL1233Contig1 phy_CL1480Contig1 phy_ppgam01e05r.1 phy_ppgam06f02r.1 phy_ppgam31d04r.1 phy_ppgam38a10r.1 phy_ppt4j11b07r.1 phy_ppt4j35b07r.1
GO:0009259	ribonucleotide metabolic process	9	154	195	4724	0.157603	phy_CL112Contig2 phy_CL1233Contig1 phy_CL1480Contig1 phy_ppgam01e05r.1 phy_ppgam06f02r.1 phy_ppgam31d04r.1 phy_ppgam38a10r.1 phy_ppt4j11b07r.1 phy_ppt4j35b07r.1
GO:0009150	purine ribonucleotide metabolic process	9	154	194	4724	0.157629	phy_CL112Contig2 phy_CL1233Contig1 phy_CL1480Contig1 phy_ppgam01e05r.1 phy_ppgam06f02r.1 phy_ppgam31d04r.1 phy_ppgam38a10r.1 phy_ppt4j11b07r.1 phy_ppt4j35b07r.1
GO:0006810	transport	13	154	386	4724	0.157732	phy_CL1012Contig1 phy_CL1069Contig1 phy_CL1233Contig1 phy_CL471Contig1 phy_CL480Contig1 phy_PpT4J19D11.1 phy_ppgam02c04r.1 phy_ppgam06f02r.1 phy_ppgam08b11r.1 phy_ppgam33a03r.1 phy_ppo3h13d20t.1 phy_ppo3h13e18t.1 phy_ppt4j42g08r.1
GO:0009141	nucleoside triphosphate metabolic process	9	154	186	4724	0.157846	phy_CL112Contig2 phy_CL1233Contig1 phy_CL1480Contig1 phy_ppgam01e05r.1 phy_ppgam06f02r.1 phy_ppgam31d04r.1 phy_ppgam38a10r.1 phy_ppt4j11b07r.1 phy_ppt4j35b07r.1
GO:0009144	purine nucleoside triphosphate metabolic process	9	154	185	4724	0.157875	phy_CL112Contig2 phy_CL1233Contig1 phy_CL1480Contig1 phy_ppgam01e05r.1 phy_ppgam06f02r.1 phy_ppgam31d04r.1 phy_ppgam38a10r.1 phy_ppt4j11b07r.1 phy_ppt4j35b07r.1
GO:0032318	regulation of Ras GTPase activity	3	154	11	4724	0.158261	phy_ppgam31d04r.1 phy_ppt4j11b07r.1 phy_ppt4j35b07r.1
GO:0060255	regulation of macromolecule metabolic process	8	154	165	4724	0.162509	phy_CL636Contig1 phy_CL908Contig1 phy_ppgam02c04r.1 phy_ppgam29b11r.1 phy_ppo3h04k15t.1 phy_ppt4j05d11r.1 phy_ppt4j10g01r.1 phy_ppt4j22c01r.1
GO:0032313	regulation of Rab GTPase activity	3	154	9	4724	0.165414	phy_ppgam31d04r.1 phy_ppt4j11b07r.1 phy_ppt4j35b07r.1
GO:0032482	Rab protein signal transduction	3	154	9	4724	0.165414	phy_ppgam31d04r.1 phy_ppt4j11b07r.1 phy_ppt4j35b07r.1
GO:0032483	regulation of Rab protein signal transduction	3	154	9	4724	0.165414	phy_ppgam31d04r.1 phy_ppt4j11b07r.1 phy_ppt4j35b07r.1
GO:0022892	substrate-specific transporter activity	7	154	147	4724	0.166759	phy_CL1069Contig1 phy_CL1233Contig1 phy_CL480Contig1 phy_ppgam06f02r.1 phy_ppgam08b11r.1 phy_ppgam33a03r.1 phy_ppt4j42g08r.1
GO:0010468	regulation of gene expression	7	154	143	4724	0.166921	phy_CL908Contig1 phy_ppgam02c04r.1 phy_ppgam29b11r.1 phy_ppo3h04k15t.1 phy_ppt4j05d11r.1 phy_ppt4j10g01r.1 phy_ppt4j22c01r.1
GO:0031326	regulation of cellular biosynthetic process	7	154	137	4724	0.167181	phy_CL908Contig1 phy_ppgam02c04r.1 phy_ppgam29b11r.1 phy_ppo3h04k15t.1 phy_ppt4j05d11r.1 phy_ppt4j10g01r.1 phy_ppt4j22c01r.1
GO:2000112	regulation of cellular macromolecule biosynthetic process	7	154	137	4724	0.167181	phy_CL908Contig1 phy_ppgam02c04r.1 phy_ppgam29b11r.1 phy_ppo3h04k15t.1 phy_ppt4j05d11r.1 phy_ppt4j10g01r.1 phy_ppt4j22c01r.1
GO:0009889	regulation of biosynthetic process	7	154	137	4724	0.167181	phy_CL908Contig1 phy_ppgam02c04r.1 phy_ppgam29b11r.1 phy_ppo3h04k15t.1 phy_ppt4j05d11r.1 phy_ppt4j10g01r.1 phy_ppt4j22c01r.1
GO:0010556	regulation of macromolecule biosynthetic process	7	154	137	4724	0.167181	phy_CL908Contig1 phy_ppgam02c04r.1 phy_ppgam29b11r.1 phy_ppo3h04k15t.1 phy_ppt4j05d11r.1 phy_ppt4j10g01r.1 phy_ppt4j22c01r.1
GO:0005097	Rab GTPase activator activity	3	154	8	4724	0.170279	phy_ppgam31d04r.1 phy_ppt4j11b07r.1 phy_ppt4j35b07r.1
GO:0005099	Ras GTPase activator activity	3	154	8	4724	0.170279	phy_ppgam31d04r.1 phy_ppt4j11b07r.1 phy_ppt4j35b07r.1
GO:0048518	positive regulation of biological process	5	154	76	4724	0.172863	phy_CL1359Contig1 phy_CL874Contig1 phy_ppgam02c04r.1 phy_ppt4j05d11r.1 phy_ppt4j22c01r.1
GO:0048522	positive regulation of cellular process	5	154	67	4724	0.174072	phy_CL1359Contig1 phy_CL874Contig1 phy_ppgam02c04r.1 phy_ppt4j05d11r.1 phy_ppt4j22c01r.1
GO:0005215	transporter activity	7	154	206	4724	0.213207	phy_CL1069Contig1 phy_CL1233Contig1 phy_CL480Contig1 phy_ppgam06f02r.1 phy_ppgam08b11r.1 phy_ppgam33a03r.1 phy_ppt4j42g08r.1
GO:0016874	ligase activity	5	154	122	4724	0.224286	phy_CL1069Contig1 phy_CL874Contig1 phy_ppgam08b11r.1 phy_ppgam33a03r.1 phy_ppt4j42g08r.1
GO:0070011	peptidase activity, acting on L-amino acid peptides	5	154	115	4724	0.224634	phy_CL1093Contig1 phy_ppgam01a05r.1 phy_ppgam28g09r.1 phy_ppgam34a12r.1 phy_ppt4j05d11r.1
GO:0016788	hydrolase activity, acting on ester bonds	5	154	111	4724	0.224853	phy_CL903Contig1 phy_ppgam33a03r.1 phy_ppgam38e11r.1 phy_ppt4j03f10r.1 phy_ppt4j42g08r.1
GO:0006629	lipid metabolic process	5	154	107	4724	0.225088	phy_CL1485Contig1 phy_CL772Contig1 phy_PpZOH_CD051670.1.1 phy_ppgam32d07r.1 phy_ppo3h09o15t.1
GO:0045449	regulation of transcription	5	154	98	4724	0.225691	phy_CL908Contig1 phy_ppgam02c04r.1 phy_ppgam29b11r.1 phy_ppo3h04k15t.1 phy_ppt4j10g01r.1
GO:0004175	endopeptidase activity	4	154	76	4724	0.242292	phy_CL1093Contig1 phy_ppgam01a05r.1 phy_ppgam28g09r.1 phy_ppgam34a12r.1
GO:0044255	cellular lipid metabolic process	4	154	76	4724	0.242292	phy_CL772Contig1 phy_PpZOH_CD051670.1.1 phy_ppgam32d07r.1 phy_ppo3h09o15t.1
GO:0008233	peptidase activity	5	154	150	4724	0.250375	phy_CL1093Contig1 phy_ppgam01a05r.1 phy_ppgam28g09r.1 phy_ppgam34a12r.1 phy_ppt4j05d11r.1
GO:0003677	DNA binding	5	154	140	4724	0.250694	phy_CL349Contig1 phy_CL908Contig1 phy_ppgam21h10r.1 phy_ppgam29b11r.1 phy_ppo3h04k15t.1
GO:0050662	coenzyme binding	5	154	129	4724	0.251106	phy_CL1407Contig1 phy_CL1485Contig1 phy_PpZOH_CD051670.1.1 phy_ppgam01h02r.1 phy_ppt4j23c11r.1
GO:0006350	transcription	5	154	124	4724	0.251318	phy_CL908Contig1 phy_ppgam02c04r.1 phy_ppgam29b11r.1 phy_ppo3h04k15t.1 phy_ppt4j10g01r.1
GO:0051246	regulation of protein metabolic process	3	154	56	4724	0.259031	phy_CL636Contig1 phy_ppt4j05d11r.1 phy_ppt4j22c01r.1
GO:0031325	positive regulation of cellular metabolic process	3	154	53	4724	0.259548	phy_ppgam02c04r.1 phy_ppt4j05d11r.1 phy_ppt4j22c01r.1
GO:0009893	positive regulation of metabolic process	3	154	53	4724	0.259548	phy_ppgam02c04r.1 phy_ppt4j05d11r.1 phy_ppt4j22c01r.1
GO:0010604	positive regulation of macromolecule metabolic process	3	154	50	4724	0.260129	phy_ppgam02c04r.1 phy_ppt4j05d11r.1 phy_ppt4j22c01r.1
GO:0051252	regulation of RNA metabolic process	3	154	49	4724	0.260338	phy_CL908Contig1 phy_ppo3h04k15t.1 phy_ppt4j10g01r.1
GO:0031328	positive regulation of cellular biosynthetic process	3	154	47	4724	0.260784	phy_ppgam02c04r.1 phy_ppt4j05d11r.1 phy_ppt4j22c01r.1
GO:0006355	regulation of transcription, DNA-dependent	3	154	47	4724	0.260784	phy_CL908Contig1 phy_ppo3h04k15t.1 phy_ppt4j10g01r.1
GO:0009891	positive regulation of biosynthetic process	3	154	47	4724	0.260784	phy_ppgam02c04r.1 phy_ppt4j05d11r.1 phy_ppt4j22c01r.1
GO:0032268	regulation of cellular protein metabolic process	3	154	46	4724	0.261022	phy_CL636Contig1 phy_ppt4j05d11r.1 phy_ppt4j22c01r.1
GO:0010557	positive regulation of macromolecule biosynthetic process	3	154	46	4724	0.261022	phy_ppgam02c04r.1 phy_ppt4j05d11r.1 phy_ppt4j22c01r.1
GO:0005783	endoplasmic reticulum	3	154	41	4724	0.262387	phy_CL838Contig1 phy_ppgam16b11r.1 phy_ppo3h09o15t.1
GO:0012505	endomembrane system	3	154	41	4724	0.262387	phy_CL838Contig1 phy_ppo3h09o15t.1 phy_ppo3h13d20t.1
GO:0016903	oxidoreductase activity, acting on the aldehyde or oxo group of donors	2	154	29	4724	0.262712	phy_ppgam33a03r.1 phy_ppt4j42g08r.1
GO:0005794	Golgi apparatus	2	154	28	4724	0.263158	phy_CL550Contig1 phy_ppgam16b11r.1
GO:0016820	hydrolase activity, acting on acid anhydrides, catalyzing transmembrane movement of substances	3	154	38	4724	0.263382	phy_CL1233Contig1 phy_CL480Contig1 phy_ppgam06f02r.1
GO:0003774	motor activity	2	154	25	4724	0.264706	phy_ppgam10e02r.1 phy_ppo3h09b11t.1
GO:0009116	nucleoside metabolic process	2	154	23	4724	0.265957	phy_ppgam01h02r.1 phy_ppt4j23c11r.1
GO:0016620	oxidoreductase activity, acting on the aldehyde or oxo group of donors, NAD or NADP as acceptor	2	154	23	4724	0.265957	phy_ppgam33a03r.1 phy_ppt4j42g08r.1
GO:0030258	lipid modification	2	154	22	4724	0.266667	phy_PpZOH_CD051670.1.1 phy_ppgam32d07r.1
GO:0016597	amino acid binding	2	154	21	4724	0.267442	phy_ppgam33a03r.1 phy_ppt4j42g08r.1
GO:0042625	ATPase activity, coupled to transmembrane movement of ions	2	154	21	4724	0.267442	phy_CL1233Contig1 phy_ppgam06f02r.1
GO:0015629	actin cytoskeleton	2	154	20	4724	0.268293	phy_ppgam10e02r.1 phy_ppo3h09b11t.1
GO:0016705	oxidoreductase activity, acting on paired donors, with incorporation or reduction of molecular oxygen	2	154	20	4724	0.268293	phy_CL838Contig1 phy_ppt4j40b07r.1
GO:0016459	myosin complex	2	154	16	4724	0.272727	phy_ppgam10e02r.1 phy_ppo3h09b11t.1
GO:0044432	endoplasmic reticulum part	2	154	16	4724	0.272727	phy_CL838Contig1 phy_ppo3h09o15t.1
GO:0015662	ATPase activity, coupled to transmembrane movement of ions, phosphorylative mechanism	2	154	15	4724	0.274194	phy_CL1233Contig1 phy_ppgam06f02r.1
GO:0005789	endoplasmic reticulum membrane	2	154	14	4724	0.275862	phy_CL838Contig1 phy_ppo3h09o15t.1
GO:0042175	nuclear membrane-endoplasmic reticulum network	2	154	14	4724	0.275862	phy_CL838Contig1 phy_ppo3h09o15t.1
GO:0046486	glycerolipid metabolic process	2	154	14	4724	0.275862	phy_ppgam32d07r.1 phy_ppo3h09o15t.1
GO:0030384	phosphoinositide metabolic process	2	154	13	4724	0.277778	phy_ppgam32d07r.1 phy_ppo3h09o15t.1
GO:0006650	glycerophospholipid metabolic process	2	154	13	4724	0.277778	phy_ppgam32d07r.1 phy_ppo3h09o15t.1
GO:0006200	ATP catabolic process	4	154	112	4724	0.278528	phy_CL112Contig2 phy_CL1233Contig1 phy_ppgam01e05r.1 phy_ppgam06f02r.1
GO:0016887	ATPase activity	4	154	111	4724	0.278576	phy_CL112Contig2 phy_CL1233Contig1 phy_ppgam01e05r.1 phy_ppgam06f02r.1
GO:0031177	phosphopantetheine binding	2	154	12	4724	0.28	phy_ppgam33a03r.1 phy_ppt4j42g08r.1
GO:0009119	ribonucleoside metabolic process	2	154	12	4724	0.28	phy_ppgam01h02r.1 phy_ppt4j23c11r.1
GO:0019003	GDP binding	2	154	11	4724	0.282609	phy_CL1480Contig1 phy_ppgam38a10r.1
GO:0003995	acyl-CoA dehydrogenase activity	2	154	10	4724	0.285714	phy_CL1485Contig1 phy_PpZOH_CD051670.1.1
GO:0004190	aspartic-type endopeptidase activity	2	154	10	4724	0.285714	phy_ppgam28g09r.1 phy_ppgam34a12r.1
GO:0042278	purine nucleoside metabolic process	2	154	10	4724	0.285714	phy_ppgam01h02r.1 phy_ppt4j23c11r.1
GO:0070001	aspartic-type peptidase activity	2	154	10	4724	0.285714	phy_ppgam28g09r.1 phy_ppgam34a12r.1
GO:0008654	phospholipid biosynthetic process	2	154	9	4724	0.289474	phy_CL772Contig1 phy_ppo3h09o15t.1
GO:0046128	purine ribonucleoside metabolic process	2	154	9	4724	0.289474	phy_ppgam01h02r.1 phy_ppt4j23c11r.1
GO:0005085	guanyl-nucleotide exchange factor activity	2	154	8	4724	0.294118	phy_CL1480Contig1 phy_ppgam38a10r.1
GO:0034220	ion transmembrane transport	3	154	89	4724	0.317944	phy_CL1233Contig1 phy_CL480Contig1 phy_ppgam06f02r.1
GO:0006996	organelle organization	3	154	86	4724	0.31814	phy_ppgam16b11r.1 phy_ppgam21h10r.1 phy_ppgam28a09r.1
GO:0015075	ion transmembrane transporter activity	3	154	86	4724	0.31814	phy_CL1233Contig1 phy_CL480Contig1 phy_ppgam06f02r.1
GO:0033865	nucleoside bisphosphate metabolic process	2	154	5	4724	0.318182	phy_ppgam01h02r.1 phy_ppt4j23c11r.1
GO:0015936	coenzyme A metabolic process	2	154	5	4724	0.318182	phy_ppgam01h02r.1 phy_ppt4j23c11r.1
GO:0051186	cofactor metabolic process	3	154	80	4724	0.318579	phy_PpZOH_CD051706.1.1 phy_ppgam01h02r.1 phy_ppt4j23c11r.1
GO:0042623	ATPase activity, coupled	3	154	74	4724	0.319091	phy_CL1233Contig1 phy_ppgam01e05r.1 phy_ppgam06f02r.1
GO:0044428	nuclear part	3	154	71	4724	0.31938	phy_ppgam02c04r.1 phy_ppgam21h10r.1 phy_ppo3h13d20t.1
GO:0032561	guanyl ribonucleotide binding	3	154	68	4724	0.319697	phy_CL1480Contig1 phy_ppgam38a10r.1 phy_ppo3h13e18t.1
GO:0019001	guanyl nucleotide binding	3	154	68	4724	0.319697	phy_CL1480Contig1 phy_ppgam38a10r.1 phy_ppo3h13e18t.1
GO:0006351	transcription, DNA-dependent	3	154	67	4724	0.319809	phy_CL908Contig1 phy_ppo3h04k15t.1 phy_ppt4j10g01r.1
GO:0032774	RNA biosynthetic process	3	154	67	4724	0.319809	phy_CL908Contig1 phy_ppo3h04k15t.1 phy_ppt4j10g01r.1
GO:0006732	coenzyme metabolic process	3	154	63	4724	0.320294	phy_PpZOH_CD051706.1.1 phy_ppgam01h02r.1 phy_ppt4j23c11r.1
GO:0004043	L-aminoadipate-semialdehyde dehydrogenase activity	2	154	3	4724	0.357143	phy_ppgam33a03r.1 phy_ppt4j42g08r.1
GO:0004420	hydroxymethylglutaryl-CoA reductase (NADPH) activity	2	154	3	4724	0.357143	phy_ppgam01h02r.1 phy_ppt4j23c11r.1
GO:0005525	GTP binding	2	154	59	4724	0.381488	phy_CL1480Contig1 phy_ppo3h13e18t.1
GO:0005856	cytoskeleton	2	154	56	4724	0.381843	phy_ppgam10e02r.1 phy_ppo3h09b11t.1
GO:0032259	methylation	2	154	54	4724	0.382102	phy_CL150Contig1 phy_CL838Contig1
GO:0008168	methyltransferase activity	2	154	54	4724	0.382102	phy_CL150Contig1 phy_CL838Contig1
GO:0006164	purine nucleotide biosynthetic process	2	154	51	4724	0.38253	phy_CL1233Contig1 phy_ppgam06f02r.1
GO:0008135	translation factor activity, nucleic acid binding	2	154	51	4724	0.38253	phy_ppt4j05d11r.1 phy_ppt4j22c01r.1
GO:0005543	phospholipid binding	2	154	50	4724	0.382684	phy_ppgam10e02r.1 phy_ppt4j38b11r.1
GO:0009260	ribonucleotide biosynthetic process	2	154	48	4724	0.383012	phy_CL1233Contig1 phy_ppgam06f02r.1
GO:0016192	vesicle-mediated transport	2	154	48	4724	0.383012	phy_CL1012Contig1 phy_CL471Contig1
GO:0008610	lipid biosynthetic process	2	154	47	4724	0.383186	phy_CL772Contig1 phy_ppo3h09o15t.1
GO:0009152	purine ribonucleotide biosynthetic process	2	154	47	4724	0.383186	phy_CL1233Contig1 phy_ppgam06f02r.1
GO:0016614	oxidoreductase activity, acting on CH-OH group of donors	2	154	47	4724	0.383186	phy_ppgam01h02r.1 phy_ppt4j23c11r.1
GO:0004871	signal transducer activity	2	154	46	4724	0.383369	phy_ppgam20b01r.1 unk_ppt4j01e07r.1
GO:0044430	cytoskeletal part	2	154	43	4724	0.383969	phy_ppgam10e02r.1 phy_ppo3h09b11t.1
GO:0050660	FAD or FADH2 binding	2	154	43	4724	0.383969	phy_CL1485Contig1 phy_PpZOH_CD051670.1.1
GO:0035091	phosphoinositide binding	2	154	42	4724	0.384188	phy_ppgam10e02r.1 phy_ppt4j38b11r.1
GO:0010608	posttranscriptional regulation of gene expression	2	154	42	4724	0.384188	phy_ppt4j05d11r.1 phy_ppt4j22c01r.1
GO:0006259	DNA metabolic process	2	154	41	4724	0.384418	phy_ppgam21h10r.1 phy_ppt4j03f10r.1
GO:0032270	positive regulation of cellular protein metabolic process	2	154	41	4724	0.384418	phy_ppt4j05d11r.1 phy_ppt4j22c01r.1
GO:0051247	positive regulation of protein metabolic process	2	154	41	4724	0.384418	phy_ppt4j05d11r.1 phy_ppt4j22c01r.1
GO:0015399	primary active transmembrane transporter activity	2	154	40	4724	0.384661	phy_CL1233Contig1 phy_ppgam06f02r.1
GO:0015405	P-P-bond-hydrolysis-driven transmembrane transporter activity	2	154	40	4724	0.384661	phy_CL1233Contig1 phy_ppgam06f02r.1
GO:0016616	oxidoreductase activity, acting on the CH-OH group of donors, NAD or NADP as acceptor	2	154	40	4724	0.384661	phy_ppgam01h02r.1 phy_ppt4j23c11r.1
GO:0043565	sequence-specific DNA binding	2	154	40	4724	0.384661	phy_CL908Contig1 phy_ppo3h04k15t.1
GO:0006417	regulation of translation	2	154	38	4724	0.385184	phy_ppt4j05d11r.1 phy_ppt4j22c01r.1
GO:0009142	nucleoside triphosphate biosynthetic process	2	154	38	4724	0.385184	phy_CL1233Contig1 phy_ppgam06f02r.1
GO:0009145	purine nucleoside triphosphate biosynthetic process	2	154	38	4724	0.385184	phy_CL1233Contig1 phy_ppgam06f02r.1
GO:0031410	cytoplasmic vesicle	2	154	37	4724	0.385468	phy_ppgam16b11r.1 phy_ppgam28a09r.1
GO:0031988	membrane-bounded vesicle	2	154	37	4724	0.385468	phy_ppgam16b11r.1 phy_ppgam28a09r.1
GO:0006413	translational initiation	2	154	37	4724	0.385468	phy_ppt4j05d11r.1 phy_ppt4j22c01r.1
GO:0006446	regulation of translational initiation	2	154	37	4724	0.385468	phy_ppt4j05d11r.1 phy_ppt4j22c01r.1
GO:0009201	ribonucleoside triphosphate biosynthetic process	2	154	37	4724	0.385468	phy_CL1233Contig1 phy_ppgam06f02r.1
GO:0009206	purine ribonucleoside triphosphate biosynthetic process	2	154	37	4724	0.385468	phy_CL1233Contig1 phy_ppgam06f02r.1
GO:0016023	cytoplasmic membrane-bounded vesicle	2	154	37	4724	0.385468	phy_ppgam16b11r.1 phy_ppgam28a09r.1
GO:0018130	heterocycle biosynthetic process	2	154	37	4724	0.385468	phy_PpZOH_CD051706.1.1 phy_ppgam10c02r.1
GO:0003743	translation initiation factor activity	2	154	36	4724	0.385768	phy_ppt4j05d11r.1 phy_ppt4j22c01r.1
GO:0045727	positive regulation of translation	2	154	36	4724	0.385768	phy_ppt4j05d11r.1 phy_ppt4j22c01r.1
GO:0045948	positive regulation of translational initiation	2	154	36	4724	0.385768	phy_ppt4j05d11r.1 phy_ppt4j22c01r.1
GO:0000975	regulatory region DNA binding	2	154	35	4724	0.386086	phy_CL908Contig1 phy_ppo3h04k15t.1
GO:0000976	transcription regulatory region sequence-specific DNA binding	2	154	35	4724	0.386086	phy_CL908Contig1 phy_ppo3h04k15t.1
GO:0001067	regulatory region nucleic acid binding	2	154	35	4724	0.386086	phy_CL908Contig1 phy_ppo3h04k15t.1
GO:0001071	nucleic acid binding transcription factor activity	2	154	35	4724	0.386086	phy_CL908Contig1 phy_ppo3h04k15t.1
GO:0003700	sequence-specific DNA binding transcription factor activity	2	154	35	4724	0.386086	phy_CL908Contig1 phy_ppo3h04k15t.1
GO:0006754	ATP biosynthetic process	2	154	35	4724	0.386086	phy_CL1233Contig1 phy_ppgam06f02r.1
GO:0042626	ATPase activity, coupled to transmembrane movement of substances	2	154	35	4724	0.386086	phy_CL1233Contig1 phy_ppgam06f02r.1
GO:0043492	ATPase activity, coupled to movement of substances	2	154	35	4724	0.386086	phy_CL1233Contig1 phy_ppgam06f02r.1
GO:0044212	transcription regulatory region DNA binding	2	154	35	4724	0.386086	phy_CL908Contig1 phy_ppo3h04k15t.1
GO:0005694	chromosome	2	154	33	4724	0.386781	phy_ppgam21h10r.1 phy_ppt4j31d04r.1
GO:0016627	oxidoreductase activity, acting on the CH-CH group of donors	2	154	33	4724	0.386781	phy_CL1485Contig1 phy_PpZOH_CD051670.1.1
GO:0022402	cell cycle process	2	154	31	4724	0.387569	phy_ppgam28a09r.1 phy_ppt4j03h11r.1
GO:0004872	receptor activity	1	154	30	4724	0.508197	unk_ppt4j01e07r.1
GO:0044427	chromosomal part	1	154	27	4724	0.509091	phy_ppgam21h10r.1
GO:0004721	phosphoprotein phosphatase activity	1	154	26	4724	0.509434	phy_ppgam38e11r.1
GO:0009064	glutamine family amino acid metabolic process	1	154	26	4724	0.509434	phy_ppgam10c02r.1
GO:0008026	ATP-dependent helicase activity	1	154	25	4724	0.509804	phy_ppgam01e05r.1
GO:0070035	purine NTP-dependent helicase activity	1	154	25	4724	0.509804	phy_ppgam01e05r.1
GO:0016830	carbon-carbon lyase activity	1	154	23	4724	0.510638	phy_PpZOH_CD051511.1.1
GO:0004252	serine-type endopeptidase activity	1	154	22	4724	0.511111	phy_ppgam01a05r.1
GO:0004518	nuclease activity	1	154	21	4724	0.511628	phy_ppt4j03f10r.1
GO:0003006	developmental process involved in reproduction	1	154	20	4724	0.512195	phy_CL874Contig1
GO:0008092	cytoskeletal protein binding	1	154	20	4724	0.512195	phy_ppt4j35d01r.1
GO:0000278	mitotic cell cycle	1	154	19	4724	0.512821	phy_ppgam28a09r.1
GO:0006974	response to DNA damage stimulus	1	154	19	4724	0.512821	phy_ppt4j03f10r.1
GO:0016054	organic acid catabolic process	1	154	19	4724	0.512821	phy_PpZOH_CD051670.1.1
GO:0046395	carboxylic acid catabolic process	1	154	19	4724	0.512821	phy_PpZOH_CD051670.1.1
GO:0004888	transmembrane receptor activity	1	154	18	4724	0.513514	unk_ppt4j01e07r.1
GO:0022403	cell cycle phase	1	154	18	4724	0.513514	phy_ppgam28a09r.1
GO:0051726	regulation of cell cycle	1	154	17	4724	0.514286	phy_ppt4j03h11r.1
GO:0000279	M phase	1	154	17	4724	0.514286	phy_ppgam28a09r.1
GO:0008234	cysteine-type peptidase activity	1	154	17	4724	0.514286	phy_CL1093Contig1
GO:0046873	metal ion transmembrane transporter activity	1	154	17	4724	0.514286	phy_CL480Contig1
GO:0016790	thiolester hydrolase activity	1	154	16	4724	0.515152	phy_CL903Contig1
GO:0016831	carboxy-lyase activity	1	154	16	4724	0.515152	phy_PpZOH_CD051511.1.1
GO:0018193	peptidyl-amino acid modification	1	154	16	4724	0.515152	phy_CL838Contig1
GO:0044431	Golgi apparatus part	1	154	16	4724	0.515152	phy_ppgam16b11r.1
GO:0051173	positive regulation of nitrogen compound metabolic process	1	154	16	4724	0.515152	phy_ppgam02c04r.1
GO:0019438	aromatic compound biosynthetic process	1	154	15	4724	0.516129	phy_PpZOH_CD051706.1.1
GO:0048285	organelle fission	1	154	15	4724	0.516129	phy_ppgam28a09r.1
GO:0003779	actin binding	1	154	14	4724	0.517241	phy_ppt4j35d01r.1
GO:0004221	ubiquitin thiolesterase activity	1	154	14	4724	0.517241	phy_CL903Contig1
GO:0006281	DNA repair	1	154	14	4724	0.517241	phy_ppt4j03f10r.1
GO:0016042	lipid catabolic process	1	154	14	4724	0.517241	phy_PpZOH_CD051670.1.1
GO:0042802	identical protein binding	1	154	14	4724	0.517241	phy_PpZOH_CD051706.1.1
GO:0034440	lipid oxidation	1	154	13	4724	0.518519	phy_PpZOH_CD051670.1.1
GO:0009084	glutamine family amino acid biosynthetic process	1	154	13	4724	0.518519	phy_ppgam10c02r.1
GO:0019395	fatty acid oxidation	1	154	13	4724	0.518519	phy_PpZOH_CD051670.1.1
GO:0045935	positive regulation of nucleobase, nucleoside, nucleotide and nucleic acid metabolic process	1	154	13	4724	0.518519	phy_ppgam02c04r.1
GO:0048608	reproductive structure development	1	154	13	4724	0.518519	phy_CL874Contig1
GO:0000087	M phase of mitotic cell cycle	1	154	12	4724	0.52	phy_ppgam28a09r.1
GO:0000280	nuclear division	1	154	12	4724	0.52	phy_ppgam28a09r.1
GO:0007067	mitosis	1	154	12	4724	0.52	phy_ppgam28a09r.1
GO:0010628	positive regulation of gene expression	1	154	12	4724	0.52	phy_ppgam02c04r.1
GO:0045941	positive regulation of transcription	1	154	12	4724	0.52	phy_ppgam02c04r.1
GO:0006635	fatty acid beta-oxidation	1	154	11	4724	0.521739	phy_PpZOH_CD051670.1.1
GO:0009062	fatty acid catabolic process	1	154	11	4724	0.521739	phy_PpZOH_CD051670.1.1
GO:0044242	cellular lipid catabolic process	1	154	11	4724	0.521739	phy_PpZOH_CD051670.1.1
GO:0004197	cysteine-type endopeptidase activity	1	154	10	4724	0.52381	phy_CL1093Contig1
GO:0042325	regulation of phosphorylation	1	154	10	4724	0.52381	phy_CL636Contig1
GO:0019220	regulation of phosphate metabolic process	1	154	10	4724	0.52381	phy_CL636Contig1
GO:0051174	regulation of phosphorus metabolic process	1	154	10	4724	0.52381	phy_CL636Contig1
GO:0004428	inositol or phosphatidylinositol kinase activity	1	154	9	4724	0.526316	phy_ppgam32d07r.1
GO:0004725	protein tyrosine phosphatase activity	1	154	9	4724	0.526316	phy_ppgam38e11r.1
GO:0005798	Golgi-associated vesicle	1	154	9	4724	0.526316	phy_ppgam16b11r.1
GO:0015674	di-, tri-valent inorganic cation transport	1	154	9	4724	0.526316	phy_CL480Contig1
GO:0016563	transcription activator activity	1	154	9	4724	0.526316	phy_ppgam02c04r.1
GO:0050877	neurological system process	1	154	9	4724	0.526316	phy_ppgam02c04r.1
GO:0000041	transition metal ion transport	1	154	8	4724	0.529412	phy_CL480Contig1
GO:0001727	lipid kinase activity	1	154	8	4724	0.529412	phy_ppgam32d07r.1
GO:0004702	receptor signaling protein serine/threonine kinase activity	1	154	8	4724	0.529412	phy_ppgam20b01r.1
GO:0004707	MAP kinase activity	1	154	8	4724	0.529412	phy_ppgam20b01r.1
GO:0005057	receptor signaling protein activity	1	154	8	4724	0.529412	phy_ppgam20b01r.1
GO:0005635	nuclear envelope	1	154	8	4724	0.529412	phy_ppo3h13d20t.1
GO:0007050	cell cycle arrest	1	154	8	4724	0.529412	phy_ppt4j03h11r.1
GO:0045786	negative regulation of cell cycle	1	154	8	4724	0.529412	phy_ppt4j03h11r.1
GO:0046834	lipid phosphorylation	1	154	8	4724	0.529412	phy_ppgam32d07r.1
GO:0046854	phosphoinositide phosphorylation	1	154	8	4724	0.529412	phy_ppgam32d07r.1
GO:0031300	intrinsic to organelle membrane	1	154	7	4724	0.533333	phy_CL838Contig1
GO:0031399	regulation of protein modification process	1	154	7	4724	0.533333	phy_CL636Contig1
GO:0015082	di-, tri-valent inorganic cation transmembrane transporter activity	1	154	7	4724	0.533333	phy_CL480Contig1
GO:0000151	ubiquitin ligase complex	1	154	6	4724	0.538462	phy_CL1401Contig1
GO:0031301	integral to organelle membrane	1	154	6	4724	0.538462	phy_CL838Contig1
GO:0032011	ARF protein signal transduction	1	154	6	4724	0.538462	phy_ppgam38a10r.1
GO:0032012	regulation of ARF protein signal transduction	1	154	6	4724	0.538462	phy_ppgam38a10r.1
GO:0006486	protein glycosylation	1	154	6	4724	0.538462	phy_CL550Contig1
GO:0006497	protein lipidation	1	154	6	4724	0.538462	phy_ppo3h09o15t.1
GO:0009100	glycoprotein metabolic process	1	154	6	4724	0.538462	phy_CL550Contig1
GO:0009101	glycoprotein biosynthetic process	1	154	6	4724	0.538462	phy_CL550Contig1
GO:0042157	lipoprotein metabolic process	1	154	6	4724	0.538462	phy_ppo3h09o15t.1
GO:0042158	lipoprotein biosynthetic process	1	154	6	4724	0.538462	phy_ppo3h09o15t.1
GO:0016645	oxidoreductase activity, acting on the CH-NH group of donors	1	154	6	4724	0.538462	phy_ppgam10c02r.1
GO:0042558	pteridine and derivative metabolic process	1	154	6	4724	0.538462	phy_PpZOH_CD051706.1.1
GO:0043413	macromolecule glycosylation	1	154	6	4724	0.538462	phy_CL550Contig1
GO:0070085	glycosylation	1	154	6	4724	0.538462	phy_CL550Contig1
GO:0019899	enzyme binding	1	154	6	4724	0.538462	phy_CL1401Contig1
GO:0004683	calmodulin-dependent protein kinase activity	1	154	5	4724	0.545455	phy_ppgam02c04r.1
GO:0031227	intrinsic to endoplasmic reticulum membrane	1	154	5	4724	0.545455	phy_CL838Contig1
GO:0005643	nuclear pore	1	154	5	4724	0.545455	phy_ppo3h13d20t.1
GO:0006505	GPI anchor metabolic process	1	154	5	4724	0.545455	phy_ppo3h09o15t.1
GO:0007030	Golgi organization	1	154	5	4724	0.545455	phy_ppgam16b11r.1
GO:0060249	anatomical structure homeostasis	1	154	5	4724	0.545455	phy_ppgam21h10r.1
GO:0016646	oxidoreductase activity, acting on the CH-NH group of donors, NAD or NADP as acceptor	1	154	5	4724	0.545455	phy_ppgam10c02r.1
GO:0042559	pteridine and derivative biosynthetic process	1	154	5	4724	0.545455	phy_PpZOH_CD051706.1.1
GO:0016780	phosphotransferase activity, for other substituted phosphate groups	1	154	5	4724	0.545455	phy_CL772Contig1
GO:0045017	glycerolipid biosynthetic process	1	154	5	4724	0.545455	phy_ppo3h09o15t.1
GO:0045087	innate immune response	1	154	5	4724	0.545455	unk_ppt4j01e07r.1
GO:0046915	transition metal ion transmembrane transporter activity	1	154	5	4724	0.545455	phy_CL480Contig1
GO:0046930	pore complex	1	154	5	4724	0.545455	phy_ppo3h13d20t.1
GO:0030176	integral to endoplasmic reticulum membrane	1	154	4	4724	0.555556	phy_CL838Contig1
GO:0005086	ARF guanyl-nucleotide exchange factor activity	1	154	4	4724	0.555556	phy_ppgam38a10r.1
GO:0031418	L-ascorbic acid binding	1	154	4	4724	0.555556	phy_ppt4j40b07r.1
GO:0031461	cullin-RING ubiquitin ligase complex	1	154	4	4724	0.555556	phy_CL1401Contig1
GO:0006506	GPI anchor biosynthetic process	1	154	4	4724	0.555556	phy_ppo3h09o15t.1
GO:0006560	proline metabolic process	1	154	4	4724	0.555556	phy_ppgam10c02r.1
GO:0006561	proline biosynthetic process	1	154	4	4724	0.555556	phy_ppgam10c02r.1
GO:0006825	copper ion transport	1	154	4	4724	0.555556	phy_CL480Contig1
GO:0006913	nucleocytoplasmic transport	1	154	4	4724	0.555556	phy_ppgam02c04r.1
GO:0046474	glycerophospholipid biosynthetic process	1	154	4	4724	0.555556	phy_ppo3h09o15t.1
GO:0046489	phosphoinositide biosynthetic process	1	154	4	4724	0.555556	phy_ppo3h09o15t.1
GO:0051169	nuclear transport	1	154	4	4724	0.555556	phy_ppgam02c04r.1
GO:0000228	nuclear chromosome	1	154	3	4724	0.571429	phy_ppgam21h10r.1
GO:0000781	chromosome, telomeric region	1	154	3	4724	0.571429	phy_ppgam21h10r.1
GO:0004693	cyclin-dependent protein kinase activity	1	154	3	4724	0.571429	phy_ppgam28a09r.1
GO:0005375	copper ion transmembrane transporter activity	1	154	3	4724	0.571429	phy_CL480Contig1
GO:0031625	ubiquitin protein ligase binding	1	154	3	4724	0.571429	phy_CL1401Contig1
GO:0032324	molybdopterin cofactor biosynthetic process	1	154	3	4724	0.571429	phy_PpZOH_CD051706.1.1
GO:0006777	Mo-molybdopterin cofactor biosynthetic process	1	154	3	4724	0.571429	phy_PpZOH_CD051706.1.1
GO:0035434	copper ion transmembrane transport	1	154	3	4724	0.571429	phy_CL480Contig1
GO:0016706	oxidoreductase activity, acting on paired donors, with incorporation or reduction of molecular oxygen, 2-oxoglutarate as one donor, and incorporation of one atom each of oxygen into both donors	1	154	3	4724	0.571429	phy_CL838Contig1
GO:0043545	molybdopterin cofactor metabolic process	1	154	3	4724	0.571429	phy_PpZOH_CD051706.1.1
GO:0044454	nuclear chromosome part	1	154	3	4724	0.571429	phy_ppgam21h10r.1
GO:0019207	kinase regulator activity	1	154	3	4724	0.571429	phy_CL636Contig1
GO:0019720	Mo-molybdopterin cofactor metabolic process	1	154	3	4724	0.571429	phy_PpZOH_CD051706.1.1
GO:0019887	protein kinase regulator activity	1	154	3	4724	0.571429	phy_CL636Contig1
GO:0019932	second-messenger-mediated signaling	1	154	3	4724	0.571429	phy_ppgam32d07r.1
GO:0051189	prosthetic group metabolic process	1	154	3	4724	0.571429	phy_PpZOH_CD051706.1.1
GO:0000723	telomere maintenance	1	154	2	4724	0.6	phy_ppgam21h10r.1
GO:0000784	nuclear chromosome, telomeric region	1	154	2	4724	0.6	phy_ppgam21h10r.1
GO:0001932	regulation of protein phosphorylation	1	154	2	4724	0.6	phy_CL636Contig1
GO:0005795	Golgi stack	1	154	2	4724	0.6	phy_ppgam16b11r.1
GO:0005942	phosphoinositide 3-kinase complex	1	154	2	4724	0.6	phy_ppgam32d07r.1
GO:0032200	telomere organization	1	154	2	4724	0.6	phy_ppgam21h10r.1
GO:0007267	cell-cell signaling	1	154	2	4724	0.6	phy_ppgam02c04r.1
GO:0007268	synaptic transmission	1	154	2	4724	0.6	phy_ppgam02c04r.1
GO:0035004	phosphoinositide 3-kinase activity	1	154	2	4724	0.6	phy_ppgam32d07r.1
GO:0016303	1-phosphatidylinositol-3-kinase activity	1	154	2	4724	0.6	phy_ppgam32d07r.1
GO:0019226	transmission of nerve impulse	1	154	2	4724	0.6	phy_ppgam02c04r.1
GO:0048015	phosphoinositide-mediated signaling	1	154	2	4724	0.6	phy_ppgam32d07r.1
GO:0004597	peptide-aspartate beta-dioxygenase activity	1	154	1	4724	0.666667	phy_CL838Contig1
GO:0004690	cyclic nucleotide-dependent protein kinase activity	1	154	1	4724	0.666667	phy_CL636Contig1
GO:0004691	cAMP-dependent protein kinase activity	1	154	1	4724	0.666667	phy_CL636Contig1
GO:0004735	pyrroline-5-carboxylate reductase activity	1	154	1	4724	0.666667	phy_ppgam10c02r.1
GO:0005952	cAMP-dependent protein kinase complex	1	154	1	4724	0.666667	phy_CL636Contig1
GO:0007270	nerve-nerve synaptic transmission	1	154	1	4724	0.666667	phy_ppgam02c04r.1
GO:0033539	fatty acid beta-oxidation using acyl-CoA dehydrogenase	1	154	1	4724	0.666667	phy_PpZOH_CD051670.1.1
GO:0008353	RNA polymerase II carboxy-terminal domain kinase activity	1	154	1	4724	0.666667	phy_ppgam28a09r.1
GO:0008603	cAMP-dependent protein kinase regulator activity	1	154	1	4724	0.666667	phy_CL636Contig1
