# Supplementary material for: Transcriptome dynamics of Arabidopsis thaliana root penetration by the oomycete pathogen Phytophthora parasitica
Source: BMC Genomics. 2014 Jun 29;15(1):538. doi: 10.1186/1471-2164-15-538 (PMC4111850; doi:10.1186/1471-2164-15-538)
Supplement: Supplementary file 11 — Additional file 11: Table S5_IV: GO enrichment analysis of cluster IV. (XLSX 83 KB) [file 12864_2013_6272_MOESM11_ESM.xlsx]

## Sheet: Feuil1
Table S5_IV : GO enrichment analysis of cluster IV
GO	DESCRIPTION	Occurrences in CLUSTER	Sequences in CLUSTER	Occurrences on Array	Sequences on array	FISHER exact probability	phy_CL1009Contig1 phy_CL1048Contig1 phy_CL1094Contig1 phy_CL1117Contig1 phy_CL1139Contig1 phy_CL1144Contig1 phy_CL1175Contig1 phy_CL1200Contig1 phy_CL1212Contig1 phy_CL1216Contig1 phy_CL1232Contig1 phy_CL1251Contig1 phy_CL1254Contig1 phy_CL1274Contig1 phy_CL1289Contig1 phy_CL1377Contig1 phy_CL1477Contig1 phy_CL198Contig1 phy_CL207Contig1 phy_CL276Contig1 phy_CL303Contig1 phy_CL325Contig1 phy_CL32…	Sequences
GO:0016787	hydrolase activity	103	388	609	4724	1.7e-05	phy_CL1009Contig1 phy_CL1115Contig1 phy_CL1139Contig1 phy_CL1144Contig1 phy_CL1377Contig1 phy_CL1471Contig1 phy_CL185Contig1 phy_CL18Contig1 phy_CL200Contig1 phy_CL207Contig1 phy_CL255Contig1 phy_CL259Contig1 phy_CL325Contig1 phy_CL32Contig1 phy_CL383Contig1 phy_CL3Contig1 phy_CL401Contig1 phy_CL433Contig1 phy_CL437Contig1 phy_CL4Contig2 phy_CL4Contig3 phy_CL518Contig1 phy_CL595Contig1 phy_CL758C…
GO:0005975	carbohydrate metabolic process	41	388	186	4724	0.000542	phy_CL1048Contig1 phy_CL1175Contig1 phy_CL1200Contig1 phy_CL1206Contig1 phy_CL1232Contig1 phy_CL1251Contig1 phy_CL1254Contig1 phy_CL1289Contig1 phy_CL1437Contig1 phy_CL1477Contig1 phy_CL198Contig1 phy_CL276Contig1 phy_CL339Contig1 phy_CL495Contig1 phy_CL819Contig1 phy_CL890Contig1 phy_ppgam05h11r.1 phy_ppgam06a11r.1 phy_ppgam12h10r.1 phy_ppgam14g03r.1 phy_ppgam24g07r.1 phy_ppgam26f11r.1 phy_ppgam…
GO:0006508	proteolysis	33	388	127	4724	0.000585	phy_CL1048Contig1 phy_CL1175Contig1 phy_CL1200Contig1 phy_CL1232Contig1 phy_CL1251Contig1 phy_CL1254Contig1 phy_CL1289Contig1 phy_CL1477Contig1 phy_CL198Contig1 phy_CL339Contig1 phy_CL495Contig1 phy_CL819Contig1 phy_CL890Contig1 phy_ppgam01h08r.1 phy_ppgam05h11r.1 phy_ppgam06a11r.1 phy_ppgam14g03r.1 phy_ppgam26f11r.1 phy_ppgam27e01r.1 phy_ppgam32d10r.1 phy_ppgam33f05r.1 phy_ppgam37g03r.1 phy_ppo3…
GO:0070011	peptidase activity, acting on L-amino acid peptides	30	388	115	4724	0.000963	phy_CL1048Contig1 phy_CL1175Contig1 phy_CL1200Contig1 phy_CL1232Contig1 phy_CL1251Contig1 phy_CL1254Contig1 phy_CL1289Contig1 phy_CL1477Contig1 phy_CL198Contig1 phy_CL276Contig1 phy_CL339Contig1 phy_CL495Contig1 phy_CL819Contig1 phy_CL890Contig1 phy_ppgam01h08r.1 phy_ppgam05h11r.1 phy_ppgam06a11r.1 phy_ppgam12h10r.1 phy_ppgam14g03r.1 phy_ppgam24g07r.1 phy_ppgam26f11r.1 phy_ppgam27e01r.1 phy_ppgam…
GO:0008233	peptidase activity	34	388	150	4724	0.001215	phy_CL1048Contig1 phy_CL1200Contig1 phy_CL1206Contig1 phy_CL1254Contig1 phy_CL1437Contig1 phy_CL198Contig1 phy_CL276Contig1 phy_CL325Contig1 phy_CL339Contig1 phy_CL437Contig1 phy_CL819Contig1 phy_PpT4J18C02.1 phy_ppgam12h10r.1 phy_ppgam15c05r.1 phy_ppgam24g07r.1 phy_ppgam27e01r.1 phy_ppgam27f07r.1 phy_ppgam30c12r.1 phy_ppgam32d10r.1 phy_ppo3h01i05t.1 phy_ppt4j24f07r.1 phy_ppt4j32a01r.1
GO:0009057	macromolecule catabolic process	22	388	69	4724	0.001608	phy_CL1139Contig1 phy_CL1144Contig1 phy_CL1377Contig1 phy_CL207Contig1 phy_CL325Contig1 phy_CL32Contig1 phy_CL383Contig1 phy_CL433Contig1 phy_CL437Contig1 phy_CL758Contig1 phy_ppgam02h08r.1 phy_ppgam09a04r.1 phy_ppgam09h02r.1 phy_ppgam10a04r.1 phy_ppgam16d06r.1 phy_ppgam29b12r.1 phy_ppgam29c06r.1 phy_ppgam30c12r.1 phy_ppt4j04d01r.1 phy_ppt4j21e11r.1 phy_ppt4j24d12r.1 phy_ppt4j25b10r.1 phy_ppt4j39…
GO:0016798	hydrolase activity, acting on glycosyl bonds	23	388	78	4724	0.002144	phy_CL1139Contig1 phy_CL1144Contig1 phy_CL1377Contig1 phy_CL207Contig1 phy_CL325Contig1 phy_CL32Contig1 phy_CL383Contig1 phy_CL433Contig1 phy_CL437Contig1 phy_CL758Contig1 phy_ppgam02h08r.1 phy_ppgam09a04r.1 phy_ppgam09h02r.1 phy_ppgam10a04r.1 phy_ppgam16d06r.1 phy_ppgam29b12r.1 phy_ppgam29c06r.1 phy_ppgam30c12r.1 phy_ppt4j04d01r.1 phy_ppt4j21e11r.1 phy_ppt4j24d12r.1 phy_ppt4j25b10r.1 phy_ppt4j39…
GO:0004553	hydrolase activity, hydrolyzing O-glycosyl compounds	23	388	74	4724	0.002236	phy_CL1048Contig1 phy_CL1200Contig1 phy_CL1206Contig1 phy_CL1254Contig1 phy_CL1437Contig1 phy_CL198Contig1 phy_CL276Contig1 phy_CL339Contig1 phy_CL819Contig1 phy_PpT4J18C02.1 phy_ppgam12h10r.1 phy_ppgam15c05r.1 phy_ppgam24g07r.1 phy_ppgam27e01r.1 phy_ppgam27f07r.1 phy_ppgam32d10r.1 phy_ppo3h01i05t.1 phy_ppt4j24f07r.1 phy_ppt4j32a01r.1
GO:0030163	protein catabolic process	19	388	54	4724	0.0028	phy_CL1048Contig1 phy_CL1200Contig1 phy_CL1437Contig1 phy_CL198Contig1 phy_CL276Contig1 phy_CL339Contig1 phy_CL629Contig1 phy_CL819Contig1 phy_PpT4J18C02.1 phy_ppgam12h10r.1 phy_ppgam15c05r.1 phy_ppgam32d10r.1 phy_ppo3h01i05t.1 phy_ppt4j03a06r.1 phy_ppt4j32a01r.1
GO:0000502	proteasome complex	15	388	33	4724	0.003276	phy_CL1048Contig1 phy_CL1094Contig1 phy_CL1117Contig1 phy_CL1200Contig1 phy_CL1206Contig1 phy_CL1254Contig1 phy_CL1274Contig1 phy_CL1437Contig1 phy_CL198Contig1 phy_CL259Contig1 phy_CL276Contig1 phy_CL339Contig1 phy_CL379Contig1 phy_CL381Contig1 phy_CL450Contig1 phy_CL751Contig1 phy_CL79Contig1 phy_CL808Contig1 phy_CL819Contig1 phy_CL873Contig1 phy_CL910Contig1 phy_PpT4J12B01.1 phy_PpT4J14E02.1 p…
GO:0044248	cellular catabolic process	44	388	269	4724	0.003955	phy_CL1048Contig1 phy_CL1200Contig1 phy_CL1206Contig1 phy_CL1254Contig1 phy_CL1437Contig1 phy_CL198Contig1 phy_CL276Contig1 phy_CL339Contig1 phy_CL819Contig1 phy_ppgam12h10r.1 phy_ppgam24g07r.1 phy_ppgam27e01r.1 phy_ppgam27f07r.1 phy_ppgam32d10r.1 phy_ppo3h01i05t.1 phy_ppt4j24f07r.1
GO:0006511	ubiquitin-dependent protein catabolic process	16	388	42	4724	0.004741	phy_CL1048Contig1 phy_CL1200Contig1 phy_CL1206Contig1 phy_CL1254Contig1 phy_CL1437Contig1 phy_CL198Contig1 phy_CL276Contig1 phy_CL339Contig1 phy_CL819Contig1 phy_ppgam12h10r.1 phy_ppgam24g07r.1 phy_ppgam27e01r.1 phy_ppgam27f07r.1 phy_ppgam32d10r.1 phy_ppo3h01i05t.1 phy_ppt4j24f07r.1
GO:0043632	modification-dependent macromolecule catabolic process	16	388	42	4724	0.004741	phy_CL1048Contig1 phy_CL1200Contig1 phy_CL1206Contig1 phy_CL1254Contig1 phy_CL1437Contig1 phy_CL198Contig1 phy_CL276Contig1 phy_CL339Contig1 phy_CL819Contig1 phy_ppgam12h10r.1 phy_ppgam24g07r.1 phy_ppgam27e01r.1 phy_ppgam27f07r.1 phy_ppgam32d10r.1 phy_ppo3h01i05t.1 phy_ppt4j24f07r.1
GO:0019941	modification-dependent protein catabolic process	16	388	42	4724	0.004741	phy_CL1048Contig1 phy_CL1200Contig1 phy_CL1206Contig1 phy_CL1254Contig1 phy_CL1437Contig1 phy_CL198Contig1 phy_CL276Contig1 phy_CL339Contig1 phy_CL819Contig1 phy_ppgam12h10r.1 phy_ppgam24g07r.1 phy_ppgam27e01r.1 phy_ppgam27f07r.1 phy_ppgam32d10r.1 phy_ppo3h01i05t.1 phy_ppt4j24f07r.1 phy_ppt4j32a01r.1
GO:0044265	cellular macromolecule catabolic process	17	388	54	4724	0.006115	phy_CL1144Contig1 phy_CL115Contig1 phy_CL1175Contig1 phy_CL1180Contig1 phy_CL119Contig1 phy_CL123Contig1 phy_CL1274Contig1 phy_CL1377Contig1 phy_CL18Contig1 phy_CL207Contig1 phy_CL295Contig1 phy_CL32Contig1 phy_CL374Contig1 phy_CL383Contig1 phy_CL386Contig1 phy_CL3Contig1 phy_CL595Contig1 phy_CL65Contig1 phy_CL674Contig1 phy_CL702Contig1 phy_CL720Contig1 phy_CL758Contig1 phy_CL75Contig1 phy_CL961…
GO:0043169	cation binding	63	388	486	4724	0.00651	phy_CL1048Contig1 phy_CL1200Contig1 phy_CL1206Contig1 phy_CL1254Contig1 phy_CL1437Contig1 phy_CL198Contig1 phy_CL276Contig1 phy_CL339Contig1 phy_CL819Contig1 phy_ppgam12h10r.1 phy_ppgam24g07r.1 phy_ppgam27e01r.1 phy_ppgam27f07r.1 phy_ppgam32d10r.1 phy_ppo3h01i05t.1 phy_ppt4j24f07r.1 phy_ppt4j32a01r.1
GO:0044257	cellular protein catabolic process	17	388	49	4724	0.006542	phy_CL1048Contig1 phy_CL1200Contig1 phy_CL1206Contig1 phy_CL1254Contig1 phy_CL1437Contig1 phy_CL198Contig1 phy_CL276Contig1 phy_CL339Contig1 phy_CL819Contig1 phy_ppgam12h10r.1 phy_ppgam24g07r.1 phy_ppgam27e01r.1 phy_ppgam27f07r.1 phy_ppgam32d10r.1 phy_ppo3h01i05t.1 phy_ppt4j24f07r.1 phy_ppt4j32a01r.1
GO:0051603	proteolysis involved in cellular protein catabolic process	17	388	49	4724	0.006542	phy_CL1144Contig1 phy_CL1175Contig1 phy_CL1377Contig1 phy_CL207Contig1 phy_CL381Contig1 phy_CL751Contig1 phy_CL758Contig1 phy_ppgam02h08r.1 phy_ppt4j04d01r.1 phy_ppt4j24d12r.1 phy_ppt4j25b10r.1
GO:0005773	vacuole	11	388	24	4724	0.007585	phy_CL1377Contig1 phy_CL207Contig1 phy_CL379Contig1 phy_CL720Contig1 phy_CL758Contig1 phy_CL905Contig1 phy_PpT4J12B01.1 phy_ppgam01b01r.1 phy_ppgam02h08r.1 phy_ppgam20a12r.1 phy_ppgam20b03r.1 phy_ppgam28c12r.1 phy_ppgam28d06r.1 phy_ppgam31f02r.1 phy_ppo3h03i24t.1 phy_ppo3h08d09t.1 phy_ppt4j04d01r.1 phy_ppt4j05b06r.1 phy_ppt4j23b12r.1 phy_ppt4j24d12r.1 phy_ppt4j25b10r.1 phy_ppt4j33a07r.1
GO:0006629	lipid metabolic process	22	388	107	4724	0.008816	phy_CL1048Contig1 phy_CL1200Contig1 phy_CL1232Contig1 phy_CL1477Contig1 phy_CL198Contig1 phy_CL339Contig1 phy_CL495Contig1 phy_CL819Contig1 phy_CL890Contig1 phy_ppgam05h11r.1 phy_ppgam06a11r.1 phy_ppgam26f11r.1 phy_ppgam32d10r.1 phy_ppo3h01i05t.1 phy_ppo3h03c15t.1 phy_ppt4j08a10r.1 phy_ppt4j32a01r.1 phy_ppt4j38d03r.1
GO:0004175	endopeptidase activity	18	388	76	4724	0.013207	phy_CL1377Contig1 phy_CL207Contig1 phy_CL379Contig1 phy_CL720Contig1 phy_CL758Contig1 phy_CL905Contig1 phy_PpT4J12B01.1 phy_ppgam02h08r.1 phy_ppgam20b03r.1 phy_ppgam28d06r.1 phy_ppo3h03i24t.1 phy_ppo3h08d09t.1 phy_ppt4j04d01r.1 phy_ppt4j05b06r.1 phy_ppt4j23b12r.1 phy_ppt4j24d12r.1 phy_ppt4j25b10r.1 phy_ppt4j33a07r.1
GO:0044255	cellular lipid metabolic process	18	388	76	4724	0.013207	phy_CL1094Contig1 phy_CL1117Contig1 phy_CL1274Contig1 phy_CL185Contig1 phy_CL18Contig1 phy_CL200Contig1 phy_CL276Contig1 phy_CL379Contig1 phy_CL381Contig1 phy_CL3Contig1 phy_CL401Contig1 phy_CL450Contig1 phy_CL751Contig1 phy_CL79Contig1 phy_CL873Contig1 phy_CL89Contig1 phy_CL910Contig1 phy_PpT4J12B01.1 phy_PpT4J14E02.1 phy_PpT4J14G02.1 phy_ppgam01d10r.1 phy_ppgam03b05r.1 phy_ppgam12h10r.1 phy_ppg…
GO:0044282	small molecule catabolic process	33	388	226	4724	0.01653	phy_CL1144Contig1 phy_CL117Contig1 phy_CL1200Contig1 phy_CL1305Contig1 phy_CL276Contig1 phy_CL381Contig1 phy_CL751Contig1 phy_CL75Contig1 phy_CL795Contig1 phy_CL79Contig1 phy_CL829Contig1 phy_ppgam03b05r.1 phy_ppgam12h10r.1 phy_ppgam23g05r.1
GO:0005886	plasma membrane	14	388	60	4724	0.01821	phy_CL1377Contig1 phy_CL207Contig1 phy_CL758Contig1 phy_ppgam02h08r.1 phy_ppt4j04d01r.1 phy_ppt4j24d12r.1 phy_ppt4j25b10r.1
GO:0006643	membrane lipid metabolic process	7	388	11	4724	0.02039	phy_CL1377Contig1 phy_CL207Contig1 phy_CL758Contig1 phy_ppgam02h08r.1 phy_ppt4j04d01r.1 phy_ppt4j24d12r.1 phy_ppt4j25b10r.1
GO:0000323	lytic vacuole	7	388	10	4724	0.0219	phy_CL1377Contig1 phy_CL207Contig1 phy_CL758Contig1 phy_ppgam02h08r.1 phy_ppt4j04d01r.1 phy_ppt4j24d12r.1 phy_ppt4j25b10r.1
GO:0005764	lysosome	7	388	9	4724	0.023799	phy_CL1377Contig1 phy_CL207Contig1 phy_CL758Contig1 phy_ppgam02h08r.1 phy_ppt4j04d01r.1 phy_ppt4j24d12r.1 phy_ppt4j25b10r.1
GO:0006665	sphingolipid metabolic process	7	388	9	4724	0.023799	phy_CL1377Contig1 phy_CL207Contig1 phy_CL758Contig1 phy_ppgam02h08r.1 phy_ppt4j04d01r.1 phy_ppt4j24d12r.1 phy_ppt4j25b10r.1
GO:0004348	glucosylceramidase activity	7	388	8	4724	0.026248	phy_CL1377Contig1 phy_CL207Contig1 phy_CL758Contig1 phy_ppgam02h08r.1 phy_ppt4j04d01r.1 phy_ppt4j24d12r.1 phy_ppt4j25b10r.1
GO:0007033	vacuole organization	7	388	8	4724	0.026248	phy_CL1377Contig1 phy_CL207Contig1 phy_CL758Contig1 phy_ppgam02h08r.1 phy_ppt4j04d01r.1 phy_ppt4j24d12r.1 phy_ppt4j25b10r.1
GO:0007040	lysosome organization	7	388	8	4724	0.026248	phy_CL1377Contig1 phy_CL207Contig1 phy_CL758Contig1 phy_ppgam02h08r.1 phy_ppt4j04d01r.1 phy_ppt4j24d12r.1 phy_ppt4j25b10r.1
GO:0017040	ceramidase activity	7	388	8	4724	0.026248	phy_CL1144Contig1 phy_CL1471Contig1 phy_CL185Contig1 phy_CL18Contig1 phy_CL200Contig1 phy_CL383Contig1 phy_CL3Contig1 phy_CL401Contig1 phy_CL4Contig2 phy_CL4Contig3 phy_CL518Contig1 phy_CL89Contig1 phy_ppgam15f03r.1
GO:0005996	monosaccharide metabolic process	13	388	57	4724	0.026866	phy_CL1206Contig1 phy_CL1243Contig1 phy_CL1315Contig1 phy_CL209Contig1 phy_CL516Contig1 phy_PpCYH_CK859474.1.1 phy_PpT4J12A10.1 phy_ppgam12g08r.1 phy_ppgam16g12r.1 phy_ppgam27f07r.1 phy_ppgam29g01r.1 phy_ppgam31d06r.1 phy_ppo3h04a16t.1
GO:0016879	ligase activity, forming carbon-nitrogen bonds	13	388	55	4724	0.02722	phy_CL1144Contig1 phy_CL1471Contig1 phy_CL185Contig1 phy_CL18Contig1 phy_CL200Contig1 phy_CL383Contig1 phy_CL3Contig1 phy_CL401Contig1 phy_CL4Contig2 phy_CL4Contig3 phy_CL518Contig1 phy_CL89Contig1 phy_ppgam15f03r.1
GO:0019318	hexose metabolic process	13	388	55	4724	0.02722	phy_CL1144Contig1 phy_CL1471Contig1 phy_CL185Contig1 phy_CL18Contig1 phy_CL200Contig1 phy_CL255Contig1 phy_CL259Contig1 phy_CL383Contig1 phy_CL3Contig1 phy_CL401Contig1 phy_CL4Contig2 phy_CL4Contig3 phy_CL518Contig1 phy_CL808Contig1 phy_CL89Contig1 phy_ppgam15f03r.1 phy_ppt4j01d06r.1
GO:0044262	cellular carbohydrate metabolic process	17	388	93	4724	0.028158	phy_CL1086Contig1 phy_CL1144Contig1 phy_CL1165Contig1 phy_CL117Contig1 phy_CL1200Contig1 phy_CL1274Contig1 phy_CL1305Contig1 phy_CL245Contig1 phy_CL269Contig1 phy_CL276Contig1 phy_CL285Contig1 phy_CL379Contig1 phy_CL381Contig1 phy_CL386Contig1 phy_CL447Contig1 phy_CL539Contig1 phy_CL558Contig1 phy_CL692Contig1 phy_CL720Contig1 phy_CL751Contig1 phy_CL75Contig1 phy_CL776Contig1 phy_CL785Contig1 phy…
GO:0016020	membrane	56	388	508	4724	0.029816	phy_CL1144Contig1 phy_CL117Contig1 phy_CL1200Contig1 phy_CL1305Contig1 phy_CL276Contig1 phy_CL381Contig1 phy_CL751Contig1 phy_CL75Contig1 phy_CL795Contig1 phy_CL79Contig1 phy_CL829Contig1 phy_ppgam03b05r.1 phy_ppgam12h10r.1 phy_ppgam23g05r.1
GO:0071944	cell periphery	14	388	72	4724	0.030604	phy_CL1144Contig1 phy_CL1471Contig1 phy_CL185Contig1 phy_CL18Contig1 phy_CL200Contig1 phy_CL255Contig1 phy_CL383Contig1 phy_CL3Contig1 phy_CL401Contig1 phy_CL4Contig2 phy_CL4Contig3 phy_CL518Contig1 phy_CL89Contig1 phy_ppgam15f03r.1
GO:0006066	alcohol metabolic process	14	388	70	4724	0.030868	phy_CL1206Contig1 phy_CL1243Contig1 phy_CL1315Contig1 phy_ppgam12g08r.1 phy_ppgam27f07r.1 phy_ppgam29g01r.1
GO:0016567	protein ubiquitination	6	388	12	4724	0.031264	phy_CL259Contig1 phy_CL379Contig1 phy_CL518Contig1 phy_CL52Contig1 phy_CL720Contig1 phy_CL808Contig1 phy_CL905Contig1 phy_PpT4J12B01.1 phy_ppgam28d06r.1 phy_ppo3h03i24t.1 phy_ppo3h04p15t.1 phy_ppo3h08d09t.1 phy_ppt4j23b12r.1 phy_ppt4j33a07r.1
GO:0032787	monocarboxylic acid metabolic process	14	388	65	4724	0.031607	phy_CL1471Contig1 phy_CL185Contig1 phy_CL18Contig1 phy_CL200Contig1 phy_CL3Contig1 phy_CL401Contig1 phy_CL4Contig2 phy_CL4Contig3 phy_CL518Contig1 phy_CL89Contig1 phy_ppgam15f03r.1
GO:0006006	glucose metabolic process	11	388	48	4724	0.032165	phy_CL1144Contig1 phy_CL115Contig1 phy_CL1175Contig1 phy_CL1180Contig1 phy_CL119Contig1 phy_CL123Contig1 phy_CL1274Contig1 phy_CL18Contig1 phy_CL295Contig1 phy_CL374Contig1 phy_CL383Contig1 phy_CL386Contig1 phy_CL3Contig1 phy_CL595Contig1 phy_CL65Contig1 phy_CL674Contig1 phy_CL702Contig1 phy_CL720Contig1 phy_CL75Contig1 phy_CL961Contig1 phy_PpT4J12A10.1 phy_PpT4J15B12.1 phy_PpT4J15H11.1 phy_ppgam…
GO:0046872	metal ion binding	50	388	450	4724	0.032277	phy_CL401Contig1 phy_CL52Contig1 phy_CL795Contig1 phy_CL89Contig1 phy_PpT4J12B01.1 phy_ppgam06a11r.1 phy_ppgam23g05r.1 phy_ppt4j33a07r.1
GO:0000267	cell fraction	8	388	20	4724	0.032346	phy_CL1206Contig1 phy_CL1243Contig1 phy_CL1315Contig1 phy_ppgam12g08r.1 phy_ppgam27f07r.1 phy_ppgam29g01r.1
GO:0004842	ubiquitin-protein ligase activity	6	388	11	4724	0.03285	phy_CL1094Contig1 phy_CL1117Contig1 phy_CL1216Contig1 phy_CL1274Contig1 phy_CL276Contig1 phy_CL381Contig1 phy_CL450Contig1 phy_CL750Contig1 phy_CL751Contig1 phy_CL873Contig1 phy_CL90Contig1 phy_CL910Contig1 phy_PpT4J14E02.1 phy_PpT4J14G02.1 phy_ppgam03b05r.1 phy_ppgam05h03r.1 phy_ppgam12h10r.1 phy_ppgam13h02r.1 phy_ppgam23f08r.1 phy_ppgam24a12r.1 phy_ppgam30d04r.1 phy_ppo3h02l07t.1 phy_ppo3h03o09…
GO:0016817	hydrolase activity, acting on acid anhydrides	31	388	239	4724	0.032856	phy_CL1048Contig1 phy_CL1200Contig1 phy_CL198Contig1 phy_CL339Contig1 phy_CL819Contig1 phy_ppgam32d10r.1 phy_ppo3h01i05t.1 phy_ppt4j32a01r.1
GO:0004298	threonine-type endopeptidase activity	8	388	19	4724	0.033236	phy_CL1048Contig1 phy_CL1200Contig1 phy_CL198Contig1 phy_CL339Contig1 phy_CL819Contig1 phy_ppgam32d10r.1 phy_ppo3h01i05t.1 phy_ppt4j32a01r.1
GO:0005839	proteasome core complex	8	388	19	4724	0.033236	phy_CL1048Contig1 phy_CL1200Contig1 phy_CL198Contig1 phy_CL339Contig1 phy_CL819Contig1 phy_ppgam32d10r.1 phy_ppo3h01i05t.1 phy_ppt4j32a01r.1
GO:0070003	threonine-type peptidase activity	8	388	19	4724	0.033236	phy_CL1009Contig1 phy_CL1254Contig1 phy_CL303Contig1 phy_CL425Contig1 phy_CL671Contig1 phy_PpT4J14H05.1 phy_ppgam05b05r.1 phy_ppgam08g06r.1 phy_ppgam24g07r.1 phy_ppgam27e01r.1 phy_ppgam27f07r.1 phy_ppgam31f02r.1 phy_ppgam32c11r.1 phy_ppo3h03k15t.1 phy_ppo3h11f16t.1 phy_ppt4j11b03r.1 phy_ppt4j23b12r.1 phy_ppt4j24f07r.1 phy_ppt4j40a11r.1
GO:0016788	hydrolase activity, acting on ester bonds	19	388	111	4724	0.03378	phy_CL1165Contig1 phy_CL1305Contig1 phy_CL539Contig1 phy_CL795Contig1 phy_CL880Contig1 phy_ppgam23g05r.1
GO:0000139	Golgi membrane	6	388	10	4724	0.034783	phy_CL1206Contig1 phy_CL1243Contig1 phy_CL1315Contig1 phy_CL190Contig1 phy_CL209Contig1 phy_CL516Contig1 phy_CL518Contig1 phy_CL775Contig1 phy_PpCYH_CK859474.1.1 phy_PpT4J12A10.1 phy_ppgam12g08r.1 phy_ppgam16g12r.1 phy_ppgam18e03r.1 phy_ppgam26b01r.1 phy_ppgam27f07r.1 phy_ppgam28d06r.1 phy_ppgam29g01r.1 phy_ppgam31d06r.1 phy_ppgam32e02r.1 phy_ppo3h04a16t.1
GO:0016874	ligase activity	20	388	122	4724	0.036037	phy_CL1086Contig1 phy_CL1274Contig1 phy_CL245Contig1 phy_CL285Contig1 phy_CL368Contig1 phy_CL381Contig1 phy_CL447Contig1 phy_CL558Contig1 phy_CL751Contig1 phy_CL785Contig1 phy_CL880Contig1 phy_CL90Contig1 phy_CL910Contig1 phy_CL926Contig1 phy_PpT4J15B12.1 phy_ppgam18h04r.1 phy_ppgam34a08r.1 phy_ppgam35f06r.1 phy_ppgam36c10r.1 phy_ppgam36h10r.1 phy_ppo3h02l07t.1 phy_ppo3h02n10t.1 phy_ppo3h04i19t.1…
GO:0055085	transmembrane transport	27	388	206	4724	0.036543	phy_CL1094Contig1 phy_CL1117Contig1 phy_CL1216Contig1 phy_CL1274Contig1 phy_CL276Contig1 phy_CL381Contig1 phy_CL450Contig1 phy_CL750Contig1 phy_CL751Contig1 phy_CL873Contig1 phy_CL910Contig1 phy_PpT4J14E02.1 phy_PpT4J14G02.1 phy_ppgam03b05r.1 phy_ppgam05h03r.1 phy_ppgam12h10r.1 phy_ppgam13h02r.1 phy_ppgam23f08r.1 phy_ppgam24a12r.1 phy_ppgam30d04r.1 phy_ppo3h02l07t.1 phy_ppo3h03o09t.1 phy_ppo3h06i…
GO:0017111	nucleoside-triphosphatase activity	29	388	220	4724	0.039075	phy_CL1094Contig1 phy_CL1117Contig1 phy_CL1216Contig1 phy_CL1274Contig1 phy_CL276Contig1 phy_CL381Contig1 phy_CL450Contig1 phy_CL750Contig1 phy_CL751Contig1 phy_CL873Contig1 phy_CL90Contig1 phy_CL910Contig1 phy_PpT4J14E02.1 phy_PpT4J14G02.1 phy_ppgam03b05r.1 phy_ppgam05h03r.1 phy_ppgam12h10r.1 phy_ppgam13h02r.1 phy_ppgam23f08r.1 phy_ppgam24a12r.1 phy_ppgam30d04r.1 phy_ppo3h02l07t.1 phy_ppo3h03o09…
GO:0016462	pyrophosphatase activity	30	388	234	4724	0.039968	phy_CL1094Contig1 phy_CL1117Contig1 phy_CL1216Contig1 phy_CL1274Contig1 phy_CL276Contig1 phy_CL381Contig1 phy_CL450Contig1 phy_CL750Contig1 phy_CL751Contig1 phy_CL873Contig1 phy_CL90Contig1 phy_CL910Contig1 phy_PpT4J14E02.1 phy_PpT4J14G02.1 phy_ppgam03b05r.1 phy_ppgam05h03r.1 phy_ppgam12h10r.1 phy_ppgam13h02r.1 phy_ppgam23f08r.1 phy_ppgam24a12r.1 phy_ppgam30d04r.1 phy_ppo3h02l07t.1 phy_ppo3h03o09…
GO:0016818	hydrolase activity, acting on acid anhydrides, in phosphorus-containing anhydrides	30	388	234	4724	0.039968	phy_CL245Contig1 phy_CL368Contig1 phy_CL381Contig1 phy_CL751Contig1 phy_CL785Contig1 phy_CL880Contig1 phy_CL90Contig1 phy_CL910Contig1 phy_ppgam18h04r.1 phy_ppgam23g05r.1 phy_ppgam36h10r.1 phy_ppo3h02l07t.1 phy_ppo3h02n10t.1 phy_ppo3h04i19t.1 phy_ppo3h07a23t.1 phy_ppt4j09a07r.1 phy_ppt4j26d04r.1
GO:0006811	ion transport	17	388	107	4724	0.040797	phy_CL1086Contig1 phy_CL1274Contig1 phy_CL381Contig1 phy_CL447Contig1 phy_CL751Contig1 phy_CL880Contig1 phy_CL90Contig1 phy_CL910Contig1 phy_ppgam35f06r.1 phy_ppo3h02l07t.1 phy_ppo3h02n10t.1 phy_ppo3h07a23t.1 phy_ppt4j26d04r.1
GO:0022804	active transmembrane transporter activity	13	388	63	4724	0.044262	phy_CL185Contig1 phy_CL18Contig1 phy_CL200Contig1 phy_CL325Contig1 phy_CL3Contig1 phy_CL401Contig1 phy_CL437Contig1 phy_CL89Contig1 phy_ppgam15f03r.1 phy_ppgam30c12r.1
GO:0016052	carbohydrate catabolic process	10	388	46	4724	0.04763	phy_CL1094Contig1 phy_CL1117Contig1 phy_CL1274Contig1 phy_CL1488Contig1 phy_CL276Contig1 phy_CL381Contig1 phy_CL401Contig1 phy_CL450Contig1 phy_CL751Contig1 phy_CL873Contig1 phy_CL89Contig1 phy_CL910Contig1 phy_CL961Contig1 phy_PpT4J12A10.1 phy_PpT4J14E02.1 phy_PpT4J14G02.1 phy_ppgam03b05r.1 phy_ppgam05h11r.1 phy_ppgam12h10r.1 phy_ppgam13h02r.1 phy_ppgam23f08r.1 phy_ppo3h02l07t.1 phy_ppo3h04d14t.…
GO:0055086	nucleobase, nucleoside and nucleotide metabolic process	29	388	242	4724	0.047661	phy_CL1086Contig1 phy_CL1165Contig1 phy_CL117Contig1 phy_CL1274Contig1 phy_CL1305Contig1 phy_CL245Contig1 phy_CL269Contig1 phy_CL285Contig1 phy_CL381Contig1 phy_CL386Contig1 phy_CL539Contig1 phy_CL692Contig1 phy_CL720Contig1 phy_CL751Contig1 phy_CL785Contig1 phy_CL795Contig1 phy_CL829Contig1 phy_CL880Contig1 phy_CL910Contig1 phy_PpT4J15B12.1 phy_ppgam14a06r.1 phy_ppgam23g05r.1 phy_ppgam29f07r.1 p…
GO:0044425	membrane part	36	388	322	4724	0.051577	phy_CL1165Contig1 phy_CL1305Contig1 phy_CL539Contig1 phy_CL795Contig1 phy_ppgam23g05r.1
GO:0030659	cytoplasmic vesicle membrane	5	388	12	4724	0.052107	phy_CL401Contig1 phy_CL89Contig1 phy_PpT4J12B01.1 phy_ppgam06a11r.1 phy_ppt4j33a07r.1
GO:0005625	soluble fraction	5	388	12	4724	0.052107	phy_CL381Contig1 phy_CL751Contig1 phy_CL910Contig1 phy_ppt4j09a07r.1 phy_ppt4j26d04r.1
GO:0033178	proton-transporting two-sector ATPase complex, catalytic domain	5	388	12	4724	0.052107	phy_CL1165Contig1 phy_CL1305Contig1 phy_CL539Contig1 phy_CL795Contig1 phy_ppgam23g05r.1
GO:0012506	vesicle membrane	5	388	12	4724	0.052107	phy_CL1165Contig1 phy_CL1305Contig1 phy_CL539Contig1 phy_CL795Contig1 phy_ppgam23g05r.1
GO:0044433	cytoplasmic vesicle part	5	388	12	4724	0.052107	phy_CL1094Contig1 phy_CL1117Contig1 phy_CL1274Contig1 phy_CL1488Contig1 phy_CL276Contig1 phy_CL381Contig1 phy_CL450Contig1 phy_CL751Contig1 phy_CL873Contig1 phy_CL910Contig1 phy_PpT4J14E02.1 phy_PpT4J14G02.1 phy_ppgam03b05r.1 phy_ppgam05h11r.1 phy_ppgam12h10r.1 phy_ppgam13h02r.1 phy_ppgam23f08r.1 phy_ppo3h02l07t.1 phy_ppo3h07a23t.1 phy_ppt4j08g06r.1 phy_ppt4j09a07r.1 phy_ppt4j26d04r.1 phy_ppt4j39…
GO:0009150	purine ribonucleotide metabolic process	24	388	194	4724	0.053236	phy_CL1094Contig1 phy_CL1117Contig1 phy_CL1274Contig1 phy_CL1488Contig1 phy_CL276Contig1 phy_CL381Contig1 phy_CL450Contig1 phy_CL751Contig1 phy_CL873Contig1 phy_CL910Contig1 phy_PpT4J14E02.1 phy_PpT4J14G02.1 phy_ppgam03b05r.1 phy_ppgam05h11r.1 phy_ppgam12h10r.1 phy_ppgam13h02r.1 phy_ppgam23f08r.1 phy_ppo3h02l07t.1 phy_ppo3h07a23t.1 phy_ppt4j08g06r.1 phy_ppt4j09a07r.1 phy_ppt4j26d04r.1 phy_ppt4j39…
GO:0009141	nucleoside triphosphate metabolic process	24	388	186	4724	0.053582	phy_CL1094Contig1 phy_CL1117Contig1 phy_CL1274Contig1 phy_CL1488Contig1 phy_CL276Contig1 phy_CL381Contig1 phy_CL450Contig1 phy_CL751Contig1 phy_CL873Contig1 phy_CL910Contig1 phy_PpT4J14E02.1 phy_PpT4J14G02.1 phy_ppgam03b05r.1 phy_ppgam05h11r.1 phy_ppgam12h10r.1 phy_ppgam13h02r.1 phy_ppgam23f08r.1 phy_ppo3h02l07t.1 phy_ppo3h07a23t.1 phy_ppt4j08g06r.1 phy_ppt4j09a07r.1 phy_ppt4j26d04r.1 phy_ppt4j39…
GO:0009144	purine nucleoside triphosphate metabolic process	24	388	185	4724	0.053627	phy_CL1094Contig1 phy_CL1117Contig1 phy_CL1274Contig1 phy_CL1488Contig1 phy_CL276Contig1 phy_CL381Contig1 phy_CL450Contig1 phy_CL751Contig1 phy_CL873Contig1 phy_CL910Contig1 phy_PpT4J14E02.1 phy_PpT4J14G02.1 phy_ppgam03b05r.1 phy_ppgam05h11r.1 phy_ppgam12h10r.1 phy_ppgam13h02r.1 phy_ppgam23f08r.1 phy_ppo3h02l07t.1 phy_ppo3h07a23t.1 phy_ppt4j08g06r.1 phy_ppt4j09a07r.1 phy_ppt4j26d04r.1 phy_ppt4j39…
GO:0009199	ribonucleoside triphosphate metabolic process	24	388	183	4724	0.053719	phy_CL1094Contig1 phy_CL1117Contig1 phy_CL1274Contig1 phy_CL1488Contig1 phy_CL276Contig1 phy_CL381Contig1 phy_CL450Contig1 phy_CL751Contig1 phy_CL873Contig1 phy_CL910Contig1 phy_PpT4J14E02.1 phy_PpT4J14G02.1 phy_ppgam03b05r.1 phy_ppgam05h11r.1 phy_ppgam12h10r.1 phy_ppgam13h02r.1 phy_ppgam23f08r.1 phy_ppo3h02l07t.1 phy_ppo3h07a23t.1 phy_ppt4j08g06r.1 phy_ppt4j09a07r.1 phy_ppt4j26d04r.1 phy_ppt4j39…
GO:0009205	purine ribonucleoside triphosphate metabolic process	24	388	183	4724	0.053719	phy_CL1254Contig1 phy_CL495Contig1 phy_ppgam01h08r.1 phy_ppgam27e01r.1 phy_ppt4j08a10r.1 phy_ppt4j24f07r.1 phy_ppt4j38d03r.1
GO:0008234	cysteine-type peptidase activity	7	388	17	4724	0.053922	phy_CL1165Contig1 phy_CL1305Contig1 phy_CL539Contig1 phy_CL795Contig1 phy_ppgam23g05r.1
GO:0030120	vesicle coat	5	388	11	4724	0.054106	phy_CL1165Contig1 phy_CL1305Contig1 phy_CL539Contig1 phy_CL795Contig1 phy_ppgam23g05r.1
GO:0030135	coated vesicle	5	388	11	4724	0.054106	phy_CL1165Contig1 phy_CL1305Contig1 phy_CL539Contig1 phy_CL795Contig1 phy_ppgam23g05r.1
GO:0030662	coated vesicle membrane	5	388	11	4724	0.054106	phy_CL245Contig1 phy_CL368Contig1 phy_CL381Contig1 phy_CL751Contig1 phy_CL785Contig1 phy_CL880Contig1 phy_CL90Contig1 phy_CL910Contig1 phy_ppgam18h04r.1 phy_ppgam23g05r.1 phy_ppgam36h10r.1 phy_ppo3h02l07t.1 phy_ppo3h02n10t.1 phy_ppo3h07a23t.1 phy_ppt4j09a07r.1 phy_ppt4j26d04r.1
GO:0006812	cation transport	16	388	100	4724	0.054156	phy_CL1009Contig1 phy_CL1048Contig1 phy_CL1059Contig1 phy_CL1144Contig1 phy_CL1162Contig1 phy_CL1165Contig1 phy_CL1175Contig1 phy_CL1200Contig1 phy_CL1243Contig1 phy_CL1296Contig1 phy_CL1305Contig1 phy_CL1357Contig1 phy_CL1377Contig1 phy_CL1437Contig1 phy_CL1477Contig1 phy_CL1488Contig1 phy_CL185Contig1 phy_CL198Contig1 phy_CL200Contig1 phy_CL207Contig1 phy_CL276Contig1 phy_CL339Contig1 phy_CL351…
GO:0005622	intracellular	94	388	1082	4724	0.056561	phy_CL1094Contig1 phy_CL1117Contig1 phy_CL1274Contig1 phy_CL1488Contig1 phy_CL276Contig1 phy_CL381Contig1 phy_CL401Contig1 phy_CL450Contig1 phy_CL751Contig1 phy_CL873Contig1 phy_CL89Contig1 phy_CL910Contig1 phy_CL961Contig1 phy_PpT4J12A10.1 phy_PpT4J14E02.1 phy_PpT4J14G02.1 phy_ppgam03b05r.1 phy_ppgam05h11r.1 phy_ppgam12h10r.1 phy_ppgam13h02r.1 phy_ppgam23f08r.1 phy_ppo3h02l07t.1 phy_ppo3h07a23t.…
GO:0006753	nucleoside phosphate metabolic process	28	388	234	4724	0.056764	phy_CL1094Contig1 phy_CL1117Contig1 phy_CL1274Contig1 phy_CL1488Contig1 phy_CL276Contig1 phy_CL381Contig1 phy_CL401Contig1 phy_CL450Contig1 phy_CL751Contig1 phy_CL873Contig1 phy_CL89Contig1 phy_CL910Contig1 phy_CL961Contig1 phy_PpT4J12A10.1 phy_PpT4J14E02.1 phy_PpT4J14G02.1 phy_ppgam03b05r.1 phy_ppgam05h11r.1 phy_ppgam12h10r.1 phy_ppgam13h02r.1 phy_ppgam23f08r.1 phy_ppo3h02l07t.1 phy_ppo3h07a23t.…
GO:0009117	nucleotide metabolic process	28	388	234	4724	0.056764	phy_CL1377Contig1 phy_CL207Contig1 phy_CL758Contig1 phy_ppgam02h08r.1 phy_ppt4j04d01r.1 phy_ppt4j24d12r.1 phy_ppt4j25b10r.1
GO:0016811	hydrolase activity, acting on carbon-nitrogen (but not peptide) bonds, in linear amides	7	388	15	4724	0.057323	phy_CL1206Contig1 phy_CL1243Contig1 phy_CL1315Contig1 phy_PpCYH_CK859474.1.1 phy_ppgam12g08r.1 phy_ppgam27f07r.1 phy_ppgam29g01r.1
GO:0070647	protein modification by small protein conjugation or removal	7	388	15	4724	0.057323	phy_CL1047Contig1 phy_CL1059Contig1 phy_CL1094Contig1 phy_CL1162Contig1 phy_CL1274Contig1 phy_CL1488Contig1 phy_CL185Contig1 phy_CL200Contig1 phy_CL209Contig1 phy_CL276Contig1 phy_CL303Contig1 phy_CL381Contig1 phy_CL386Contig1 phy_CL450Contig1 phy_CL459Contig1 phy_CL516Contig1 phy_CL518Contig1 phy_CL559Contig1 phy_CL5Contig1 phy_CL750Contig1 phy_CL788Contig1 phy_CL873Contig1 phy_CL910Contig1 phy_…
GO:0017076	purine nucleotide binding	52	388	532	4724	0.058292	phy_CL1206Contig1 phy_CL1243Contig1 phy_CL1315Contig1 phy_PpCYH_CK859474.1.1 phy_ppgam12g08r.1 phy_ppgam27f07r.1 phy_ppgam29g01r.1
GO:0032446	protein modification by small protein conjugation	7	388	14	4724	0.059433	phy_CL1165Contig1 phy_CL1305Contig1 phy_CL539Contig1 phy_CL795Contig1 phy_ppgam23g05r.1
GO:0005798	Golgi-associated vesicle	5	388	9	4724	0.059497	phy_CL1048Contig1 phy_CL339Contig1 phy_CL819Contig1 phy_ppgam32d10r.1 phy_ppo3h01i05t.1
GO:0019773	proteasome core complex, alpha-subunit complex	5	388	9	4724	0.059497	phy_CL1086Contig1 phy_CL1274Contig1 phy_CL368Contig1 phy_CL381Contig1 phy_CL447Contig1 phy_CL751Contig1 phy_CL880Contig1 phy_CL90Contig1 phy_CL910Contig1 phy_ppgam18h04r.1 phy_ppgam35f06r.1 phy_ppgam36c10r.1 phy_ppgam36h10r.1 phy_ppo3h02l07t.1 phy_ppo3h02n10t.1 phy_ppo3h04i19t.1 phy_ppo3h07a23t.1 phy_ppt4j09a07r.1 phy_ppt4j26d04r.1
GO:0022857	transmembrane transporter activity	19	388	140	4724	0.059958	phy_CL1094Contig1 phy_CL1117Contig1 phy_CL1274Contig1 phy_CL276Contig1 phy_CL381Contig1 phy_CL450Contig1 phy_CL751Contig1 phy_CL873Contig1 phy_CL910Contig1 phy_PpT4J14E02.1 phy_PpT4J14G02.1 phy_ppgam03b05r.1 phy_ppgam12h10r.1 phy_ppgam13h02r.1 phy_ppgam23f08r.1 phy_ppo3h02l07t.1 phy_ppo3h07a23t.1 phy_ppt4j08g06r.1 phy_ppt4j26d04r.1 phy_ppt4j39e07r.1 phy_ppt4j42d04r.1
GO:0034655	nucleobase, nucleoside, nucleotide and nucleic acid catabolic process	21	388	170	4724	0.062276	phy_CL1094Contig1 phy_CL1117Contig1 phy_CL1274Contig1 phy_CL276Contig1 phy_CL381Contig1 phy_CL450Contig1 phy_CL751Contig1 phy_CL873Contig1 phy_CL910Contig1 phy_PpT4J14E02.1 phy_PpT4J14G02.1 phy_ppgam03b05r.1 phy_ppgam12h10r.1 phy_ppgam13h02r.1 phy_ppgam23f08r.1 phy_ppo3h02l07t.1 phy_ppo3h07a23t.1 phy_ppt4j08g06r.1 phy_ppt4j26d04r.1 phy_ppt4j39e07r.1 phy_ppt4j42d04r.1
GO:0034656	nucleobase, nucleoside and nucleotide catabolic process	21	388	170	4724	0.062276	phy_CL1094Contig1 phy_CL1117Contig1 phy_CL1274Contig1 phy_CL276Contig1 phy_CL381Contig1 phy_CL450Contig1 phy_CL751Contig1 phy_CL873Contig1 phy_CL910Contig1 phy_PpT4J14E02.1 phy_PpT4J14G02.1 phy_ppgam03b05r.1 phy_ppgam12h10r.1 phy_ppgam13h02r.1 phy_ppgam23f08r.1 phy_ppo3h02l07t.1 phy_ppo3h07a23t.1 phy_ppt4j08g06r.1 phy_ppt4j26d04r.1 phy_ppt4j39e07r.1 phy_ppt4j42d04r.1
GO:0009166	nucleotide catabolic process	21	388	170	4724	0.062276	phy_CL1094Contig1 phy_CL1117Contig1 phy_CL1274Contig1 phy_CL276Contig1 phy_CL381Contig1 phy_CL450Contig1 phy_CL751Contig1 phy_CL873Contig1 phy_CL910Contig1 phy_PpT4J14E02.1 phy_PpT4J14G02.1 phy_ppgam03b05r.1 phy_ppgam12h10r.1 phy_ppgam13h02r.1 phy_ppgam23f08r.1 phy_ppo3h02l07t.1 phy_ppo3h07a23t.1 phy_ppt4j08g06r.1 phy_ppt4j26d04r.1 phy_ppt4j39e07r.1 phy_ppt4j42d04r.1
GO:0046700	heterocycle catabolic process	21	388	170	4724	0.062276	phy_CL1094Contig1 phy_CL1117Contig1 phy_CL1274Contig1 phy_CL276Contig1 phy_CL381Contig1 phy_CL450Contig1 phy_CL751Contig1 phy_CL873Contig1 phy_CL910Contig1 phy_PpT4J14E02.1 phy_PpT4J14G02.1 phy_ppgam03b05r.1 phy_ppgam12h10r.1 phy_ppgam13h02r.1 phy_ppgam23f08r.1 phy_ppo3h02l07t.1 phy_ppo3h07a23t.1 phy_ppt4j08g06r.1 phy_ppt4j26d04r.1 phy_ppt4j39e07r.1 phy_ppt4j42d04r.1
GO:0006195	purine nucleotide catabolic process	21	388	168	4724	0.062381	phy_CL1094Contig1 phy_CL1117Contig1 phy_CL1274Contig1 phy_CL276Contig1 phy_CL381Contig1 phy_CL450Contig1 phy_CL751Contig1 phy_CL873Contig1 phy_CL910Contig1 phy_PpT4J14E02.1 phy_PpT4J14G02.1 phy_ppgam03b05r.1 phy_ppgam12h10r.1 phy_ppgam13h02r.1 phy_ppgam23f08r.1 phy_ppo3h02l07t.1 phy_ppo3h07a23t.1 phy_ppt4j08g06r.1 phy_ppt4j26d04r.1 phy_ppt4j39e07r.1 phy_ppt4j42d04r.1
GO:0009143	nucleoside triphosphate catabolic process	21	388	168	4724	0.062381	phy_CL1094Contig1 phy_CL1117Contig1 phy_CL1274Contig1 phy_CL276Contig1 phy_CL381Contig1 phy_CL450Contig1 phy_CL751Contig1 phy_CL873Contig1 phy_CL910Contig1 phy_PpT4J14E02.1 phy_PpT4J14G02.1 phy_ppgam03b05r.1 phy_ppgam12h10r.1 phy_ppgam13h02r.1 phy_ppgam23f08r.1 phy_ppo3h02l07t.1 phy_ppo3h07a23t.1 phy_ppt4j08g06r.1 phy_ppt4j26d04r.1 phy_ppt4j39e07r.1 phy_ppt4j42d04r.1
GO:0009146	purine nucleoside triphosphate catabolic process	21	388	168	4724	0.062381	phy_CL1094Contig1 phy_CL1117Contig1 phy_CL1274Contig1 phy_CL276Contig1 phy_CL381Contig1 phy_CL450Contig1 phy_CL751Contig1 phy_CL873Contig1 phy_CL910Contig1 phy_PpT4J14E02.1 phy_PpT4J14G02.1 phy_ppgam03b05r.1 phy_ppgam12h10r.1 phy_ppgam13h02r.1 phy_ppgam23f08r.1 phy_ppo3h02l07t.1 phy_ppo3h07a23t.1 phy_ppt4j08g06r.1 phy_ppt4j26d04r.1 phy_ppt4j39e07r.1 phy_ppt4j42d04r.1
GO:0009154	purine ribonucleotide catabolic process	21	388	167	4724	0.062434	phy_CL1094Contig1 phy_CL1117Contig1 phy_CL1274Contig1 phy_CL276Contig1 phy_CL381Contig1 phy_CL450Contig1 phy_CL751Contig1 phy_CL873Contig1 phy_CL910Contig1 phy_PpT4J14E02.1 phy_PpT4J14G02.1 phy_ppgam03b05r.1 phy_ppgam12h10r.1 phy_ppgam13h02r.1 phy_ppgam23f08r.1 phy_ppo3h02l07t.1 phy_ppo3h07a23t.1 phy_ppt4j08g06r.1 phy_ppt4j26d04r.1 phy_ppt4j39e07r.1 phy_ppt4j42d04r.1
GO:0009203	ribonucleoside triphosphate catabolic process	21	388	167	4724	0.062434	phy_CL1094Contig1 phy_CL1117Contig1 phy_CL1274Contig1 phy_CL276Contig1 phy_CL381Contig1 phy_CL450Contig1 phy_CL751Contig1 phy_CL873Contig1 phy_CL910Contig1 phy_PpT4J14E02.1 phy_PpT4J14G02.1 phy_ppgam03b05r.1 phy_ppgam12h10r.1 phy_ppgam13h02r.1 phy_ppgam23f08r.1 phy_ppo3h02l07t.1 phy_ppo3h07a23t.1 phy_ppt4j08g06r.1 phy_ppt4j26d04r.1 phy_ppt4j39e07r.1 phy_ppt4j42d04r.1
GO:0009207	purine ribonucleoside triphosphate catabolic process	21	388	167	4724	0.062434	phy_CL1094Contig1 phy_CL1117Contig1 phy_CL1274Contig1 phy_CL276Contig1 phy_CL381Contig1 phy_CL450Contig1 phy_CL751Contig1 phy_CL873Contig1 phy_CL910Contig1 phy_PpT4J14E02.1 phy_PpT4J14G02.1 phy_ppgam03b05r.1 phy_ppgam12h10r.1 phy_ppgam13h02r.1 phy_ppgam23f08r.1 phy_ppo3h02l07t.1 phy_ppo3h07a23t.1 phy_ppt4j08g06r.1 phy_ppt4j26d04r.1 phy_ppt4j39e07r.1 phy_ppt4j42d04r.1
GO:0009261	ribonucleotide catabolic process	21	388	167	4724	0.062434	phy_CL1009Contig1 phy_CL1048Contig1 phy_CL1059Contig1 phy_CL1144Contig1 phy_CL1162Contig1 phy_CL1165Contig1 phy_CL1175Contig1 phy_CL1200Contig1 phy_CL1243Contig1 phy_CL1296Contig1 phy_CL1305Contig1 phy_CL1357Contig1 phy_CL1377Contig1 phy_CL1437Contig1 phy_CL1477Contig1 phy_CL1488Contig1 phy_CL185Contig1 phy_CL198Contig1 phy_CL200Contig1 phy_CL207Contig1 phy_CL276Contig1 phy_CL339Contig1 phy_CL351…
GO:0044424	intracellular part	85	388	1001	4724	0.06304	phy_CL1165Contig1 phy_CL1305Contig1 phy_CL539Contig1 phy_CL795Contig1 phy_ppgam23g05r.1
GO:0030660	Golgi-associated vesicle membrane	5	388	8	4724	0.063246	phy_CL1047Contig1 phy_CL1059Contig1 phy_CL1094Contig1 phy_CL1274Contig1 phy_CL1488Contig1 phy_CL185Contig1 phy_CL200Contig1 phy_CL209Contig1 phy_CL276Contig1 phy_CL303Contig1 phy_CL381Contig1 phy_CL450Contig1 phy_CL459Contig1 phy_CL516Contig1 phy_CL518Contig1 phy_CL559Contig1 phy_CL5Contig1 phy_CL750Contig1 phy_CL788Contig1 phy_CL873Contig1 phy_CL910Contig1 phy_PpCYH_CK859474.1.1 phy_PpT4J12A10.1…
GO:0032553	ribonucleotide binding	48	388	491	4724	0.064146	phy_CL1047Contig1 phy_CL1059Contig1 phy_CL1094Contig1 phy_CL1274Contig1 phy_CL1488Contig1 phy_CL185Contig1 phy_CL200Contig1 phy_CL209Contig1 phy_CL276Contig1 phy_CL303Contig1 phy_CL381Contig1 phy_CL450Contig1 phy_CL459Contig1 phy_CL516Contig1 phy_CL518Contig1 phy_CL559Contig1 phy_CL5Contig1 phy_CL750Contig1 phy_CL788Contig1 phy_CL873Contig1 phy_CL910Contig1 phy_PpCYH_CK859474.1.1 phy_PpT4J12A10.1…
GO:0032555	purine ribonucleotide binding	48	388	490	4724	0.064157	phy_CL1094Contig1 phy_CL1117Contig1 phy_CL1274Contig1 phy_CL1488Contig1 phy_CL276Contig1 phy_CL381Contig1 phy_CL450Contig1 phy_CL751Contig1 phy_CL873Contig1 phy_CL910Contig1 phy_PpT4J14E02.1 phy_PpT4J14G02.1 phy_ppgam03b05r.1 phy_ppgam05h11r.1 phy_ppgam12h10r.1 phy_ppgam13h02r.1 phy_ppgam23f08r.1 phy_ppo3h02l07t.1 phy_ppo3h07a23t.1 phy_ppt4j08g06r.1 phy_ppt4j09a07r.1 phy_ppt4j26d04r.1 phy_ppt4j39…
GO:0006163	purine nucleotide metabolic process	24	388	199	4724	0.065123	phy_CL1094Contig1 phy_CL1117Contig1 phy_CL1274Contig1 phy_CL1488Contig1 phy_CL276Contig1 phy_CL381Contig1 phy_CL450Contig1 phy_CL751Contig1 phy_CL873Contig1 phy_CL910Contig1 phy_PpT4J14E02.1 phy_PpT4J14G02.1 phy_ppgam03b05r.1 phy_ppgam05h11r.1 phy_ppgam12h10r.1 phy_ppgam13h02r.1 phy_ppgam23f08r.1 phy_ppo3h02l07t.1 phy_ppo3h07a23t.1 phy_ppt4j08g06r.1 phy_ppt4j09a07r.1 phy_ppt4j26d04r.1 phy_ppt4j39…
GO:0009259	ribonucleotide metabolic process	24	388	195	4724	0.065298	phy_CL117Contig1 phy_CL1228Contig1 phy_CL209Contig1 phy_CL259Contig1 phy_CL379Contig1 phy_CL401Contig1 phy_CL516Contig1 phy_CL518Contig1 phy_CL52Contig1 phy_CL720Contig1 phy_CL79Contig1 phy_CL808Contig1 phy_CL830Contig1 phy_CL902Contig1 phy_CL905Contig1 phy_PpT4J12A10.1 phy_PpT4J12B01.1 phy_ppgam01d10r.1 phy_ppgam28b05r.1 phy_ppgam28d06r.1 phy_ppo3h03i24t.1 phy_ppo3h04p15t.1 phy_ppo3h08d09t.1 phy…
GO:0042180	cellular ketone metabolic process	26	388	227	4724	0.065942	phy_CL117Contig1 phy_CL1228Contig1 phy_CL209Contig1 phy_CL259Contig1 phy_CL379Contig1 phy_CL401Contig1 phy_CL516Contig1 phy_CL518Contig1 phy_CL52Contig1 phy_CL720Contig1 phy_CL79Contig1 phy_CL808Contig1 phy_CL830Contig1 phy_CL902Contig1 phy_CL905Contig1 phy_PpT4J12A10.1 phy_PpT4J12B01.1 phy_ppgam01d10r.1 phy_ppgam28b05r.1 phy_ppgam28d06r.1 phy_ppo3h03i24t.1 phy_ppo3h04p15t.1 phy_ppo3h08d09t.1 phy…
GO:0006082	organic acid metabolic process	26	388	226	4724	0.065977	phy_CL117Contig1 phy_CL1228Contig1 phy_CL209Contig1 phy_CL259Contig1 phy_CL379Contig1 phy_CL401Contig1 phy_CL516Contig1 phy_CL518Contig1 phy_CL52Contig1 phy_CL720Contig1 phy_CL79Contig1 phy_CL808Contig1 phy_CL830Contig1 phy_CL902Contig1 phy_CL905Contig1 phy_PpT4J12A10.1 phy_PpT4J12B01.1 phy_ppgam01d10r.1 phy_ppgam28b05r.1 phy_ppgam28d06r.1 phy_ppo3h03i24t.1 phy_ppo3h04p15t.1 phy_ppo3h08d09t.1 phy…
GO:0043436	oxoacid metabolic process	26	388	225	4724	0.066012	phy_CL117Contig1 phy_CL1228Contig1 phy_CL209Contig1 phy_CL259Contig1 phy_CL379Contig1 phy_CL401Contig1 phy_CL516Contig1 phy_CL518Contig1 phy_CL52Contig1 phy_CL720Contig1 phy_CL79Contig1 phy_CL808Contig1 phy_CL830Contig1 phy_CL902Contig1 phy_CL905Contig1 phy_PpT4J12A10.1 phy_PpT4J12B01.1 phy_ppgam01d10r.1 phy_ppgam28b05r.1 phy_ppgam28d06r.1 phy_ppo3h03i24t.1 phy_ppo3h04p15t.1 phy_ppo3h08d09t.1 phy…
GO:0019752	carboxylic acid metabolic process	26	388	225	4724	0.066012	phy_CL1086Contig1 phy_CL1165Contig1 phy_CL1274Contig1 phy_CL1305Contig1 phy_CL245Contig1 phy_CL285Contig1 phy_CL303Contig1 phy_CL368Contig1 phy_CL381Contig1 phy_CL447Contig1 phy_CL450Contig1 phy_CL539Contig1 phy_CL558Contig1 phy_CL751Contig1 phy_CL785Contig1 phy_CL795Contig1 phy_CL79Contig1 phy_CL880Contig1 phy_CL90Contig1 phy_CL910Contig1 phy_CL926Contig1 phy_PpT4J15B12.1 phy_ppgam18h04r.1 phy_p…
GO:0006810	transport	39	388	386	4724	0.066151	phy_CL1488Contig1 phy_CL381Contig1 phy_CL751Contig1 phy_CL910Contig1 phy_ppgam05h11r.1 phy_ppo3h02l07t.1 phy_ppo3h07a23t.1 phy_ppt4j09a07r.1 phy_ppt4j26d04r.1
GO:0009260	ribonucleotide biosynthetic process	9	388	48	4724	0.067944	phy_CL1488Contig1 phy_CL381Contig1 phy_CL751Contig1 phy_CL910Contig1 phy_ppgam05h11r.1 phy_ppo3h02l07t.1 phy_ppo3h07a23t.1 phy_ppt4j09a07r.1 phy_ppt4j26d04r.1
GO:0009152	purine ribonucleotide biosynthetic process	9	388	47	4724	0.068267	phy_CL1009Contig1 phy_CL425Contig1 phy_ppgam05b05r.1 phy_ppgam08g06r.1 phy_ppo3h03k15t.1 phy_ppo3h11f16t.1 phy_ppt4j11b03r.1 phy_ppt4j23b12r.1 phy_ppt4j40a11r.1
GO:0016311	dephosphorylation	9	388	46	4724	0.068604	phy_CL1009Contig1 phy_CL425Contig1 phy_ppgam05b05r.1 phy_ppgam08g06r.1 phy_ppo3h03k15t.1 phy_ppo3h11f16t.1 phy_ppt4j11b03r.1 phy_ppt4j23b12r.1 phy_ppt4j40a11r.1
GO:0016791	phosphatase activity	9	388	46	4724	0.068604	phy_CL1047Contig1 phy_CL1048Contig1 phy_CL1059Contig1 phy_CL1175Contig1 phy_CL1200Contig1 phy_CL1206Contig1 phy_CL1232Contig1 phy_CL1243Contig1 phy_CL1251Contig1 phy_CL1254Contig1 phy_CL1289Contig1 phy_CL1315Contig1 phy_CL1437Contig1 phy_CL1477Contig1 phy_CL190Contig1 phy_CL198Contig1 phy_CL276Contig1 phy_CL339Contig1 phy_CL459Contig1 phy_CL495Contig1 phy_CL52Contig1 phy_CL671Contig1 phy_CL819Con…
GO:0019538	protein metabolic process	56	388	612	4724	0.069553	phy_CL1009Contig1 phy_CL1048Contig1 phy_CL1059Contig1 phy_CL1144Contig1 phy_CL1162Contig1 phy_CL1165Contig1 phy_CL1175Contig1 phy_CL1296Contig1 phy_CL1305Contig1 phy_CL1357Contig1 phy_CL1377Contig1 phy_CL1477Contig1 phy_CL1488Contig1 phy_CL185Contig1 phy_CL198Contig1 phy_CL200Contig1 phy_CL207Contig1 phy_CL276Contig1 phy_CL339Contig1 phy_CL379Contig1 phy_CL381Contig1 phy_CL3Contig1 phy_CL401Conti…
GO:0005737	cytoplasm	64	388	740	4724	0.07067	phy_CL379Contig1 phy_CL720Contig1 phy_CL905Contig1 phy_PpT4J12B01.1 phy_ppgam28d06r.1 phy_ppo3h03i24t.1 phy_ppo3h08d09t.1 phy_ppt4j23b12r.1 phy_ppt4j33a07r.1
GO:0006631	fatty acid metabolic process	9	388	39	4724	0.071491	phy_CL1488Contig1 phy_CL381Contig1 phy_CL751Contig1 phy_CL910Contig1 phy_ppgam05h11r.1 phy_ppo3h02l07t.1 phy_ppo3h07a23t.1 phy_ppt4j09a07r.1 phy_ppt4j26d04r.1
GO:0009142	nucleoside triphosphate biosynthetic process	9	388	38	4724	0.071998	phy_CL1488Contig1 phy_CL381Contig1 phy_CL751Contig1 phy_CL910Contig1 phy_ppgam05h11r.1 phy_ppo3h02l07t.1 phy_ppo3h07a23t.1 phy_ppt4j09a07r.1 phy_ppt4j26d04r.1
GO:0009145	purine nucleoside triphosphate biosynthetic process	9	388	38	4724	0.071998	phy_CL1488Contig1 phy_CL381Contig1 phy_CL751Contig1 phy_CL910Contig1 phy_ppgam05h11r.1 phy_ppo3h02l07t.1 phy_ppo3h07a23t.1 phy_ppt4j09a07r.1 phy_ppt4j26d04r.1
GO:0009201	ribonucleoside triphosphate biosynthetic process	9	388	37	4724	0.072534	phy_CL1488Contig1 phy_CL381Contig1 phy_CL751Contig1 phy_CL910Contig1 phy_ppgam05h11r.1 phy_ppo3h02l07t.1 phy_ppo3h07a23t.1 phy_ppt4j09a07r.1 phy_ppt4j26d04r.1
GO:0009206	purine ribonucleoside triphosphate biosynthetic process	9	388	37	4724	0.072534	phy_CL1206Contig1 phy_CL1243Contig1 phy_CL1315Contig1 phy_PpCYH_CK859474.1.1 phy_ppgam12g08r.1 phy_ppgam27f07r.1 phy_ppgam29g01r.1 phy_ppgam31d06r.1 phy_ppo3h04a16t.1
GO:0016881	acid-amino acid ligase activity	9	388	37	4724	0.072534	phy_CL1228Contig1 phy_CL4Contig2 phy_CL4Contig3 phy_PpT4J18B02.1 phy_ppt4j37b06r.1 phy_ppt4j37f12r.1
GO:0016620	oxidoreductase activity, acting on the aldehyde or oxo group of donors, NAD or NADP as acceptor	6	388	23	4724	0.074731	phy_CL1047Contig1 phy_CL1059Contig1 phy_CL1094Contig1 phy_CL1162Contig1 phy_CL1274Contig1 phy_CL1488Contig1 phy_CL185Contig1 phy_CL200Contig1 phy_CL209Contig1 phy_CL276Contig1 phy_CL381Contig1 phy_CL386Contig1 phy_CL450Contig1 phy_CL459Contig1 phy_CL516Contig1 phy_CL518Contig1 phy_CL559Contig1 phy_CL5Contig1 phy_CL750Contig1 phy_CL788Contig1 phy_CL910Contig1 phy_PpCYH_CK859474.1.1 phy_PpT4J12A10.…
GO:0001883	purine nucleoside binding	45	388	478	4724	0.075091	phy_CL1047Contig1 phy_CL1059Contig1 phy_CL1094Contig1 phy_CL1162Contig1 phy_CL1274Contig1 phy_CL1488Contig1 phy_CL185Contig1 phy_CL200Contig1 phy_CL209Contig1 phy_CL276Contig1 phy_CL381Contig1 phy_CL386Contig1 phy_CL459Contig1 phy_CL516Contig1 phy_CL518Contig1 phy_CL559Contig1 phy_CL5Contig1 phy_CL750Contig1 phy_CL788Contig1 phy_CL910Contig1 phy_PpCYH_CK859474.1.1 phy_PpT4J12A10.1 phy_PpT4J14G02.…
GO:0030554	adenyl nucleotide binding	44	388	467	4724	0.075635	phy_CL1094Contig1 phy_CL1117Contig1 phy_CL1274Contig1 phy_CL276Contig1 phy_CL381Contig1 phy_CL450Contig1 phy_CL751Contig1 phy_CL873Contig1 phy_CL910Contig1 phy_PpT4J14E02.1 phy_PpT4J14G02.1 phy_ppgam03b05r.1 phy_ppgam12h10r.1 phy_ppgam13h02r.1 phy_ppgam23f08r.1 phy_ppo3h02l07t.1 phy_ppo3h07a23t.1 phy_ppt4j08g06r.1 phy_ppt4j26d04r.1 phy_ppt4j39e07r.1 phy_ppt4j42d04r.1
GO:0044270	cellular nitrogen compound catabolic process	21	388	171	4724	0.076391	phy_CL1086Contig1 phy_CL1274Contig1 phy_CL245Contig1 phy_CL285Contig1 phy_CL368Contig1 phy_CL381Contig1 phy_CL447Contig1 phy_CL751Contig1 phy_CL785Contig1 phy_CL880Contig1 phy_CL90Contig1 phy_CL910Contig1 phy_ppgam18h04r.1 phy_ppgam35f06r.1 phy_ppgam36c10r.1 phy_ppgam36h10r.1 phy_ppo3h02e04t.1 phy_ppo3h02l07t.1 phy_ppo3h02n10t.1 phy_ppo3h04i19t.1 phy_ppo3h07a23t.1 phy_ppt4j09a07r.1 phy_ppt4j26d04…
GO:0005215	transporter activity	23	388	206	4724	0.076419	phy_CL1094Contig1 phy_CL1117Contig1 phy_CL1274Contig1 phy_CL1488Contig1 phy_CL276Contig1 phy_CL381Contig1 phy_CL450Contig1 phy_CL52Contig1 phy_CL571Contig1 phy_CL751Contig1 phy_CL873Contig1 phy_CL910Contig1 phy_PpT4J12A10.1 phy_PpT4J14E02.1 phy_PpT4J14G02.1 phy_ppgam03b05r.1 phy_ppgam04b04r.1 phy_ppgam05h11r.1 phy_ppgam12h10r.1 phy_ppgam13h02r.1 phy_ppgam23f08r.1 phy_ppo3h02l07t.1 phy_ppo3h07a23t…
GO:0046483	heterocycle metabolic process	28	388	256	4724	0.076523	phy_CL381Contig1 phy_CL751Contig1 phy_CL910Contig1 phy_ppo3h02l07t.1 phy_ppo3h07a23t.1 phy_ppt4j26d04r.1
GO:0042625	ATPase activity, coupled to transmembrane movement of ions	6	388	21	4724	0.076751	phy_CL1009Contig1 phy_CL303Contig1 phy_CL425Contig1 phy_ppgam05b05r.1 phy_ppgam08g06r.1 phy_ppo3h03k15t.1 phy_ppo3h11f16t.1 phy_ppt4j11b03r.1 phy_ppt4j23b12r.1 phy_ppt4j40a11r.1
GO:0042578	phosphoric ester hydrolase activity	10	388	52	4724	0.076777	phy_CL1047Contig1 phy_CL1059Contig1 phy_CL1094Contig1 phy_CL1274Contig1 phy_CL1488Contig1 phy_CL185Contig1 phy_CL200Contig1 phy_CL209Contig1 phy_CL276Contig1 phy_CL381Contig1 phy_CL459Contig1 phy_CL516Contig1 phy_CL518Contig1 phy_CL559Contig1 phy_CL5Contig1 phy_CL750Contig1 phy_CL788Contig1 phy_CL910Contig1 phy_PpCYH_CK859474.1.1 phy_PpT4J12A10.1 phy_PpT4J14G02.1 phy_PpT4J15H11.1 phy_ppgam03b05r.…
GO:0032559	adenyl ribonucleotide binding	40	388	425	4724	0.077867	phy_CL1047Contig1 phy_CL1059Contig1 phy_CL1094Contig1 phy_CL1274Contig1 phy_CL1488Contig1 phy_CL185Contig1 phy_CL200Contig1 phy_CL209Contig1 phy_CL276Contig1 phy_CL381Contig1 phy_CL459Contig1 phy_CL516Contig1 phy_CL518Contig1 phy_CL559Contig1 phy_CL5Contig1 phy_CL750Contig1 phy_CL788Contig1 phy_CL910Contig1 phy_PpCYH_CK859474.1.1 phy_PpT4J12A10.1 phy_PpT4J14G02.1 phy_PpT4J15H11.1 phy_ppgam03b05r.…
GO:0005524	ATP binding	40	388	422	4724	0.077908	phy_CL245Contig1 phy_CL368Contig1 phy_CL381Contig1 phy_CL751Contig1 phy_CL785Contig1 phy_CL880Contig1 phy_CL90Contig1 phy_CL910Contig1 phy_ppo3h02n10t.1 phy_ppt4j09a07r.1 phy_ppt4j26d04r.1
GO:0015672	monovalent inorganic cation transport	11	388	65	4724	0.080836	phy_CL1162Contig1 phy_CL1228Contig1 phy_CL123Contig1 phy_CL1274Contig1 phy_CL1471Contig1 phy_CL368Contig1 phy_CL386Contig1 phy_CL387Contig1 phy_CL401Contig1 phy_CL4Contig2 phy_CL4Contig3 phy_CL52Contig1 phy_CL571Contig1 phy_CL65Contig1 phy_CL661Contig1 phy_CL720Contig1 phy_CL849Contig1 phy_CL854Contig1 phy_CL905Contig1 phy_CL961Contig1 phy_PpT4J18B02.1 phy_ppgam01d10r.1 phy_ppgam02f05r.1 phy_ppga…
GO:0016491	oxidoreductase activity	34	388	353	4724	0.081559	phy_CL829Contig1 phy_ppgam14a06r.1 phy_ppgam30a04r.1 phy_ppt4j02d08r.1 phy_ppt4j03f03r.1
GO:0008158	hedgehog receptor activity	5	388	5	4724	0.083916	phy_CL1144Contig1 phy_CL1175Contig1 phy_CL1180Contig1 phy_CL123Contig1 phy_CL1274Contig1 phy_CL18Contig1 phy_CL295Contig1 phy_CL383Contig1 phy_CL386Contig1 phy_CL674Contig1 phy_CL720Contig1 phy_PpT4J15H11.1 phy_ppgam02f05r.1 phy_ppgam05h03r.1 phy_ppgam13c10r.1 phy_ppgam14g03r.1 phy_ppgam24a12r.1 phy_ppgam26f08r.1 phy_ppgam27e01r.1 phy_ppgam27f07r.1 phy_ppgam31d06r.1 phy_ppgam33f05r.1 phy_ppgam35a…
GO:0046914	transition metal ion binding	30	388	303	4724	0.084154	phy_CL1165Contig1 phy_CL1305Contig1 phy_CL539Contig1 phy_CL795Contig1 phy_CL880Contig1 phy_ppgam23g05r.1
GO:0044431	Golgi apparatus part	6	388	16	4724	0.084179	phy_CL1206Contig1 phy_CL1243Contig1 phy_CL1315Contig1 phy_ppgam12g08r.1 phy_ppgam27f07r.1 phy_ppgam29g01r.1
GO:0019787	small conjugating protein ligase activity	6	388	16	4724	0.084179	phy_CL1048Contig1 phy_CL1144Contig1 phy_CL1162Contig1 phy_CL1165Contig1 phy_CL1175Contig1 phy_CL1296Contig1 phy_CL1305Contig1 phy_CL1357Contig1 phy_CL1377Contig1 phy_CL1437Contig1 phy_CL1477Contig1 phy_CL198Contig1 phy_CL207Contig1 phy_CL276Contig1 phy_CL339Contig1 phy_CL351Contig1 phy_CL379Contig1 phy_CL381Contig1 phy_CL415Contig1 phy_CL52Contig1 phy_CL539Contig1 phy_CL720Contig1 phy_CL751Contig…
GO:0043231	intracellular membrane-bounded organelle	48	388	582	4724	0.085068	phy_CL368Contig1 phy_CL381Contig1 phy_CL751Contig1 phy_CL880Contig1 phy_CL910Contig1 phy_ppgam18h04r.1 phy_ppgam36h10r.1 phy_ppo3h02l07t.1 phy_ppo3h02n10t.1 phy_ppo3h04i19t.1 phy_ppo3h07a23t.1 phy_ppt4j09a07r.1 phy_ppt4j26d04r.1
GO:0034220	ion transmembrane transport	13	388	89	4724	0.086309	phy_CL1086Contig1 phy_CL117Contig1 phy_CL1274Contig1 phy_CL245Contig1 phy_CL269Contig1 phy_CL285Contig1 phy_CL386Contig1 phy_CL692Contig1 phy_CL720Contig1 phy_CL785Contig1 phy_CL829Contig1 phy_CL880Contig1 phy_PpT4J15B12.1 phy_ppgam14a06r.1 phy_ppgam29f07r.1 phy_ppgam30a04r.1 phy_ppgam34a08r.1 phy_ppgam36c10r.1 phy_ppgam36h10r.1 phy_ppo3h02l07t.1 phy_ppo3h03c15t.1 phy_ppo3h07a23t.1 phy_ppt4j01d06…
GO:0016021	integral to membrane	26	388	253	4724	0.08669	phy_CL1144Contig1 phy_CL1162Contig1 phy_CL1165Contig1 phy_CL1175Contig1 phy_CL1296Contig1 phy_CL1305Contig1 phy_CL1357Contig1 phy_CL1377Contig1 phy_CL1477Contig1 phy_CL185Contig1 phy_CL207Contig1 phy_CL379Contig1 phy_CL381Contig1 phy_CL3Contig1 phy_CL401Contig1 phy_CL52Contig1 phy_CL539Contig1 phy_CL720Contig1 phy_CL751Contig1 phy_CL758Contig1 phy_CL75Contig1 phy_CL795Contig1 phy_CL79Contig1 phy_…
GO:0044444	cytoplasmic part	46	388	558	4724	0.086885	phy_CL1377Contig1 phy_CL207Contig1 phy_CL381Contig1 phy_CL409Contig1 phy_CL751Contig1 phy_CL758Contig1 phy_CL795Contig1 phy_ppgam02h08r.1 phy_ppgam12h10r.1 phy_ppgam23f08r.1 phy_ppgam23g05r.1 phy_ppt4j04d01r.1 phy_ppt4j24d12r.1 phy_ppt4j25b10r.1
GO:0071842	cellular component organization at cellular level	14	388	102	4724	0.087782	phy_CL381Contig1 phy_CL751Contig1 phy_CL910Contig1 phy_ppo3h02l07t.1 phy_ppo3h07a23t.1 phy_ppt4j09a07r.1 phy_ppt4j26d04r.1
GO:0006754	ATP biosynthetic process	7	388	35	4724	0.088248	phy_CL1274Contig1 phy_CL381Contig1 phy_CL751Contig1 phy_CL910Contig1 phy_ppo3h02l07t.1 phy_ppo3h07a23t.1 phy_ppt4j26d04r.1
GO:0042626	ATPase activity, coupled to transmembrane movement of substances	7	388	35	4724	0.088248	phy_CL1274Contig1 phy_CL381Contig1 phy_CL751Contig1 phy_CL910Contig1 phy_ppo3h02l07t.1 phy_ppo3h07a23t.1 phy_ppt4j26d04r.1
GO:0043492	ATPase activity, coupled to movement of substances	7	388	35	4724	0.088248	phy_CL185Contig1 phy_CL18Contig1 phy_CL200Contig1 phy_CL3Contig1 phy_CL401Contig1 phy_CL89Contig1 phy_ppgam15f03r.1
GO:0044275	cellular carbohydrate catabolic process	7	388	35	4724	0.088248	phy_CL185Contig1 phy_CL18Contig1 phy_CL200Contig1 phy_CL3Contig1 phy_CL401Contig1 phy_CL89Contig1 phy_ppgam15f03r.1
GO:0006007	glucose catabolic process	7	388	34	4724	0.088805	phy_CL185Contig1 phy_CL18Contig1 phy_CL200Contig1 phy_CL3Contig1 phy_CL401Contig1 phy_CL89Contig1 phy_ppgam15f03r.1
GO:0019320	hexose catabolic process	7	388	34	4724	0.088805	phy_CL185Contig1 phy_CL18Contig1 phy_CL200Contig1 phy_CL3Contig1 phy_CL401Contig1 phy_CL89Contig1 phy_ppgam15f03r.1
GO:0046365	monosaccharide catabolic process	7	388	34	4724	0.088805	phy_CL447Contig1 phy_CL880Contig1 phy_ppgam35f06r.1 phy_ppo3h02n10t.1
GO:0015291	secondary active transmembrane transporter activity	4	388	12	4724	0.088889	phy_CL52Contig1 phy_CL795Contig1 phy_CL89Contig1 phy_ppgam23g05r.1
GO:0005626	insoluble fraction	4	388	11	4724	0.091304	phy_CL381Contig1 phy_CL910Contig1 phy_ppt4j09a07r.1 phy_ppt4j26d04r.1
GO:0033176	proton-transporting V-type ATPase complex	4	388	11	4724	0.091304	phy_CL381Contig1 phy_CL751Contig1 phy_CL910Contig1 phy_ppt4j26d04r.1
GO:0019829	cation-transporting ATPase activity	4	388	11	4724	0.091304	phy_CL1377Contig1 phy_CL207Contig1 phy_CL758Contig1 phy_ppgam02h08r.1 phy_ppt4j04d01r.1 phy_ppt4j24d12r.1 phy_ppt4j25b10r.1
GO:0016810	hydrolase activity, acting on carbon-nitrogen (but not peptide) bonds	7	388	30	4724	0.091427	phy_CL52Contig1 phy_CL795Contig1 phy_CL89Contig1 phy_ppgam23g05r.1
GO:0005624	membrane fraction	4	388	10	4724	0.094203	phy_CL198Contig1 phy_CL381Contig1 phy_CL751Contig1 phy_PpT4J18B02.1
GO:0006970	response to osmotic stress	4	388	10	4724	0.094203	phy_CL381Contig1 phy_CL751Contig1 phy_CL910Contig1 phy_ppt4j26d04r.1
GO:0046961	proton-transporting ATPase activity, rotational mechanism	4	388	10	4724	0.094203	phy_CL1086Contig1 phy_CL117Contig1 phy_CL1274Contig1 phy_CL245Contig1 phy_CL269Contig1 phy_CL285Contig1 phy_CL386Contig1 phy_CL692Contig1 phy_CL720Contig1 phy_CL785Contig1 phy_CL829Contig1 phy_CL880Contig1 phy_PpT4J15B12.1 phy_ppgam14a06r.1 phy_ppgam29f07r.1 phy_ppgam30a04r.1 phy_ppgam34a08r.1 phy_ppgam36c10r.1 phy_ppgam36h10r.1 phy_ppo3h02l07t.1 phy_ppo3h03c15t.1 phy_ppo3h07a23t.1 phy_ppt4j01d06…
GO:0031224	intrinsic to membrane	26	388	257	4724	0.096053	phy_CL198Contig1 phy_CL381Contig1 phy_CL751Contig1 phy_PpT4J18B02.1
GO:0009651	response to salt stress	4	388	9	4724	0.097744	phy_CL1274Contig1 phy_CL381Contig1 phy_CL751Contig1 phy_CL90Contig1 phy_CL910Contig1 phy_ppo3h02l07t.1 phy_ppo3h07a23t.1 phy_ppt4j26d04r.1
GO:0015399	primary active transmembrane transporter activity	8	388	40	4724	0.099817	phy_CL1274Contig1 phy_CL381Contig1 phy_CL751Contig1 phy_CL90Contig1 phy_CL910Contig1 phy_ppo3h02l07t.1 phy_ppo3h07a23t.1 phy_ppt4j26d04r.1
GO:0015405	P-P-bond-hydrolysis-driven transmembrane transporter activity	8	388	40	4724	0.099817	phy_CL1274Contig1 phy_CL381Contig1 phy_CL751Contig1 phy_CL910Contig1 phy_ppo3h02l07t.1 phy_ppo3h07a23t.1 phy_ppt4j09a07r.1 phy_ppt4j26d04r.1
GO:0016820	hydrolase activity, acting on acid anhydrides, catalyzing transmembrane movement of substances	8	388	38	4724	0.100903	phy_CL1117Contig1 phy_CL1488Contig1 phy_CL450Contig1 phy_CL873Contig1 phy_PpT4J14E02.1 phy_ppgam05h11r.1 phy_ppgam23f08r.1 phy_ppt4j08g06r.1 phy_ppt4j39e07r.1
GO:0046039	GTP metabolic process	9	388	57	4724	0.102647	phy_CL1488Contig1 phy_CL381Contig1 phy_CL751Contig1 phy_CL910Contig1 phy_ppgam05h11r.1 phy_ppo3h02l07t.1 phy_ppo3h07a23t.1 phy_ppt4j09a07r.1 phy_ppt4j26d04r.1
GO:0006164	purine nucleotide biosynthetic process	9	388	51	4724	0.10458	phy_CL1488Contig1 phy_CL381Contig1 phy_CL751Contig1 phy_CL910Contig1 phy_PpT4J12A10.1 phy_ppgam05h11r.1 phy_ppo3h02l07t.1 phy_ppo3h07a23t.1 phy_ppt4j09a07r.1 phy_ppt4j26d04r.1
GO:0034404	nucleobase, nucleoside and nucleotide biosynthetic process	10	388	71	4724	0.105293	phy_CL1488Contig1 phy_CL381Contig1 phy_CL751Contig1 phy_CL910Contig1 phy_PpT4J12A10.1 phy_ppgam05h11r.1 phy_ppo3h02l07t.1 phy_ppo3h07a23t.1 phy_ppt4j09a07r.1 phy_ppt4j26d04r.1
GO:0034654	nucleobase, nucleoside, nucleotide and nucleic acid biosynthetic process	10	388	71	4724	0.105293	phy_CL1488Contig1 phy_CL381Contig1 phy_CL751Contig1 phy_CL910Contig1 phy_PpT4J12A10.1 phy_ppgam05h11r.1 phy_ppo3h02l07t.1 phy_ppo3h07a23t.1 phy_ppt4j09a07r.1 phy_ppt4j26d04r.1
GO:0009165	nucleotide biosynthetic process	10	388	68	4724	0.105934	phy_CL1094Contig1 phy_CL1274Contig1 phy_CL276Contig1 phy_CL381Contig1 phy_CL751Contig1 phy_CL910Contig1 phy_PpT4J14G02.1 phy_ppgam03b05r.1 phy_ppgam12h10r.1 phy_ppgam13h02r.1 phy_ppo3h02l07t.1 phy_ppo3h07a23t.1 phy_ppt4j09a07r.1 phy_ppt4j26d04r.1 phy_ppt4j42d04r.1
GO:0046034	ATP metabolic process	15	388	126	4724	0.107824	phy_CL259Contig1 phy_CL808Contig1 phy_CL89Contig1 phy_PpT4J18B02.1
GO:0006081	cellular aldehyde metabolic process	4	388	7	4724	0.107843	phy_CL1086Contig1 phy_CL368Contig1 phy_CL381Contig1 phy_CL751Contig1 phy_CL880Contig1 phy_CL910Contig1 phy_ppgam18h04r.1 phy_ppgam36c10r.1 phy_ppgam36h10r.1 phy_ppo3h02l07t.1 phy_ppo3h02n10t.1 phy_ppo3h04i19t.1 phy_ppo3h07a23t.1 phy_ppt4j26d04r.1
GO:0022891	substrate-specific transmembrane transporter activity	14	388	119	4724	0.107934	phy_CL1094Contig1 phy_CL1274Contig1 phy_CL276Contig1 phy_CL381Contig1 phy_CL751Contig1 phy_CL910Contig1 phy_PpT4J14G02.1 phy_ppgam03b05r.1 phy_ppgam12h10r.1 phy_ppgam13h02r.1 phy_ppo3h02l07t.1 phy_ppo3h07a23t.1 phy_ppt4j26d04r.1 phy_ppt4j42d04r.1
GO:0006200	ATP catabolic process	14	388	112	4724	0.108643	phy_CL1094Contig1 phy_CL1274Contig1 phy_CL276Contig1 phy_CL381Contig1 phy_CL751Contig1 phy_CL910Contig1 phy_PpT4J14G02.1 phy_ppgam03b05r.1 phy_ppgam12h10r.1 phy_ppgam13h02r.1 phy_ppo3h02l07t.1 phy_ppo3h07a23t.1 phy_ppt4j26d04r.1 phy_ppt4j42d04r.1
GO:0016887	ATPase activity	14	388	111	4724	0.108752	phy_CL1377Contig1 phy_CL207Contig1 phy_CL381Contig1 phy_CL409Contig1 phy_CL751Contig1 phy_CL758Contig1 phy_CL795Contig1 phy_ppgam02h08r.1 phy_ppgam23g05r.1 phy_ppt4j04d01r.1 phy_ppt4j24d12r.1 phy_ppt4j25b10r.1
GO:0006996	organelle organization	12	388	86	4724	0.109284	phy_CL368Contig1 phy_CL381Contig1 phy_CL751Contig1 phy_CL880Contig1 phy_CL910Contig1 phy_ppgam18h04r.1 phy_ppgam36h10r.1 phy_ppo3h02l07t.1 phy_ppo3h02n10t.1 phy_ppo3h04i19t.1 phy_ppo3h07a23t.1 phy_ppt4j26d04r.1
GO:0015075	ion transmembrane transporter activity	12	388	86	4724	0.109284	phy_CL1094Contig1 phy_CL1274Contig1 phy_CL1488Contig1 phy_CL209Contig1 phy_CL276Contig1 phy_CL459Contig1 phy_CL5Contig1 phy_PpT4J14G02.1 phy_ppgam03b05r.1 phy_ppgam12h10r.1 phy_ppgam13h02r.1 phy_ppgam24d04r.1 phy_ppgam30d04r.1 phy_ppo3h02l07t.1 phy_ppo3h03o09t.1 phy_ppo3h06i17t.1 phy_ppo3h07a23t.1 phy_ppt4j27e02r.1 phy_ppt4j33h11r.1 phy_ppt4j42d04r.1
GO:0042445	hormone metabolic process	20	388	206	4724	0.113729	phy_CL1094Contig1 phy_CL1274Contig1 phy_CL1488Contig1 phy_CL209Contig1 phy_CL276Contig1 phy_CL459Contig1 phy_CL5Contig1 phy_PpT4J14G02.1 phy_ppgam03b05r.1 phy_ppgam12h10r.1 phy_ppgam13h02r.1 phy_ppgam24d04r.1 phy_ppgam30d04r.1 phy_ppo3h02l07t.1 phy_ppo3h03o09t.1 phy_ppo3h06i17t.1 phy_ppo3h07a23t.1 phy_ppt4j27e02r.1 phy_ppt4j33h11r.1 phy_ppt4j42d04r.1
GO:0009850	auxin metabolic process	20	388	205	4724	0.113769	phy_CL1094Contig1 phy_CL1274Contig1 phy_CL1488Contig1 phy_CL209Contig1 phy_CL276Contig1 phy_CL459Contig1 phy_CL5Contig1 phy_PpT4J14G02.1 phy_ppgam03b05r.1 phy_ppgam12h10r.1 phy_ppgam13h02r.1 phy_ppgam24d04r.1 phy_ppgam30d04r.1 phy_ppo3h02l07t.1 phy_ppo3h03o09t.1 phy_ppo3h06i17t.1 phy_ppo3h07a23t.1 phy_ppt4j27e02r.1 phy_ppt4j33h11r.1 phy_ppt4j42d04r.1
GO:0009851	auxin biosynthetic process	20	388	205	4724	0.113769	phy_CL1094Contig1 phy_CL1274Contig1 phy_CL1488Contig1 phy_CL209Contig1 phy_CL276Contig1 phy_CL459Contig1 phy_CL5Contig1 phy_PpT4J14G02.1 phy_ppgam03b05r.1 phy_ppgam12h10r.1 phy_ppgam13h02r.1 phy_ppgam24d04r.1 phy_ppgam30d04r.1 phy_ppo3h02l07t.1 phy_ppo3h03o09t.1 phy_ppo3h06i17t.1 phy_ppo3h07a23t.1 phy_ppt4j27e02r.1 phy_ppt4j33h11r.1 phy_ppt4j42d04r.1
GO:0042446	hormone biosynthetic process	20	388	205	4724	0.113769	phy_CL1437Contig1 phy_CL276Contig1 phy_ppgam12h10r.1 phy_ppt4j03a06r.1
GO:0022624	proteasome accessory complex	4	388	6	4724	0.115385	phy_CL381Contig1 phy_CL751Contig1 phy_CL910Contig1 phy_ppt4j09a07r.1 phy_ppt4j26d04r.1
GO:0015985	energy coupled proton transport, down electrochemical gradient	5	388	24	4724	0.115871	phy_CL381Contig1 phy_CL751Contig1 phy_CL910Contig1 phy_ppt4j09a07r.1 phy_ppt4j26d04r.1
GO:0015986	ATP synthesis coupled proton transport	5	388	24	4724	0.115871	phy_CL1144Contig1 phy_CL1175Contig1 phy_CL1180Contig1 phy_CL1274Contig1 phy_CL18Contig1 phy_CL295Contig1 phy_CL383Contig1 phy_CL674Contig1 phy_ppgam05h03r.1 phy_ppgam13c10r.1 phy_ppgam14g03r.1 phy_ppgam24a12r.1 phy_ppgam26f08r.1 phy_ppgam27e01r.1 phy_ppgam27f07r.1 phy_ppgam31d06r.1 phy_ppgam33f05r.1 phy_ppgam35a02r.1 phy_ppgam37g03r.1 phy_ppt4j24f07r.1 phy_ppt4j25f09r.1 phy_ppt4j30a09r.1
GO:0008270	zinc ion binding	22	388	242	4724	0.1177	phy_CL379Contig1 phy_CL79Contig1 phy_PpT4J12B01.1 phy_ppgam01d10r.1 phy_ppt4j33a07r.1
GO:0016054	organic acid catabolic process	5	388	19	4724	0.121929	phy_CL381Contig1 phy_CL751Contig1 phy_CL910Contig1 phy_ppt4j09a07r.1 phy_ppt4j26d04r.1
GO:0016469	proton-transporting two-sector ATPase complex	5	388	19	4724	0.121929	phy_CL379Contig1 phy_CL79Contig1 phy_PpT4J12B01.1 phy_ppgam01d10r.1 phy_ppt4j33a07r.1
GO:0046395	carboxylic acid catabolic process	5	388	19	4724	0.121929	phy_CL1009Contig1 phy_CL1047Contig1 phy_CL1488Contig1 phy_CL185Contig1 phy_CL200Contig1 phy_CL204Contig1 phy_CL255Contig1 phy_CL425Contig1 phy_CL459Contig1 phy_PpT4J14B05.1 phy_PpT4J18B02.1 phy_PpT4J19A01.1 phy_ppgam05b05r.1 phy_ppgam05h11r.1 phy_ppgam08g06r.1 phy_ppgam15f03r.1 phy_ppgam24d04r.1 phy_ppo3h03k15t.1 phy_ppo3h11f16t.1 phy_ppt4j11b03r.1 phy_ppt4j23b12r.1 phy_ppt4j33h11r.1 phy_ppt4j40a…
GO:0006793	phosphorus metabolic process	23	388	270	4724	0.122726	phy_CL1009Contig1 phy_CL1047Contig1 phy_CL1488Contig1 phy_CL185Contig1 phy_CL200Contig1 phy_CL204Contig1 phy_CL255Contig1 phy_CL425Contig1 phy_CL459Contig1 phy_PpT4J14B05.1 phy_PpT4J18B02.1 phy_PpT4J19A01.1 phy_ppgam05b05r.1 phy_ppgam05h11r.1 phy_ppgam08g06r.1 phy_ppgam15f03r.1 phy_ppgam24d04r.1 phy_ppo3h03k15t.1 phy_ppo3h11f16t.1 phy_ppt4j11b03r.1 phy_ppt4j23b12r.1 phy_ppt4j33h11r.1 phy_ppt4j40a…
GO:0006796	phosphate metabolic process	23	388	270	4724	0.122726	phy_CL1094Contig1 phy_CL1274Contig1 phy_CL1488Contig1 phy_CL209Contig1 phy_CL276Contig1 phy_CL459Contig1 phy_CL5Contig1 phy_PpT4J14G02.1 phy_ppgam03b05r.1 phy_ppgam12h10r.1 phy_ppgam13h02r.1 phy_ppgam24d04r.1 phy_ppgam30d04r.1 phy_ppo3h02l07t.1 phy_ppo3h03o09t.1 phy_ppo3h06i17t.1 phy_ppo3h07a23t.1 phy_ppt4j27e02r.1 phy_ppt4j33h11r.1 phy_ppt4j42d04r.1
GO:0010817	regulation of hormone levels	20	388	207	4724	0.122955	phy_CL829Contig1 phy_ppgam14a06r.1 phy_ppgam30a04r.1 phy_ppt4j02d08r.1 phy_ppt4j03f03r.1
GO:0004888	transmembrane receptor activity	5	388	18	4724	0.123563	phy_CL1175Contig1 phy_CL1251Contig1 phy_CL1289Contig1 phy_ppgam06a11r.1 phy_ppt4j10f12r.1
GO:0008238	exopeptidase activity	5	388	18	4724	0.123563	phy_CL1165Contig1 phy_CL1305Contig1 phy_CL539Contig1 phy_CL795Contig1 phy_ppgam23g05r.1
GO:0030117	membrane coat	5	388	17	4724	0.125398	phy_CL1165Contig1 phy_CL1305Contig1 phy_CL539Contig1 phy_CL795Contig1 phy_ppgam23g05r.1
GO:0048475	coated membrane	5	388	17	4724	0.125398	phy_CL1437Contig1 phy_CL276Contig1 phy_ppgam12h10r.1 phy_ppt4j03a06r.1
GO:0005838	proteasome regulatory particle	4	388	5	4724	0.125874	phy_CL381Contig1 phy_CL751Contig1 phy_CL795Contig1 phy_ppgam23g05r.1
GO:0007030	Golgi organization	4	388	5	4724	0.125874	phy_CL381Contig1 phy_CL910Contig1 phy_ppt4j09a07r.1 phy_ppt4j26d04r.1
GO:0033180	proton-transporting V-type ATPase, V1 domain	4	388	5	4724	0.125874	phy_CL1254Contig1 phy_ppgam24g07r.1 phy_ppgam27e01r.1 phy_ppgam27f07r.1 phy_ppt4j24f07r.1
GO:0016790	thiolester hydrolase activity	5	388	16	4724	0.127475	phy_CL1175Contig1 phy_ppgam14g03r.1 phy_ppgam26f11r.1 phy_ppgam33f05r.1 phy_ppgam37g03r.1 phy_ppt4j10f12r.1
GO:0008237	metallopeptidase activity	6	388	33	4724	0.130146	phy_CL117Contig1 phy_CL1488Contig1 phy_CL209Contig1 phy_CL381Contig1 phy_CL571Contig1 phy_CL751Contig1 phy_CL79Contig1 phy_CL902Contig1 phy_CL910Contig1 phy_PpT4J12A10.1 phy_ppgam04b04r.1 phy_ppgam05h11r.1 phy_ppo3h02l07t.1 phy_ppo3h04p15t.1 phy_ppo3h07a23t.1 phy_ppt4j09a07r.1 phy_ppt4j26d04r.1
GO:0044271	cellular nitrogen compound biosynthetic process	17	388	177	4724	0.131266	phy_CL1232Contig1 phy_CL1251Contig1 phy_CL1289Contig1 phy_CL1477Contig1 phy_CL890Contig1 phy_ppgam06a11r.1
GO:0008236	serine-type peptidase activity	6	388	31	4724	0.131556	phy_CL1232Contig1 phy_CL1251Contig1 phy_CL1289Contig1 phy_CL1477Contig1 phy_CL890Contig1 phy_ppgam06a11r.1
GO:0017171	serine hydrolase activity	6	388	31	4724	0.131556	phy_CL829Contig1 phy_ppgam14a06r.1 phy_ppgam30a04r.1 phy_ppo3h03c15t.1 phy_ppt4j02d08r.1 phy_ppt4j03f03r.1
GO:0004872	receptor activity	6	388	30	4724	0.132336	phy_CL1254Contig1 phy_ppgam24g07r.1 phy_ppgam27e01r.1 phy_ppgam27f07r.1 phy_ppt4j24f07r.1
GO:0004221	ubiquitin thiolesterase activity	5	388	14	4724	0.132572	phy_CL1228Contig1 phy_CL4Contig2 phy_CL4Contig3 phy_PpT4J18B02.1 phy_ppt4j37b06r.1 phy_ppt4j37f12r.1
GO:0016903	oxidoreductase activity, acting on the aldehyde or oxo group of donors	6	388	29	4724	0.133172	phy_CL1165Contig1 phy_CL1305Contig1 phy_CL379Contig1 phy_CL381Contig1 phy_CL539Contig1 phy_CL751Contig1 phy_CL795Contig1 phy_CL79Contig1 phy_CL880Contig1 phy_ppgam23g05r.1 phy_ppgam34a08r.1
GO:0031090	organelle membrane	11	388	90	4724	0.133772	phy_CL1165Contig1 phy_CL1305Contig1 phy_CL539Contig1 phy_CL795Contig1 phy_ppgam23g05r.1 phy_ppo3h08d09t.1 phy_ppt4j25f09r.1
GO:0016192	vesicle-mediated transport	7	388	48	4724	0.133835	phy_CL1165Contig1 phy_CL1305Contig1 phy_CL539Contig1 phy_CL795Contig1 phy_CL880Contig1 phy_ppgam23g05r.1
GO:0005794	Golgi apparatus	6	388	28	4724	0.134073	phy_CL185Contig1 phy_CL18Contig1 phy_CL200Contig1 phy_CL3Contig1 phy_CL401Contig1 phy_ppgam15f03r.1
GO:0006096	glycolysis	6	388	28	4724	0.134073	phy_CL1117Contig1 phy_CL1206Contig1 phy_CL450Contig1 phy_PpT4J18C02.1 phy_PpT4J19A01.1 phy_ppgam08g06r.1 phy_ppgam15c05r.1
GO:0050790	regulation of catalytic activity	7	388	47	4724	0.134208	phy_CL117Contig1 phy_CL1488Contig1 phy_CL209Contig1 phy_CL381Contig1 phy_CL518Contig1 phy_CL720Contig1 phy_CL751Contig1 phy_CL79Contig1 phy_CL902Contig1 phy_CL910Contig1 phy_PpT4J12A10.1 phy_ppgam05h11r.1 phy_ppgam28d06r.1 phy_ppo3h02l07t.1 phy_ppo3h04p15t.1 phy_ppo3h07a23t.1 phy_ppt4j09a07r.1 phy_ppt4j26d04r.1
GO:0044283	small molecule biosynthetic process	18	388	202	4724	0.135124	phy_CL303Contig1 phy_CL873Contig1 phy_PpT4J14E02.1 phy_PpT4J15H11.1 phy_ppgam19g02r.1 phy_ppgam23f08r.1 phy_ppt4j08g06r.1 phy_ppt4j39e07r.1
GO:0005525	GTP binding	8	388	59	4724	0.136013	phy_CL185Contig1 phy_CL18Contig1 phy_CL200Contig1 phy_CL259Contig1 phy_CL3Contig1 phy_CL401Contig1 phy_CL808Contig1 phy_ppgam15f03r.1
GO:0006091	generation of precursor metabolites and energy	8	388	59	4724	0.136013	phy_CL381Contig1 phy_CL751Contig1 phy_CL880Contig1 phy_CL90Contig1 phy_CL910Contig1 phy_ppt4j09a07r.1 phy_ppt4j26d04r.1
GO:0006818	hydrogen transport	7	388	42	4724	0.136359	phy_CL381Contig1 phy_CL751Contig1 phy_CL880Contig1 phy_CL90Contig1 phy_CL910Contig1 phy_ppt4j09a07r.1 phy_ppt4j26d04r.1
GO:0015992	proton transport	7	388	42	4724	0.136359	phy_CL303Contig1 phy_CL450Contig1 phy_CL873Contig1 phy_PpT4J14E02.1 phy_PpT4J15H11.1 phy_ppgam19g02r.1 phy_ppgam23f08r.1 phy_ppt4j08g06r.1 phy_ppt4j39e07r.1
GO:0032561	guanyl ribonucleotide binding	9	388	68	4724	0.136574	phy_CL303Contig1 phy_CL450Contig1 phy_CL873Contig1 phy_PpT4J14E02.1 phy_PpT4J15H11.1 phy_ppgam19g02r.1 phy_ppgam23f08r.1 phy_ppt4j08g06r.1 phy_ppt4j39e07r.1
GO:0019001	guanyl nucleotide binding	9	388	68	4724	0.136574	phy_CL115Contig1 phy_CL119Contig1 phy_CL374Contig1 phy_CL702Contig1 phy_PpT4J15B12.1 phy_ppt4j33h11r.1 phy_ppt4j37g02r.1
GO:0005509	calcium ion binding	7	388	40	4724	0.137381	phy_CL726Contig1 phy_CL79Contig1 phy_CL830Contig1 phy_ppgam01d10r.1 phy_ppgam04b04r.1 phy_ppgam28b05r.1 phy_ppo3h04p15t.1 phy_ppt4j08a09r.1
GO:0030170	pyridoxal phosphate binding	8	388	52	4724	0.138199	phy_CL726Contig1 phy_CL79Contig1 phy_CL830Contig1 phy_ppgam01d10r.1 phy_ppgam04b04r.1 phy_ppgam28b05r.1 phy_ppo3h04p15t.1 phy_ppt4j08a09r.1
GO:0070279	vitamin B6 binding	8	388	52	4724	0.138199	phy_CL185Contig1 phy_CL18Contig1 phy_CL200Contig1 phy_CL3Contig1 phy_CL401Contig1 phy_CL89Contig1 phy_ppgam15f03r.1
GO:0046164	alcohol catabolic process	7	388	37	4724	0.139136	phy_CL117Contig1 phy_CL1228Contig1 phy_CL209Contig1 phy_CL325Contig1 phy_CL437Contig1 phy_CL516Contig1 phy_CL52Contig1 phy_CL79Contig1 phy_CL830Contig1 phy_CL902Contig1 phy_PpT4J12A10.1 phy_ppgam01d10r.1 phy_ppo3h04p15t.1 phy_ppt4j37f12r.1
GO:0009308	amine metabolic process	14	388	158	4724	0.151587	phy_CL1086Contig1 phy_CL368Contig1 phy_CL381Contig1 phy_CL751Contig1 phy_CL880Contig1 phy_CL910Contig1 phy_ppgam18h04r.1 phy_ppgam36c10r.1 phy_ppgam36h10r.1 phy_ppo3h02l07t.1 phy_ppo3h02n10t.1 phy_ppo3h04i19t.1 phy_ppo3h07a23t.1 phy_ppt4j26d04r.1
GO:0022892	substrate-specific transporter activity	14	388	147	4724	0.152234	phy_ppgam23f08r.1 phy_ppgam30d04r.1 phy_ppo3h06i17t.1
GO:0005874	microtubule	3	388	12	4724	0.155556	phy_CL1305Contig1 phy_CL795Contig1 phy_ppgam23g05r.1
GO:0030118	clathrin coat	3	388	11	4724	0.158261	phy_CL379Contig1 phy_PpT4J12B01.1 phy_ppt4j33a07r.1
GO:0006635	fatty acid beta-oxidation	3	388	11	4724	0.158261	phy_CL379Contig1 phy_PpT4J12B01.1 phy_ppt4j33a07r.1
GO:0009062	fatty acid catabolic process	3	388	11	4724	0.158261	phy_CL379Contig1 phy_PpT4J12B01.1 phy_ppt4j33a07r.1
GO:0044242	cellular lipid catabolic process	3	388	11	4724	0.158261	phy_CL198Contig1 phy_CL359Contig1 phy_CL75Contig1
GO:0046686	response to cadmium ion	3	388	11	4724	0.158261	phy_CL325Contig1 phy_CL437Contig1 phy_ppgam30c12r.1
GO:0000272	polysaccharide catabolic process	3	388	10	4724	0.161491	phy_CL1162Contig1 phy_ppgam14c10r.1 phy_ppo3h03i24t.1
GO:0003995	acyl-CoA dehydrogenase activity	3	388	10	4724	0.161491	phy_CL495Contig1 phy_ppt4j08a10r.1 phy_ppt4j38d03r.1
GO:0004197	cysteine-type endopeptidase activity	3	388	10	4724	0.161491	phy_CL1488Contig1 phy_PpT4J12A10.1 phy_ppgam05h11r.1
GO:0006220	pyrimidine nucleotide metabolic process	3	388	10	4724	0.161491	phy_CL1162Contig1 phy_CL1471Contig1 phy_CL386Contig1 phy_CL401Contig1 phy_CL4Contig2 phy_CL4Contig3 phy_CL661Contig1 phy_CL905Contig1 phy_ppgam14c10r.1 phy_ppo3h03i24t.1 phy_ppo3h08d09t.1 phy_ppt4j36g06r.1
GO:0050662	coenzyme binding	12	388	129	4724	0.162901	phy_CL1488Contig1 phy_PpT4J12A10.1 phy_ppgam05h11r.1
GO:0006221	pyrimidine nucleotide biosynthetic process	3	388	9	4724	0.165414	phy_CL381Contig1 phy_CL910Contig1 phy_ppt4j26d04r.1
GO:0046933	hydrogen ion transporting ATP synthase activity, rotational mechanism	3	388	9	4724	0.165414	phy_CL902Contig1 phy_ppgam20b03r.1 phy_ppgam28c12r.1
GO:0008374	O-acyltransferase activity	3	388	8	4724	0.170279	phy_CL381Contig1 phy_CL751Contig1 phy_CL880Contig1 phy_CL910Contig1 phy_ppgam18h04r.1 phy_ppgam36h10r.1 phy_ppo3h02n10t.1 phy_ppt4j26d04r.1
GO:0008324	cation transmembrane transporter activity	8	388	68	4724	0.170854	phy_CL1305Contig1 phy_CL795Contig1 phy_ppgam23g05r.1
GO:0030133	transport vesicle	3	388	7	4724	0.176471	phy_CL1305Contig1 phy_CL795Contig1 phy_ppgam23g05r.1
GO:0030658	transport vesicle membrane	3	388	7	4724	0.176471	phy_CL115Contig1 phy_CL119Contig1 phy_CL374Contig1
GO:0005544	calcium-dependent phospholipid binding	3	388	7	4724	0.176471	phy_CL245Contig1 phy_CL785Contig1 phy_ppo3h02n10t.1
GO:0006814	sodium ion transport	3	388	7	4724	0.176471	phy_CL5Contig1 phy_CL750Contig1 phy_ppgam23f08r.1 phy_ppgam24a12r.1 phy_ppgam30d04r.1 phy_ppo3h06i17t.1 phy_ppt4j25f09r.1
GO:0005856	cytoskeleton	7	388	56	4724	0.176583	phy_CL1117Contig1 phy_CL450Contig1 phy_CL873Contig1 phy_PpT4J14E02.1 phy_ppgam23f08r.1 phy_ppt4j08g06r.1 phy_ppt4j39e07r.1
GO:0003924	GTPase activity	7	388	55	4724	0.176886	phy_CL1117Contig1 phy_CL450Contig1 phy_CL873Contig1 phy_PpT4J14E02.1 phy_ppgam23f08r.1 phy_ppt4j08g06r.1 phy_ppt4j39e07r.1
GO:0006184	GTP catabolic process	7	388	55	4724	0.176886	phy_CL1165Contig1 phy_CL1305Contig1 phy_CL303Contig1 phy_CL450Contig1 phy_CL539Contig1 phy_CL702Contig1 phy_CL795Contig1 phy_ppgam23g05r.1 phy_ppgam29f07r.1 phy_ppt4j37g02r.1
GO:0008104	protein localization	10	388	100	4724	0.177241	phy_CL198Contig1 phy_CL359Contig1 phy_CL75Contig1 phy_ppgam35c08r.1
GO:0010035	response to inorganic substance	4	388	24	4724	0.179515	phy_CL1165Contig1 phy_CL1305Contig1 phy_CL539Contig1 phy_CL795Contig1 phy_ppgam23g05r.1 phy_ppgam29f07r.1
GO:0006886	intracellular protein transport	6	388	48	4724	0.18033	phy_CL829Contig1 phy_ppgam14a06r.1 phy_ppgam30a04r.1 phy_ppo3h03c15t.1 phy_ppt4j02d08r.1 phy_ppt4j03f03r.1
GO:0004871	signal transducer activity	6	388	46	4724	0.181081	phy_CL245Contig1 phy_CL368Contig1 phy_CL785Contig1 phy_ppgam23g05r.1 phy_ppgam36h10r.1 phy_ppo3h02n10t.1
GO:0030001	metal ion transport	6	388	45	4724	0.181483	phy_CL1232Contig1 phy_CL1477Contig1 phy_CL890Contig1 phy_ppgam06a11r.1
GO:0004252	serine-type endopeptidase activity	4	388	22	4724	0.181684	phy_CL123Contig1 phy_CL386Contig1 phy_CL720Contig1 phy_ppgam02f05r.1 phy_ppgam35c08r.1 phy_ppt4j39a08r.1
GO:0005506	iron ion binding	6	388	44	4724	0.181905	phy_CL381Contig1 phy_CL751Contig1 phy_CL910Contig1 phy_ppgam36h10r.1 phy_ppo3h02n10t.1 phy_ppt4j26d04r.1
GO:0022890	inorganic cation transmembrane transporter activity	6	388	43	4724	0.182348	phy_CL123Contig1 phy_ppgam02f05r.1 phy_ppgam35c08r.1 phy_ppt4j39a08r.1
GO:0020037	heme binding	4	388	21	4724	0.182928	phy_CL1165Contig1 phy_CL1305Contig1 phy_CL539Contig1 phy_CL795Contig1 phy_CL880Contig1 phy_ppgam23g05r.1
GO:0012505	endomembrane system	6	388	41	4724	0.183303	phy_CL381Contig1 phy_CL751Contig1 phy_CL910Contig1 phy_ppo3h02n10t.1 phy_ppt4j26d04r.1
GO:0015077	monovalent inorganic cation transmembrane transporter activity	5	388	35	4724	0.183642	phy_CL409Contig1 phy_CL795Contig1 phy_ppgam23g05r.1 phy_ppgam24a12r.1
GO:0008092	cytoskeletal protein binding	4	388	20	4724	0.1843	phy_CL425Contig1 phy_ppt4j11b03r.1 phy_ppt4j40a11r.1
GO:0003993	acid phosphatase activity	3	388	6	4724	0.184615	phy_CL1305Contig1 phy_CL795Contig1 phy_ppgam23g05r.1
GO:0030125	clathrin vesicle coat	3	388	6	4724	0.184615	phy_CL1305Contig1 phy_CL795Contig1 phy_ppgam23g05r.1
GO:0030136	clathrin-coated vesicle	3	388	6	4724	0.184615	phy_CL1305Contig1 phy_CL795Contig1 phy_ppgam23g05r.1
GO:0030665	clathrin coated vesicle membrane	3	388	6	4724	0.184615	phy_CL1117Contig1 phy_CL450Contig1 phy_PpT4J18C02.1 phy_PpT4J19A01.1 phy_ppgam08g06r.1 phy_ppgam15c05r.1
GO:0030234	enzyme regulator activity	6	388	37	4724	0.185549	phy_CL1165Contig1 phy_CL1305Contig1 phy_CL539Contig1 phy_CL795Contig1 phy_ppgam15c05r.1 phy_ppgam23g05r.1
GO:0031410	cytoplasmic vesicle	6	388	37	4724	0.185549	phy_CL1165Contig1 phy_CL1305Contig1 phy_CL539Contig1 phy_CL795Contig1 phy_ppgam15c05r.1 phy_ppgam23g05r.1
GO:0031988	membrane-bounded vesicle	6	388	37	4724	0.185549	phy_CL1165Contig1 phy_CL1305Contig1 phy_CL539Contig1 phy_CL795Contig1 phy_ppgam15c05r.1 phy_ppgam23g05r.1
GO:0016023	cytoplasmic membrane-bounded vesicle	6	388	37	4724	0.185549	phy_CL795Contig1 phy_ppgam23g05r.1 phy_ppo3h08d09t.1 phy_ppt4j25f09r.1
GO:0061024	membrane organization	4	388	19	4724	0.185821	phy_CL795Contig1 phy_ppgam23g05r.1 phy_ppo3h08d09t.1 phy_ppt4j25f09r.1
GO:0016044	cellular membrane organization	4	388	19	4724	0.185821	phy_CL1115Contig1 phy_CL79Contig1 phy_ppgam04b04r.1 phy_ppo3h04p15t.1 phy_ppt4j08a09r.1
GO:0016769	transferase activity, transferring nitrogenous groups	5	388	31	4724	0.186304	phy_CL1437Contig1 phy_CL751Contig1 phy_ppgam12h10r.1 phy_ppo3h08d09t.1 phy_ppt4j03a06r.1
GO:0009791	post-embryonic development	5	388	28	4724	0.18883	phy_CL1144Contig1 phy_CL117Contig1 phy_CL276Contig1 phy_CL381Contig1
GO:0030312	external encapsulating structure	4	388	17	4724	0.18942	phy_CL209Contig1 phy_CL516Contig1 phy_CL79Contig1 phy_CL830Contig1 phy_PpT4J12A10.1
GO:0009064	glutamine family amino acid metabolic process	5	388	26	4724	0.19086	phy_CL1144Contig1 phy_CL117Contig1 phy_CL276Contig1 phy_CL381Contig1
GO:0005618	cell wall	4	388	16	4724	0.19157	phy_CL1216Contig1 phy_CL750Contig1 phy_ppgam24a12r.1 phy_ppgam30d04r.1 phy_ppo3h06i17t.1
GO:0003774	motor activity	5	388	25	4724	0.192006	phy_CL910Contig1 phy_ppo3h02l07t.1 phy_ppo3h07a23t.1 phy_ppt4j26d04r.1
GO:0015662	ATPase activity, coupled to transmembrane movement of ions, phosphorylative mechanism	4	388	15	4724	0.19402	phy_CL303Contig1 phy_CL450Contig1 phy_CL829Contig1 phy_ppgam14a06r.1 phy_ppgam19g02r.1 phy_ppgam30a04r.1 phy_ppo3h03c15t.1 phy_ppt4j02d08r.1 phy_ppt4j03f03r.1
GO:0023060	signal transmission	9	388	99	4724	0.1951	phy_CL303Contig1 phy_CL450Contig1 phy_CL829Contig1 phy_ppgam14a06r.1 phy_ppgam19g02r.1 phy_ppgam30a04r.1 phy_ppo3h03c15t.1 phy_ppt4j02d08r.1 phy_ppt4j03f03r.1
GO:0007165	signal transduction	9	388	98	4724	0.195211	phy_CL1274Contig1 phy_CL381Contig1 phy_CL751Contig1 phy_CL910Contig1 phy_ppgam12h10r.1 phy_ppo3h02l07t.1 phy_ppo3h07a23t.1 phy_ppt4j26d04r.1
GO:0042623	ATPase activity, coupled	8	388	74	4724	0.195767	phy_CL1305Contig1 phy_CL795Contig1 phy_ppgam23g05r.1
GO:0030130	clathrin coat of trans-Golgi network vesicle	3	388	5	4724	0.195804	phy_CL1305Contig1 phy_CL795Contig1 phy_ppgam23g05r.1
GO:0030140	trans-Golgi network transport vesicle	3	388	5	4724	0.195804	phy_CL1305Contig1 phy_CL795Contig1 phy_ppgam23g05r.1
GO:0012510	trans-Golgi network transport vesicle membrane	3	388	5	4724	0.195804	phy_CL325Contig1 phy_CL437Contig1 phy_ppgam29c06r.1
GO:0044036	cell wall macromolecule metabolic process	3	388	5	4724	0.195804	phy_CL1165Contig1 phy_CL1305Contig1 phy_CL303Contig1 phy_CL450Contig1 phy_CL539Contig1 phy_CL795Contig1 phy_ppgam23g05r.1 phy_ppgam29f07r.1
GO:0015031	protein transport	8	388	94	4724	0.20582	phy_CL1165Contig1 phy_CL1305Contig1 phy_CL303Contig1 phy_CL450Contig1 phy_CL539Contig1 phy_CL795Contig1 phy_ppgam23g05r.1 phy_ppgam29f07r.1
GO:0045184	establishment of protein localization	8	388	94	4724	0.20582	phy_CL4Contig2 phy_CL4Contig3 phy_CL52Contig1 phy_CL549Contig1 phy_CL595Contig1 phy_CL75Contig1 phy_ppt4j33a07r.1
GO:0016853	isomerase activity	7	388	61	4724	0.207516	phy_CL1305Contig1 phy_CL795Contig1 phy_ppgam23g05r.1
GO:0030132	clathrin coat of coated pit	3	388	4	4724	0.212121	phy_CL1305Contig1 phy_CL795Contig1 phy_ppgam23g05r.1
GO:0005905	coated pit	3	388	4	4724	0.212121	phy_CL3Contig1 phy_CL52Contig1 phy_CL79Contig1
GO:0009986	cell surface	3	388	4	4724	0.212121	phy_CL325Contig1 phy_CL437Contig1 phy_ppgam29c06r.1
GO:0016998	cell wall macromolecule catabolic process	3	388	4	4724	0.212121	phy_CL1165Contig1 phy_CL1305Contig1 phy_CL539Contig1 phy_CL795Contig1 phy_ppgam23g05r.1 phy_ppgam29f07r.1
GO:0051649	establishment of localization in cell	6	388	60	4724	0.218104	phy_CL1200Contig1 phy_CL2Contig1 phy_CL71Contig1 phy_CL751Contig1 phy_CL96Contig1 phy_ppt4j23b12r.1
GO:0006952	defense response	6	388	58	4724	0.218593	phy_CL1165Contig1 phy_CL1305Contig1 phy_CL539Contig1 phy_CL795Contig1 phy_ppgam23g05r.1 phy_ppgam29f07r.1
GO:0046907	intracellular transport	6	388	57	4724	0.218852	phy_CL1206Contig1 phy_CL1315Contig1 phy_CL671Contig1 phy_PpT4J18C02.1 phy_ppgam15c05r.1 phy_ppt4j25a08r.1
GO:0051246	regulation of protein metabolic process	6	388	56	4724	0.219121	phy_CL259Contig1 phy_CL379Contig1 phy_CL808Contig1 phy_CL902Contig1 phy_ppgam04b04r.1 phy_ppgam20b03r.1 phy_ppgam28c12r.1
GO:0016746	transferase activity, transferring acyl groups	7	388	82	4724	0.21954	phy_CL1162Contig1 phy_CL259Contig1 phy_CL379Contig1 phy_CL401Contig1 phy_CL571Contig1 phy_CL808Contig1 phy_CL89Contig1
GO:0051186	cofactor metabolic process	7	388	80	4724	0.219822	phy_CL1165Contig1 phy_CL1305Contig1 phy_CL539Contig1 phy_CL795Contig1 phy_ppgam23g05r.1 phy_ppgam29f07r.1
GO:0034613	cellular protein localization	6	388	52	4724	0.220308	phy_CL1165Contig1 phy_CL1305Contig1 phy_CL539Contig1 phy_CL795Contig1 phy_ppgam23g05r.1 phy_ppgam29f07r.1
GO:0070727	cellular macromolecule localization	6	388	52	4724	0.220308	phy_CL115Contig1 phy_CL119Contig1 phy_CL374Contig1 phy_CL750Contig1 phy_CL79Contig1 phy_ppt4j23e09r.1
GO:0005543	phospholipid binding	6	388	50	4724	0.22098	phy_CL750Contig1 phy_ppgam23f08r.1 phy_ppgam24a12r.1 phy_ppgam30d04r.1 phy_ppo3h06i17t.1
GO:0044430	cytoskeletal part	5	388	43	4724	0.235323	phy_CL1162Contig1 phy_CL259Contig1 phy_CL379Contig1 phy_CL401Contig1 phy_CL808Contig1 phy_CL89Contig1
GO:0006732	coenzyme metabolic process	6	388	63	4724	0.23778	phy_CL910Contig1 phy_ppgam03b05r.1 phy_ppt4j26d04r.1
GO:0042624	ATPase activity, uncoupled	3	388	3	4724	0.238095	phy_CL401Contig1 phy_CL4Contig2 phy_CL4Contig3 phy_CL661Contig1
GO:0051287	NAD or NADH binding	4	388	34	4724	0.252673	phy_CL325Contig1 phy_CL437Contig1 phy_ppgam30c12r.1 phy_ppt4j01d06r.1
GO:0005976	polysaccharide metabolic process	4	388	33	4724	0.253262	phy_CL1162Contig1 phy_CL571Contig1 phy_ppgam14c10r.1 phy_ppo3h03i24t.1
GO:0016627	oxidoreductase activity, acting on the CH-CH group of donors	4	388	33	4724	0.253262	phy_CL381Contig1 phy_CL751Contig1 phy_CL910Contig1 phy_ppt4j26d04r.1
GO:0015078	hydrogen ion transmembrane transporter activity	4	388	32	4724	0.25389	phy_CL671Contig1 phy_CL79Contig1 phy_PpT4J18B02.1 phy_ppgam12h10r.1
GO:0010033	response to organic substance	4	388	27	4724	0.257783	phy_CL3Contig1 phy_PpT4J12B01.1 phy_ppt4j33a07r.1
GO:0016836	hydro-lyase activity	3	388	24	4724	0.271405	phy_CL795Contig1 phy_ppgam23g05r.1 phy_ppgam31f02r.1
GO:0031072	heat shock protein binding	3	388	23	4724	0.272362	phy_CL1488Contig1 phy_ppgam05h11r.1 phy_ppo3h04d14t.1
GO:0009116	nucleoside metabolic process	3	388	23	4724	0.272362	phy_CL1206Contig1 phy_CL671Contig1 phy_ppgam32c11r.1
GO:0010605	negative regulation of macromolecule metabolic process	3	388	23	4724	0.272362	phy_CL18Contig1 phy_CL830Contig1 phy_ppgam28b05r.1
GO:0016830	carbon-carbon lyase activity	3	388	23	4724	0.272362	phy_CL379Contig1 phy_PpT4J12B01.1 phy_ppt4j33a07r.1
GO:0030258	lipid modification	3	388	22	4724	0.273409	phy_CL1115Contig1 phy_CL79Contig1 phy_ppt4j08a09r.1
GO:0008483	transaminase activity	3	388	21	4724	0.27456	phy_CL259Contig1 phy_CL379Contig1 phy_CL808Contig1
GO:0006084	acetyl-CoA metabolic process	3	388	18	4724	0.278805	phy_CL1086Contig1 phy_ppo3h02n10t.1
GO:0005342	organic acid transmembrane transporter activity	2	388	12	4724	0.28	phy_CL1488Contig1 phy_ppgam05h11r.1
GO:0009119	ribonucleoside metabolic process	2	388	12	4724	0.28	phy_CL401Contig1 phy_CL89Contig1
GO:0019362	pyridine nucleotide metabolic process	2	388	12	4724	0.28	phy_CL1086Contig1 phy_ppo3h02n10t.1
GO:0046943	carboxylic acid transmembrane transporter activity	2	388	12	4724	0.28	phy_CL450Contig1 phy_PpT4J18C02.1 phy_ppgam15c05r.1
GO:0009894	regulation of catabolic process	3	388	16	4724	0.282557	phy_ppo3h08d09t.1 phy_ppt4j03a06r.1
GO:0002119	nematode larval development	2	388	11	4724	0.282609	phy_ppo3h08d09t.1 phy_ppt4j03a06r.1
GO:0002164	larval development	2	388	11	4724	0.282609	phy_CL65Contig1 phy_ppgam35c08r.1
GO:0006800	oxygen and reactive oxygen species metabolic process	2	388	11	4724	0.282609	phy_CL571Contig1 phy_ppgam04b04r.1
GO:0033013	tetrapyrrole metabolic process	2	388	11	4724	0.282609	phy_CL79Contig1 phy_ppo3h08d09t.1
GO:0010876	lipid localization	2	388	11	4724	0.282609	phy_CL401Contig1 phy_CL89Contig1
GO:0046496	nicotinamide nucleotide metabolic process	2	388	11	4724	0.282609	phy_ppgam23g05r.1 phy_ppo3h08d09t.1 phy_ppt4j25f09r.1
GO:0006897	endocytosis	3	388	15	4724	0.284824	phy_ppgam23g05r.1 phy_ppo3h08d09t.1 phy_ppt4j25f09r.1
GO:0010324	membrane invagination	3	388	15	4724	0.284824	phy_CL1086Contig1 phy_CL79Contig1 phy_ppo3h02n10t.1
GO:0015849	organic acid transport	3	388	15	4724	0.284824	phy_CL1305Contig1 phy_CL795Contig1 phy_ppgam23g05r.1
GO:0044459	plasma membrane part	3	388	15	4724	0.284824	phy_CL1086Contig1 phy_CL79Contig1 phy_ppo3h02n10t.1
GO:0046942	carboxylic acid transport	3	388	15	4724	0.284824	phy_ppgam05h11r.1 phy_ppo3h03c15t.1
GO:0004190	aspartic-type endopeptidase activity	2	388	10	4724	0.285714	phy_CL671Contig1 phy_PpT4J14H05.1
GO:0004540	ribonuclease activity	2	388	10	4724	0.285714	phy_CL516Contig1 phy_PpT4J12A10.1
GO:0006541	glutamine metabolic process	2	388	10	4724	0.285714	phy_CL571Contig1 phy_ppgam04b04r.1
GO:0033014	tetrapyrrole biosynthetic process	2	388	10	4724	0.285714	phy_CL79Contig1 phy_ppgam01d10r.1
GO:0009310	amine catabolic process	2	388	10	4724	0.285714	phy_ppgam05h11r.1 phy_ppo3h03c15t.1
GO:0070001	aspartic-type peptidase activity	2	388	10	4724	0.285714	phy_CL720Contig1 phy_ppgam20b03r.1 phy_ppgam28d06r.1 phy_ppt4j05b06r.1
GO:0008610	lipid biosynthetic process	4	388	47	4724	0.286263	phy_CL1206Contig1 phy_CL671Contig1 phy_ppgam12h10r.1 phy_ppgam32c11r.1
GO:0048519	negative regulation of biological process	4	388	46	4724	0.286569	phy_CL198Contig1 phy_CL359Contig1 phy_CL75Contig1
GO:0010038	response to metal ion	3	388	14	4724	0.28743	phy_CL379Contig1 phy_PpT4J12B01.1 phy_ppt4j33a07r.1
GO:0016042	lipid catabolic process	3	388	14	4724	0.28743	phy_CL1162Contig1 phy_CL386Contig1 phy_ppgam14c10r.1 phy_ppo3h03i24t.1
GO:0050660	FAD or FADH2 binding	4	388	43	4724	0.287579	phy_CL52Contig1 phy_CL720Contig1 phy_ppgam20b03r.1 phy_ppgam29f07r.1
GO:0005783	endoplasmic reticulum	4	388	41	4724	0.288342	phy_ppgam30d04r.1 phy_ppo3h06i17t.1
GO:0003777	microtubule motor activity	2	388	9	4724	0.289474	phy_CL1115Contig1 phy_CL89Contig1
GO:0005529	sugar binding	2	388	9	4724	0.289474	phy_ppo3h02n10t.1 phy_ppo3h04i19t.1
GO:0006820	anion transport	2	388	9	4724	0.289474	phy_CL671Contig1 phy_ppgam32c11r.1
GO:0040029	regulation of gene expression, epigenetic	2	388	9	4724	0.289474	phy_ppgam23g05r.1 phy_ppgam36h10r.1
GO:0015674	di-, tri-valent inorganic cation transport	2	388	9	4724	0.289474	phy_CL671Contig1 phy_ppgam32c11r.1
GO:0016458	gene silencing	2	388	9	4724	0.289474	phy_CL79Contig1 phy_ppt4j25a08r.1
GO:0042803	protein homodimerization activity	2	388	9	4724	0.289474	phy_CL3Contig1 phy_CL595Contig1 phy_CL75Contig1 phy_ppgam15f03r.1
GO:0000287	magnesium ion binding	4	388	37	4724	0.290144	phy_CL379Contig1 phy_CL79Contig1 phy_ppo3h03i24t.1
GO:0005759	mitochondrial matrix	3	388	13	4724	0.290458	phy_CL379Contig1 phy_CL79Contig1 phy_ppo3h03i24t.1
GO:0031980	mitochondrial lumen	3	388	13	4724	0.290458	phy_ppgam23f08r.1 phy_ppgam30d04r.1 phy_ppo3h06i17t.1
GO:0007018	microtubule-based movement	3	388	13	4724	0.290458	phy_CL379Contig1 phy_PpT4J12B01.1 phy_ppt4j33a07r.1
GO:0034440	lipid oxidation	3	388	13	4724	0.290458	phy_CL379Contig1 phy_PpT4J12B01.1 phy_ppt4j33a07r.1
GO:0019395	fatty acid oxidation	3	388	13	4724	0.290458	phy_ppgam23g05r.1 phy_ppgam36h10r.1
GO:0000041	transition metal ion transport	2	388	8	4724	0.294118	phy_CL1175Contig1 phy_ppt4j10f12r.1
GO:0004177	aminopeptidase activity	2	388	8	4724	0.294118	phy_CL671Contig1 phy_PpT4J14H05.1
GO:0004519	endonuclease activity	2	388	8	4724	0.294118	phy_ppgam05b05r.1 phy_ppo3h03k15t.1
GO:0004722	protein serine/threonine phosphatase activity	2	388	8	4724	0.294118	phy_CL518Contig1 phy_ppgam32e02r.1
GO:0033293	monocarboxylic acid binding	2	388	8	4724	0.294118	phy_ppgam05b05r.1 phy_ppo3h03k15t.1
GO:0008287	protein serine/threonine phosphatase complex	2	388	8	4724	0.294118	phy_CL79Contig1 phy_ppgam01d10r.1
GO:0009063	cellular amino acid catabolic process	2	388	8	4724	0.294118	phy_CL447Contig1 phy_ppgam35f06r.1
GO:0042493	response to drug	2	388	8	4724	0.294118	phy_CL595Contig1 phy_CL75Contig1
GO:0016868	intramolecular transferase activity, phosphotransferases	2	388	8	4724	0.294118	phy_CL1488Contig1 phy_ppgam05h11r.1
GO:0019205	nucleobase, nucleoside, nucleotide kinase activity	2	388	8	4724	0.294118	phy_CL259Contig1 phy_CL808Contig1
GO:0046912	transferase activity, transferring acyl groups, acyl groups converted into alkyl on transfer	2	388	8	4724	0.294118	phy_CL1251Contig1 phy_CL1289Contig1
GO:0004180	carboxypeptidase activity	2	388	7	4724	0.3	phy_CL4Contig2 phy_CL4Contig3
GO:0004365	glyceraldehyde-3-phosphate dehydrogenase (phosphorylating) activity	2	388	7	4724	0.3	phy_CL1139Contig1 phy_CL433Contig1
GO:0030247	polysaccharide binding	2	388	7	4724	0.3	phy_CL1139Contig1 phy_CL433Contig1
GO:0030248	cellulose binding	2	388	7	4724	0.3	phy_CL671Contig1 phy_PpT4J14H05.1
GO:0004521	endoribonuclease activity	2	388	7	4724	0.3	phy_CL1206Contig1 phy_ppt4j25a08r.1
GO:0031399	regulation of protein modification process	2	388	7	4724	0.3	phy_ppgam23g05r.1 phy_ppo3h08d09t.1
GO:0006898	receptor-mediated endocytosis	2	388	7	4724	0.3	phy_ppo3h02n10t.1 phy_ppo3h04i19t.1
GO:0008509	anion transmembrane transporter activity	2	388	7	4724	0.3	phy_CL910Contig1 phy_ppt4j26d04r.1
GO:0008553	hydrogen-exporting ATPase activity, phosphorylative mechanism	2	388	7	4724	0.3	phy_CL4Contig2 phy_CL4Contig3
GO:0008943	glyceraldehyde-3-phosphate dehydrogenase activity	2	388	7	4724	0.3	phy_CL1437Contig1 phy_ppgam12h10r.1
GO:0009887	organ morphogenesis	2	388	7	4724	0.3	phy_CL303Contig1 phy_ppgam31f02r.1
GO:0016298	lipase activity	2	388	7	4724	0.3	phy_CL1488Contig1 phy_ppgam05h11r.1
GO:0016776	phosphotransferase activity, phosphate group as acceptor	2	388	7	4724	0.3	phy_CL1488Contig1 phy_ppgam05h11r.1
GO:0046939	nucleotide phosphorylation	2	388	7	4724	0.3	phy_CL1243Contig1 phy_ppgam29g01r.1
GO:0000151	ubiquitin ligase complex	2	388	6	4724	0.307692	phy_CL1206Contig1 phy_CL671Contig1
GO:0032269	negative regulation of cellular protein metabolic process	2	388	6	4724	0.307692	phy_CL209Contig1 phy_PpT4J12A10.1
GO:0006525	arginine metabolic process	2	388	6	4724	0.307692	phy_CL79Contig1 phy_CL830Contig1
GO:0006536	glutamate metabolic process	2	388	6	4724	0.307692	phy_CL1228Contig1 phy_ppt4j37f12r.1
GO:0006573	valine metabolic process	2	388	6	4724	0.307692	phy_CL1437Contig1 phy_CL751Contig1
GO:0010154	fruit development	2	388	6	4724	0.307692	phy_CL1206Contig1 phy_ppgam12h10r.1
GO:0010498	proteasomal protein catabolic process	2	388	6	4724	0.307692	phy_CL447Contig1 phy_ppgam35f06r.1
GO:0015297	antiporter activity	2	388	6	4724	0.307692	phy_CL1206Contig1 phy_ppgam12h10r.1
GO:0043161	proteasomal ubiquitin-dependent protein catabolic process	2	388	6	4724	0.307692	phy_CL79Contig1 phy_PpT4J19A01.1
GO:0019899	enzyme binding	2	388	6	4724	0.307692	phy_CL1437Contig1 phy_CL751Contig1
GO:0048316	seed development	2	388	6	4724	0.307692	phy_CL1206Contig1 phy_CL671Contig1
GO:0051248	negative regulation of protein metabolic process	2	388	6	4724	0.307692	phy_ppgam20b03r.1 phy_ppgam28c12r.1
GO:0004607	phosphatidylcholine-sterol O-acyltransferase activity	2	388	5	4724	0.318182	phy_CL381Contig1 phy_CL751Contig1
GO:0005774	vacuolar membrane	2	388	5	4724	0.318182	phy_CL52Contig1 phy_CL89Contig1
GO:0005792	microsome	2	388	5	4724	0.318182	phy_CL1488Contig1 phy_ppgam05h11r.1
GO:0006213	pyrimidine nucleoside metabolic process	2	388	5	4724	0.318182	phy_CL209Contig1 phy_PpT4J12A10.1
GO:0006526	arginine biosynthetic process	2	388	5	4724	0.318182	phy_CL518Contig1 phy_ppgam32e02r.1
GO:0009374	biotin binding	2	388	5	4724	0.318182	phy_CL1437Contig1 phy_CL751Contig1
GO:0009793	embryo development ending in seed dormancy	2	388	5	4724	0.318182	phy_CL880Contig1 phy_ppo3h02n10t.1
GO:0015293	symporter activity	2	388	5	4724	0.318182	phy_CL880Contig1 phy_ppo3h02n10t.1
GO:0015294	solute:cation symporter activity	2	388	5	4724	0.318182	phy_CL52Contig1 phy_CL89Contig1
GO:0042598	vesicular fraction	2	388	5	4724	0.318182	phy_CL518Contig1 phy_ppgam28d06r.1
GO:0016885	ligase activity, forming carbon-carbon bonds	2	388	5	4724	0.318182	phy_CL671Contig1 phy_PpT4J14H05.1
GO:0016893	endonuclease activity, active with either ribo- or deoxyribonucleic acids and producing 5'-phosphomonoesters	2	388	5	4724	0.318182	phy_CL381Contig1 phy_CL751Contig1
GO:0044437	vacuolar part	2	388	5	4724	0.318182	phy_CL1437Contig1 phy_ppgam12h10r.1
GO:0048367	shoot development	2	388	5	4724	0.318182	phy_CL1437Contig1 phy_ppgam12h10r.1
GO:0022621	shoot system development	2	388	5	4724	0.318182	phy_CL1437Contig1 phy_ppgam12h10r.1
GO:0048827	phyllome development	2	388	5	4724	0.318182	phy_CL1009Contig1 phy_CL518Contig1 phy_ppt4j01d06r.1
GO:0016051	carbohydrate biosynthetic process	3	388	35	4724	0.327035	phy_CL1477Contig1 phy_CL381Contig1 phy_CL75Contig1
GO:0009507	chloroplast	3	388	29	4724	0.330326	phy_CL1437Contig1 phy_CL751Contig1 phy_ppo3h08d09t.1
GO:0009790	embryo development	3	388	28	4724	0.331023	phy_CL1206Contig1 phy_CL671Contig1 phy_ppgam32c11r.1
GO:0009892	negative regulation of metabolic process	3	388	27	4724	0.331777	phy_ppgam05b05r.1 phy_ppgam08g06r.1 phy_ppo3h03k15t.1
GO:0004721	phosphoprotein phosphatase activity	3	388	26	4724	0.332595	phy_CL516Contig1 phy_PpT4J12A10.1
GO:0004086	carbamoyl-phosphate synthase activity	2	388	4	4724	0.333333	phy_CL1251Contig1 phy_CL1289Contig1
GO:0004185	serine-type carboxypeptidase activity	2	388	4	4724	0.333333	phy_CL671Contig1 phy_ppgam32c11r.1
GO:0031047	gene silencing by RNA	2	388	4	4724	0.333333	phy_CL1206Contig1 phy_ppt4j25a08r.1
GO:0031401	positive regulation of protein modification process	2	388	4	4724	0.333333	phy_CL1144Contig1 phy_CL383Contig1
GO:0006013	mannose metabolic process	2	388	4	4724	0.333333	phy_CL1488Contig1 phy_ppgam05h11r.1
GO:0009132	nucleoside diphosphate metabolic process	2	388	4	4724	0.333333	phy_CL1488Contig1 phy_ppgam05h11r.1
GO:0009147	pyrimidine nucleoside triphosphate metabolic process	2	388	4	4724	0.333333	phy_CL671Contig1 phy_ppgam32c11r.1
GO:0035194	posttranscriptional gene silencing by RNA	2	388	4	4724	0.333333	phy_CL671Contig1 phy_ppgam32c11r.1
GO:0016441	posttranscriptional gene silencing	2	388	4	4724	0.333333	phy_CL69Contig1 phy_CL89Contig1
GO:0016744	transferase activity, transferring aldehyde or ketonic groups	2	388	4	4724	0.333333	phy_CL671Contig1 phy_PpT4J14H05.1
GO:0016891	endoribonuclease activity, producing 5'-phosphomonoesters	2	388	4	4724	0.333333	phy_CL1251Contig1 phy_CL1289Contig1
GO:0070008	serine-type exopeptidase activity	2	388	4	4724	0.333333	phy_CL1437Contig1 phy_ppgam12h10r.1
GO:0048366	leaf development	2	388	4	4724	0.333333	phy_ppgam23f08r.1 phy_ppgam30d04r.1 phy_ppo3h06i17t.1
GO:0015630	microtubule cytoskeleton	3	388	25	4724	0.333484	phy_CL381Contig1 phy_CL751Contig1
GO:0000325	plant-type vacuole	2	388	3	4724	0.357143	phy_CL1165Contig1 phy_CL539Contig1
GO:0030126	COPI vesicle coat	2	388	3	4724	0.357143	phy_CL1165Contig1 phy_CL539Contig1
GO:0030137	COPI-coated vesicle	2	388	3	4724	0.357143	phy_CL1165Contig1 phy_CL539Contig1
GO:0030663	COPI coated vesicle membrane	2	388	3	4724	0.357143	phy_CL671Contig1 phy_ppgam32c11r.1
GO:0031332	RNAi effector complex	2	388	3	4724	0.357143	phy_CL325Contig1 phy_CL437Contig1
GO:0006022	aminoglycan metabolic process	2	388	3	4724	0.357143	phy_CL325Contig1 phy_CL437Contig1
GO:0006030	chitin metabolic process	2	388	3	4724	0.357143	phy_CL259Contig1 phy_CL808Contig1
GO:0006097	glyoxylate cycle	2	388	3	4724	0.357143	phy_CL447Contig1 phy_ppgam35f06r.1
GO:0006855	drug transmembrane transport	2	388	3	4724	0.357143	phy_CL1488Contig1 phy_ppgam05h11r.1
GO:0009148	pyrimidine nucleoside triphosphate biosynthetic process	2	388	3	4724	0.357143	phy_CL1488Contig1 phy_ppgam05h11r.1
GO:0009218	pyrimidine ribonucleotide metabolic process	2	388	3	4724	0.357143	phy_CL1488Contig1 phy_ppgam05h11r.1
GO:0009220	pyrimidine ribonucleotide biosynthetic process	2	388	3	4724	0.357143	phy_CL1437Contig1 phy_ppgam12h10r.1
GO:0010016	shoot morphogenesis	2	388	3	4724	0.357143	phy_CL447Contig1 phy_ppgam35f06r.1
GO:0015238	drug transmembrane transporter activity	2	388	3	4724	0.357143	phy_CL447Contig1 phy_ppgam35f06r.1
GO:0015893	drug transport	2	388	3	4724	0.357143	phy_PpT4J18C02.1 phy_ppgam15c05r.1
GO:0042176	regulation of protein catabolic process	2	388	3	4724	0.357143	phy_CL671Contig1 phy_ppgam32c11r.1
GO:0016442	RNA-induced silencing complex	2	388	3	4724	0.357143	phy_CL1488Contig1 phy_ppgam05h11r.1
GO:0046131	pyrimidine ribonucleoside metabolic process	2	388	3	4724	0.357143	phy_CL259Contig1 phy_CL808Contig1
GO:0046487	glyoxylate metabolic process	2	388	3	4724	0.357143	phy_CL117Contig1 phy_CL902Contig1
GO:0000096	sulfur amino acid metabolic process	2	388	24	4724	0.391405	phy_CL1437Contig1 phy_ppgam12h10r.1
GO:0009653	anatomical structure morphogenesis	2	388	24	4724	0.391405	phy_CL1117Contig1 phy_CL450Contig1
GO:0030695	GTPase regulator activity	2	388	23	4724	0.392152	phy_CL1206Contig1 phy_CL671Contig1
GO:0031324	negative regulation of cellular metabolic process	2	388	23	4724	0.392152	phy_CL117Contig1 phy_ppgam01d10r.1
GO:0009069	serine family amino acid metabolic process	2	388	23	4724	0.392152	phy_CL79Contig1 phy_CL902Contig1
GO:0009066	aspartate family amino acid metabolic process	2	388	22	4724	0.392969	phy_CL902Contig1 phy_ppgam20b03r.1
GO:0016407	acetyltransferase activity	2	388	22	4724	0.392969	phy_ppgam30c12r.1 phy_ppt4j01d06r.1
GO:0044042	glucan metabolic process	2	388	22	4724	0.392969	phy_CL671Contig1 phy_PpT4J14H05.1
GO:0004518	nuclease activity	2	388	21	4724	0.393869	phy_CL720Contig1 phy_ppgam28d06r.1
GO:0006633	fatty acid biosynthetic process	2	388	21	4724	0.393869	phy_CL447Contig1 phy_CL79Contig1
GO:0016597	amino acid binding	2	388	21	4724	0.393869	phy_CL401Contig1 phy_CL79Contig1
GO:0043648	dicarboxylic acid metabolic process	2	388	21	4724	0.393869	phy_CL1437Contig1 phy_CL751Contig1
GO:0003006	developmental process involved in reproduction	2	388	20	4724	0.394863	phy_CL1117Contig1 phy_CL450Contig1
GO:0005083	small GTPase regulator activity	2	388	20	4724	0.394863	phy_CL1228Contig1 phy_ppt4j37f12r.1
GO:0009081	branched chain family amino acid metabolic process	2	388	20	4724	0.394863	phy_CL750Contig1 phy_ppgam24a12r.1
GO:0015629	actin cytoskeleton	2	388	20	4724	0.394863	phy_CL52Contig1 phy_CL720Contig1
GO:0016705	oxidoreductase activity, acting on paired donors, with incorporation or reduction of molecular oxygen	2	388	20	4724	0.394863	phy_CL117Contig1 phy_CL902Contig1
GO:0000097	sulfur amino acid biosynthetic process	2	388	18	4724	0.397199	phy_ppgam04b04r.1 phy_ppgam20b03r.1
GO:0016410	N-acyltransferase activity	2	388	18	4724	0.397199	phy_CL123Contig1 phy_ppgam35c08r.1
GO:0006979	response to oxidative stress	2	388	17	4724	0.398584	phy_CL259Contig1 phy_CL808Contig1
GO:0009060	aerobic respiration	2	388	17	4724	0.398584	phy_CL595Contig1 phy_CL75Contig1
GO:0016866	intramolecular transferase activity	2	388	17	4724	0.398584	phy_ppgam12h10r.1 phy_ppgam23f08r.1
GO:0043623	cellular protein complex assembly	2	388	17	4724	0.398584	phy_CL671Contig1 phy_ppgam35c08r.1
GO:0070887	cellular response to chemical stimulus	2	388	17	4724	0.398584	phy_ppgam36h10r.1 phy_ppo3h02n10t.1
GO:0046873	metal ion transmembrane transporter activity	2	388	17	4724	0.398584	phy_PpT4J12B01.1 phy_ppt4j33a07r.1
GO:0004300	enoyl-CoA hydratase activity	2	388	2	4724	0.4	phy_CL795Contig1 phy_ppgam23g05r.1
GO:0030315	T-tubule	2	388	2	4724	0.4	phy_CL259Contig1 phy_CL808Contig1
GO:0004474	malate synthase activity	2	388	2	4724	0.4	phy_CL1228Contig1 phy_ppt4j37f12r.1
GO:0004491	methylmalonate-semialdehyde dehydrogenase (acylating) activity	2	388	2	4724	0.4	phy_CL1488Contig1 phy_ppgam05h11r.1
GO:0004550	nucleoside diphosphate kinase activity	2	388	2	4724	0.4	phy_CL1144Contig1 phy_CL383Contig1
GO:0004559	alpha-mannosidase activity	2	388	2	4724	0.4	phy_CL325Contig1 phy_CL437Contig1
GO:0004568	chitinase activity	2	388	2	4724	0.4	phy_CL795Contig1 phy_ppgam23g05r.1
GO:0030506	ankyrin binding	2	388	2	4724	0.4	phy_CL325Contig1 phy_CL437Contig1
GO:0006026	aminoglycan catabolic process	2	388	2	4724	0.4	phy_CL325Contig1 phy_CL437Contig1
GO:0006032	chitin catabolic process	2	388	2	4724	0.4	phy_CL401Contig1 phy_CL79Contig1
GO:0006107	oxaloacetate metabolic process	2	388	2	4724	0.4	phy_CL1488Contig1 phy_ppgam05h11r.1
GO:0006165	nucleoside diphosphate phosphorylation	2	388	2	4724	0.4	phy_CL1488Contig1 phy_ppgam05h11r.1
GO:0006183	GTP biosynthetic process	2	388	2	4724	0.4	phy_CL1488Contig1 phy_ppgam05h11r.1
GO:0006228	UTP biosynthetic process	2	388	2	4724	0.4	phy_CL1488Contig1 phy_ppgam05h11r.1
GO:0006241	CTP biosynthetic process	2	388	2	4724	0.4	phy_CL276Contig1 phy_ppgam12h10r.1
GO:0008540	proteasome regulatory particle, base subcomplex	2	388	2	4724	0.4	phy_CL1488Contig1 phy_ppgam05h11r.1
GO:0009208	pyrimidine ribonucleoside triphosphate metabolic process	2	388	2	4724	0.4	phy_CL1488Contig1 phy_ppgam05h11r.1
GO:0009209	pyrimidine ribonucleoside triphosphate biosynthetic process	2	388	2	4724	0.4	phy_CL1437Contig1 phy_ppgam12h10r.1
GO:0009965	leaf morphogenesis	2	388	2	4724	0.4	phy_CL1144Contig1 phy_CL383Contig1
GO:0015923	mannosidase activity	2	388	2	4724	0.4	phy_ppgam09a04r.1 phy_ppgam30c12r.1
GO:0015926	glucosidase activity	2	388	2	4724	0.4	phy_CL795Contig1 phy_ppgam23g05r.1
GO:0042383	sarcolemma	2	388	2	4724	0.4	phy_CL1488Contig1 phy_ppgam05h11r.1
GO:0046036	CTP metabolic process	2	388	2	4724	0.4	phy_CL1488Contig1 phy_ppgam05h11r.1
GO:0046051	UTP metabolic process	2	388	2	4724	0.4	phy_ppgam02f05r.1 phy_ppt4j39a08r.1
GO:0004497	monooxygenase activity	2	388	16	4724	0.400153	phy_CL79Contig1 phy_CL902Contig1
GO:0009067	aspartate family amino acid biosynthetic process	2	388	16	4724	0.400153	phy_CL751Contig1 phy_ppgam12h10r.1
GO:0009266	response to temperature stimulus	2	388	16	4724	0.400153	phy_CL671Contig1 phy_ppgam32c11r.1
GO:0010629	negative regulation of gene expression	2	388	16	4724	0.400153	phy_CL750Contig1 phy_ppgam24a12r.1
GO:0016459	myosin complex	2	388	16	4724	0.400153	phy_CL830Contig1 phy_ppgam28b05r.1
GO:0016831	carboxy-lyase activity	2	388	16	4724	0.400153	phy_CL259Contig1 phy_CL808Contig1
GO:0051187	cofactor catabolic process	2	388	16	4724	0.400153	phy_ppgam30c12r.1 phy_ppt4j01d06r.1
GO:0030243	cellulose metabolic process	2	388	15	4724	0.401943	phy_CL259Contig1 phy_CL808Contig1
GO:0006099	tricarboxylic acid cycle	2	388	15	4724	0.401943	phy_CL259Contig1 phy_CL808Contig1
GO:0009109	coenzyme catabolic process	2	388	15	4724	0.401943	phy_CL259Contig1 phy_CL808Contig1
GO:0046356	acetyl-CoA catabolic process	2	388	15	4724	0.401943	phy_CL409Contig1 phy_ppgam24a12r.1
GO:0003779	actin binding	2	388	14	4724	0.404004	phy_CL401Contig1 phy_CL89Contig1
GO:0006733	oxidoreduction coenzyme metabolic process	2	388	14	4724	0.404004	phy_CL79Contig1 phy_ppt4j25a08r.1
GO:0042802	identical protein binding	2	388	14	4724	0.404004	phy_CL123Contig1 phy_ppgam35c08r.1
GO:0004601	peroxidase activity	2	388	13	4724	0.406404	phy_ppgam05b05r.1 phy_ppo3h03k15t.1
GO:0006470	protein dephosphorylation	2	388	13	4724	0.406404	phy_CL880Contig1 phy_ppgam36c10r.1
GO:0008643	carbohydrate transport	2	388	13	4724	0.406404	phy_CL209Contig1 phy_PpT4J12A10.1
GO:0009084	glutamine family amino acid biosynthetic process	2	388	13	4724	0.406404	phy_CL123Contig1 phy_ppgam35c08r.1
GO:0016684	oxidoreductase activity, acting on peroxide as acceptor	2	388	13	4724	0.406404	phy_CL1437Contig1 phy_CL751Contig1
GO:0048608	reproductive structure development	2	388	13	4724	0.406404	phy_CL450Contig1
GO:0030811	regulation of nucleotide catabolic process	1	388	12	4724	0.52	phy_CL447Contig1
GO:0031177	phosphopantetheine binding	1	388	12	4724	0.52	phy_CL450Contig1
GO:0006140	regulation of nucleotide metabolic process	1	388	12	4724	0.52	phy_CL450Contig1
GO:0033121	regulation of purine nucleotide catabolic process	1	388	12	4724	0.52	phy_CL450Contig1
GO:0033124	regulation of GTP catabolic process	1	388	12	4724	0.52	phy_ppt4j23b12r.1
GO:0009611	response to wounding	1	388	12	4724	0.52	phy_CL751Contig1
GO:0009617	response to bacterium	1	388	12	4724	0.52	phy_CL450Contig1
GO:0043087	regulation of GTPase activity	1	388	12	4724	0.52	phy_ppgam12h10r.1
GO:0050793	regulation of developmental process	1	388	12	4724	0.52	phy_ppgam23f08r.1
GO:0051258	protein polymerization	1	388	12	4724	0.52	phy_CL1086Contig1
GO:0003333	amino acid transmembrane transport	1	388	11	4724	0.521739	phy_CL117Contig1
GO:0006534	cysteine metabolic process	1	388	11	4724	0.521739	phy_CL902Contig1
GO:0006555	methionine metabolic process	1	388	11	4724	0.521739	phy_CL1086Contig1
GO:0006865	amino acid transport	1	388	11	4724	0.521739	phy_CL1086Contig1
GO:0015837	amine transport	1	388	11	4724	0.521739	phy_CL450Contig1
GO:0019003	GDP binding	1	388	11	4724	0.521739	phy_ppgam35c08r.1
GO:0000302	response to reactive oxygen species	1	388	10	4724	0.52381	phy_CL1086Contig1
GO:0005275	amine transmembrane transporter activity	1	388	10	4724	0.52381	phy_CL1086Contig1
GO:0015171	amino acid transmembrane transporter activity	1	388	10	4724	0.52381	phy_PpT4J19A01.1
GO:0042325	regulation of phosphorylation	1	388	10	4724	0.52381	phy_ppo3h04p15t.1
GO:0016846	carbon-sulfur lyase activity	1	388	10	4724	0.52381	phy_PpT4J19A01.1
GO:0019220	regulation of phosphate metabolic process	1	388	10	4724	0.52381	phy_ppgam12h10r.1
GO:0045595	regulation of cell differentiation	1	388	10	4724	0.52381	phy_CL518Contig1
GO:0046165	alcohol biosynthetic process	1	388	10	4724	0.52381	phy_PpT4J19A01.1
GO:0051174	regulation of phosphorus metabolic process	1	388	10	4724	0.52381	phy_ppgam31f02r.1
GO:0004091	carboxylesterase activity	1	388	9	4724	0.526316	phy_ppt4j01d06r.1
GO:0030244	cellulose biosynthetic process	1	388	9	4724	0.526316	phy_ppgam01d10r.1
GO:0006544	glycine metabolic process	1	388	9	4724	0.526316	phy_CL571Contig1
GO:0006778	porphyrin metabolic process	1	388	9	4724	0.526316	phy_ppgam35c08r.1
GO:0034599	cellular response to oxidative stress	1	388	9	4724	0.526316	phy_CL902Contig1
GO:0009086	methionine biosynthetic process	1	388	9	4724	0.526316	phy_ppt4j01d06r.1
GO:0016759	cellulose synthase activity	1	388	9	4724	0.526316	phy_ppt4j01d06r.1
GO:0016760	cellulose synthase (UDP-forming) activity	1	388	9	4724	0.526316	phy_ppgam37f06r.1
GO:0042981	regulation of apoptosis	1	388	9	4724	0.526316	phy_CL1206Contig1
GO:0044092	negative regulation of molecular function	1	388	9	4724	0.526316	phy_CL117Contig1
GO:0019344	cysteine biosynthetic process	1	388	9	4724	0.526316	phy_CL518Contig1
GO:0046364	monosaccharide biosynthetic process	1	388	9	4724	0.526316	phy_ppt4j23b12r.1
GO:0050877	neurological system process	1	388	9	4724	0.526316	phy_ppgam37e05r.1
GO:0005507	copper ion binding	1	388	8	4724	0.529412	phy_CL518Contig1
GO:0006090	pyruvate metabolic process	1	388	8	4724	0.529412	phy_CL571Contig1
GO:0006779	porphyrin biosynthetic process	1	388	8	4724	0.529412	phy_CL79Contig1
GO:0006869	lipid transport	1	388	8	4724	0.529412	phy_ppt4j25f09r.1
GO:0006909	phagocytosis	1	388	8	4724	0.529412	phy_ppgam35c08r.1
GO:0034614	cellular response to reactive oxygen species	1	388	8	4724	0.529412	phy_ppgam35c08r.1
GO:0042542	response to hydrogen peroxide	1	388	8	4724	0.529412	phy_ppgam35c08r.1
GO:0042743	hydrogen peroxide metabolic process	1	388	8	4724	0.529412	phy_CL1206Contig1
GO:0043085	positive regulation of catalytic activity	1	388	8	4724	0.529412	phy_CL1206Contig1
GO:0044093	positive regulation of molecular function	1	388	8	4724	0.529412	phy_CL671Contig1
GO:0071310	cellular response to organic substance	1	388	8	4724	0.529412	phy_ppgam23g05r.1
GO:0048193	Golgi vesicle transport	1	388	8	4724	0.529412	phy_ppgam12h10r.1
GO:0051093	negative regulation of developmental process	1	388	8	4724	0.529412	phy_CL190Contig1
GO:0000049	tRNA binding	1	388	7	4724	0.533333	phy_CL90Contig1
GO:0004427	inorganic diphosphatase activity	1	388	7	4724	0.533333	phy_CL1254Contig1
GO:0005516	calmodulin binding	1	388	7	4724	0.533333	phy_ppo3h02e04t.1
GO:0006857	oligopeptide transport	1	388	7	4724	0.533333	phy_ppgam36h10r.1
GO:0015082	di-, tri-valent inorganic cation transmembrane transporter activity	1	388	7	4724	0.533333	phy_ppo3h02e04t.1
GO:0015833	peptide transport	1	388	7	4724	0.533333	phy_ppgam35c08r.1
GO:0042744	hydrogen peroxide catabolic process	1	388	7	4724	0.533333	phy_ppgam03b05r.1
GO:0042995	cell projection	1	388	7	4724	0.533333	phy_ppgam35c08r.1
GO:0070301	cellular response to hydrogen peroxide	1	388	7	4724	0.533333	phy_CL751Contig1
GO:0070882	cellular cell wall organization or biogenesis	1	388	7	4724	0.533333	phy_CL518Contig1
GO:0019319	hexose biosynthetic process	1	388	7	4724	0.533333	phy_ppgam30c12r.1
GO:0030245	cellulose catabolic process	1	388	6	4724	0.538462	phy_ppgam15f03r.1
GO:0004743	pyruvate kinase activity	1	388	6	4724	0.538462	phy_ppgam15f03r.1
GO:0030955	potassium ion binding	1	388	6	4724	0.538462	phy_ppgam15f03r.1
GO:0031420	alkali metal ion binding	1	388	6	4724	0.538462	phy_CL89Contig1
GO:0006098	pentose-phosphate shunt	1	388	6	4724	0.538462	phy_CL401Contig1
GO:0006108	malate metabolic process	1	388	6	4724	0.538462	phy_ppt4j25a08r.1
GO:0006497	protein lipidation	1	388	6	4724	0.538462	phy_ppt4j05b06r.1
GO:0006720	isoprenoid metabolic process	1	388	6	4724	0.538462	phy_CL89Contig1
GO:0006739	NADP metabolic process	1	388	6	4724	0.538462	phy_CL89Contig1
GO:0006740	NADPH regeneration	1	388	6	4724	0.538462	phy_CL303Contig1
GO:0008081	phosphoric diester hydrolase activity	1	388	6	4724	0.538462	phy_ppt4j05b06r.1
GO:0008299	isoprenoid biosynthetic process	1	388	6	4724	0.538462	phy_ppgam30c12r.1
GO:0009251	glucan catabolic process	1	388	6	4724	0.538462	phy_ppt4j25a08r.1
GO:0042157	lipoprotein metabolic process	1	388	6	4724	0.538462	phy_ppt4j25a08r.1
GO:0042158	lipoprotein biosynthetic process	1	388	6	4724	0.538462	phy_CL849Contig1
GO:0016645	oxidoreductase activity, acting on the CH-NH group of donors	1	388	6	4724	0.538462	phy_CL720Contig1
GO:0016717	oxidoreductase activity, acting on paired donors, with oxidation of a pair of donors resulting in the reduction of molecular oxygen to two molecules of water	1	388	6	4724	0.538462	phy_CL200Contig1
GO:0016774	phosphotransferase activity, carboxyl group as acceptor	1	388	6	4724	0.538462	phy_ppgam16g12r.1
GO:0016884	carbon-nitrogen ligase activity, with glutamine as amido-N-donor	1	388	6	4724	0.538462	phy_ppgam12h10r.1
GO:0045596	negative regulation of cell differentiation	1	388	6	4724	0.538462	phy_CL1296Contig1
GO:0005768	endosome	1	388	5	4724	0.545455	phy_CL518Contig1
GO:0006094	gluconeogenesis	1	388	5	4724	0.545455	phy_ppt4j23b12r.1
GO:0006954	inflammatory response	1	388	5	4724	0.545455	phy_ppt4j03a06r.1
GO:0008340	determination of adult lifespan	1	388	5	4724	0.545455	phy_CL1200Contig1
GO:0009620	response to fungus	1	388	5	4724	0.545455	phy_ppt4j03a06r.1
GO:0010259	multicellular organismal aging	1	388	5	4724	0.545455	phy_CL401Contig1
GO:0016615	malate dehydrogenase activity	1	388	5	4724	0.545455	phy_CL571Contig1
GO:0016634	oxidoreductase activity, acting on the CH-CH group of donors, oxygen as acceptor	1	388	5	4724	0.545455	phy_ppgam01d10r.1
GO:0016638	oxidoreductase activity, acting on the CH-NH2 group of donors	1	388	5	4724	0.545455	phy_CL751Contig1
GO:0042742	defense response to bacterium	1	388	5	4724	0.545455	phy_CL1206Contig1
GO:0043086	negative regulation of catalytic activity	1	388	5	4724	0.545455	phy_ppgam20b03r.1
GO:0045017	glycerolipid biosynthetic process	1	388	5	4724	0.545455	phy_CL185Contig1
GO:0019200	carbohydrate kinase activity	1	388	5	4724	0.545455	phy_CL1200Contig1
GO:0045087	innate immune response	1	388	5	4724	0.545455	phy_CL401Contig1
GO:0019674	NAD metabolic process	1	388	5	4724	0.545455	phy_CL255Contig1
GO:0019751	polyol metabolic process	1	388	5	4724	0.545455	phy_CL185Contig1
GO:0046835	carbohydrate phosphorylation	1	388	5	4724	0.545455	phy_ppgam36h10r.1
GO:0046915	transition metal ion transmembrane transporter activity	1	388	5	4724	0.545455	phy_ppgam12h10r.1
GO:0048569	post-embryonic organ development	1	388	5	4724	0.545455	phy_ppt4j23b12r.1
GO:0002532	production of molecular mediator involved in inflammatory response	1	388	4	4724	0.555556	phy_ppgam28d06r.1
GO:0003989	acetyl-CoA carboxylase activity	1	388	4	4724	0.555556	phy_ppgam35c08r.1
GO:0004096	catalase activity	1	388	4	4724	0.555556	phy_CL303Contig1
GO:0004620	phospholipase activity	1	388	4	4724	0.555556	phy_CL1206Contig1
GO:0031400	negative regulation of protein modification process	1	388	4	4724	0.555556	phy_CL255Contig1
GO:0006071	glycerol metabolic process	1	388	4	4724	0.555556	phy_CL255Contig1
GO:0006072	glycerol-3-phosphate metabolic process	1	388	4	4724	0.555556	phy_ppgam12h10r.1
GO:0008568	microtubule-severing ATPase activity	1	388	4	4724	0.555556	phy_ppgam37f06r.1
GO:0010942	positive regulation of cell death	1	388	4	4724	0.555556	phy_ppo3h04i19t.1
GO:0015698	inorganic anion transport	1	388	4	4724	0.555556	phy_CL379Contig1
GO:0016408	C-acyltransferase activity	1	388	4	4724	0.555556	phy_ppgam28d06r.1
GO:0016421	CoA carboxylase activity	1	388	4	4724	0.555556	phy_ppgam37f06r.1
GO:0043065	positive regulation of apoptosis	1	388	4	4724	0.555556	phy_ppgam37f06r.1
GO:0043068	positive regulation of programmed cell death	1	388	4	4724	0.555556	phy_CL89Contig1
GO:0019321	pentose metabolic process	1	388	4	4724	0.555556	phy_CL255Contig1
GO:0019400	alditol metabolic process	1	388	4	4724	0.555556	phy_CL89Contig1
GO:0048029	monosaccharide binding	1	388	4	4724	0.555556	phy_ppgam12h10r.1
GO:0048364	root development	1	388	4	4724	0.555556	phy_ppgam12h10r.1
GO:0022622	root system development	1	388	4	4724	0.555556	phy_ppt4j23b12r.1
GO:0003013	circulatory system process	1	388	3	4724	0.571429	phy_CL401Contig1
GO:0030060	L-malate dehydrogenase activity	1	388	3	4724	0.571429	phy_CL1471Contig1
GO:0004345	glucose-6-phosphate dehydrogenase activity	1	388	3	4724	0.571429	phy_CL65Contig1
GO:0004784	superoxide dismutase activity	1	388	3	4724	0.571429	phy_ppgam31f02r.1
GO:0004806	triglyceride lipase activity	1	388	3	4724	0.571429	phy_CL1206Contig1
GO:0031145	anaphase-promoting complex-dependent proteasomal ubiquitin-dependent protein catabolic process	1	388	3	4724	0.571429	phy_CL880Contig1
GO:0005351	sugar:hydrogen symporter activity	1	388	3	4724	0.571429	phy_CL880Contig1
GO:0005402	cation:sugar symporter activity	1	388	3	4724	0.571429	phy_CL854Contig1
GO:0005496	steroid binding	1	388	3	4724	0.571429	phy_CL1206Contig1
GO:0031396	regulation of protein ubiquitination	1	388	3	4724	0.571429	phy_CL1206Contig1
GO:0031397	negative regulation of protein ubiquitination	1	388	3	4724	0.571429	phy_CL1206Contig1
GO:0031398	positive regulation of protein ubiquitination	1	388	3	4724	0.571429	phy_ppgam01d10r.1
GO:0006546	glycine catabolic process	1	388	3	4724	0.571429	phy_CL65Contig1
GO:0006801	superoxide metabolic process	1	388	3	4724	0.571429	phy_CL854Contig1
GO:0032934	sterol binding	1	388	3	4724	0.571429	phy_ppt4j23b12r.1
GO:0007600	sensory perception	1	388	3	4724	0.571429	phy_ppt4j23b12r.1
GO:0008015	blood circulation	1	388	3	4724	0.571429	phy_CL880Contig1
GO:0034219	carbohydrate transmembrane transport	1	388	3	4724	0.571429	phy_PpCYH_CK859474.1.1
GO:0008641	small protein activating enzyme activity	1	388	3	4724	0.571429	phy_ppgam01d10r.1
GO:0009071	serine family amino acid catabolic process	1	388	3	4724	0.571429	phy_CL1144Contig1
GO:0009505	plant-type cell wall	1	388	3	4724	0.571429	phy_CL381Contig1
GO:0009555	pollen development	1	388	3	4724	0.571429	phy_ppo3h02n10t.1
GO:0015081	sodium ion transmembrane transporter activity	1	388	3	4724	0.571429	phy_CL880Contig1
GO:0015144	carbohydrate transmembrane transporter activity	1	388	3	4724	0.571429	phy_CL880Contig1
GO:0015295	solute:hydrogen symporter activity	1	388	3	4724	0.571429	phy_CL79Contig1
GO:0015718	monocarboxylic acid transport	1	388	3	4724	0.571429	phy_CL79Contig1
GO:0015908	fatty acid transport	1	388	3	4724	0.571429	phy_ppgam32c11r.1
GO:0016246	RNA interference	1	388	3	4724	0.571429	phy_CL902Contig1
GO:0016413	O-acetyltransferase activity	1	388	3	4724	0.571429	phy_CL52Contig1
GO:0016706	oxidoreductase activity, acting on paired donors, with incorporation or reduction of molecular oxygen, 2-oxoglutarate as one donor, and incorporation of one atom each of oxygen into both donors	1	388	3	4724	0.571429	phy_CL65Contig1
GO:0016721	oxidoreductase activity, acting on superoxide radicals as acceptor	1	388	3	4724	0.571429	phy_CL18Contig1
GO:0016832	aldehyde-lyase activity	1	388	3	4724	0.571429	phy_CL79Contig1
GO:0043025	neuronal cell body	1	388	3	4724	0.571429	phy_CL79Contig1
GO:0044297	cell body	1	388	3	4724	0.571429	phy_PpT4J19A01.1
GO:0019207	kinase regulator activity	1	388	3	4724	0.571429	phy_CL79Contig1
GO:0045471	response to ethanol	1	388	3	4724	0.571429	phy_ppo3h02n10t.1
GO:0071436	sodium ion export	1	388	3	4724	0.571429	phy_ppgam03b05r.1
GO:0019861	flagellum	1	388	3	4724	0.571429	phy_PpT4J19A01.1
GO:0019887	protein kinase regulator activity	1	388	3	4724	0.571429	phy_ppo3h08d09t.1
GO:0019915	lipid storage	1	388	3	4724	0.571429	phy_CL381Contig1
GO:0048229	gametophyte development	1	388	3	4724	0.571429	phy_CL1200Contig1
GO:0050832	defense response to fungus	1	388	3	4724	0.571429	phy_CL880Contig1
GO:0051119	sugar transmembrane transporter activity	1	388	3	4724	0.571429	phy_CL1206Contig1
GO:0051340	regulation of ligase activity	1	388	3	4724	0.571429	phy_CL1206Contig1
GO:0051351	positive regulation of ligase activity	1	388	3	4724	0.571429	phy_CL1206Contig1
GO:0051352	negative regulation of ligase activity	1	388	3	4724	0.571429	phy_CL1206Contig1
GO:0051436	negative regulation of ubiquitin-protein ligase activity involved in mitotic cell cycle	1	388	3	4724	0.571429	phy_CL1206Contig1
GO:0051437	positive regulation of ubiquitin-protein ligase activity involved in mitotic cell cycle	1	388	3	4724	0.571429	phy_CL1206Contig1
GO:0051438	regulation of ubiquitin-protein ligase activity	1	388	3	4724	0.571429	phy_CL1206Contig1
GO:0051439	regulation of ubiquitin-protein ligase activity involved in mitotic cell cycle	1	388	3	4724	0.571429	phy_CL1206Contig1
GO:0051443	positive regulation of ubiquitin-protein ligase activity	1	388	3	4724	0.571429	phy_CL1206Contig1
GO:0051444	negative regulation of ubiquitin-protein ligase activity	1	388	3	4724	0.571429	phy_CL3Contig1
GO:0000015	phosphopyruvate hydratase complex	1	388	2	4724	0.6	phy_ppgam12h10r.1
GO:0051789	response to protein stimulus	1	388	2	4724	0.6	phy_ppt4j23b12r.1
GO:0001676	long-chain fatty acid metabolic process	1	388	2	4724	0.6	phy_ppgam04b04r.1
GO:0003870	5-aminolevulinate synthase activity	1	388	2	4724	0.6	phy_CL379Contig1
GO:0003988	acetyl-CoA C-acyltransferase activity	1	388	2	4724	0.6	phy_PpT4J18B02.1
GO:0004028	3-chloroallyl aldehyde dehydrogenase activity	1	388	2	4724	0.6	phy_CL795Contig1
GO:0030139	endocytic vesicle	1	388	2	4724	0.6	phy_CL18Contig1
GO:0004332	fructose-bisphosphate aldolase activity	1	388	2	4724	0.6	phy_CL902Contig1
GO:0004414	homoserine O-acetyltransferase activity	1	388	2	4724	0.6	phy_CL117Contig1
GO:0030313	cell envelope	1	388	2	4724	0.6	phy_PpT4J14H05.1
GO:0004525	ribonuclease III activity	1	388	2	4724	0.6	phy_CL3Contig1
GO:0004634	phosphopyruvate hydratase activity	1	388	2	4724	0.6	phy_CL303Contig1
GO:0004767	sphingomyelin phosphodiesterase activity	1	388	2	4724	0.6	phy_CL1254Contig1
GO:0004843	ubiquitin-specific protease activity	1	388	2	4724	0.6	phy_ppt4j04d01r.1
GO:0005102	receptor binding	1	388	2	4724	0.6	phy_ppo3h02n10t.1
GO:0005310	dicarboxylic acid transmembrane transporter activity	1	388	2	4724	0.6	phy_ppo3h02n10t.1
GO:0005343	organic acid:sodium symporter activity	1	388	2	4724	0.6	phy_ppgam01d10r.1
GO:0005960	glycine cleavage complex	1	388	2	4724	0.6	phy_CL89Contig1
GO:0006000	fructose metabolic process	1	388	2	4724	0.6	phy_CL79Contig1
GO:0006103	2-oxoglutarate metabolic process	1	388	2	4724	0.6	phy_CL79Contig1
GO:0006106	fumarate metabolic process	1	388	2	4724	0.6	phy_CL1162Contig1
GO:0006637	acyl-CoA metabolic process	1	388	2	4724	0.6	phy_ppgam20b03r.1
GO:0006662	glycerol ether metabolic process	1	388	2	4724	0.6	phy_ppo3h04i19t.1
GO:0006817	phosphate transport	1	388	2	4724	0.6	phy_ppgam23g05r.1
GO:0006826	iron ion transport	1	388	2	4724	0.6	phy_ppo3h02n10t.1
GO:0006835	dicarboxylic acid transport	1	388	2	4724	0.6	phy_ppgam37f06r.1
GO:0006917	induction of apoptosis	1	388	2	4724	0.6	phy_ppt4j23b12r.1
GO:0033559	unsaturated fatty acid metabolic process	1	388	2	4724	0.6	phy_ppt4j23b12r.1
GO:0008217	regulation of blood pressure	1	388	2	4724	0.6	phy_CL185Contig1
GO:0008443	phosphofructokinase activity	1	388	2	4724	0.6	phy_CL1437Contig1
GO:0008541	proteasome regulatory particle, lid subcomplex	1	388	2	4724	0.6	phy_CL89Contig1
GO:0009052	pentose-phosphate shunt, non-oxidative branch	1	388	2	4724	0.6	phy_CL117Contig1
GO:0009274	peptidoglycan-based cell wall	1	388	2	4724	0.6	phy_CL117Contig1
GO:0009276	Gram-negative-bacterium-type cell wall	1	388	2	4724	0.6	phy_CL751Contig1
GO:0009409	response to cold	1	388	2	4724	0.6	phy_CL1162Contig1
GO:0035383	thioester metabolic process	1	388	2	4724	0.6	phy_CL90Contig1
GO:0009678	hydrogen-translocating pyrophosphatase activity	1	388	2	4724	0.6	phy_CL751Contig1
GO:0009705	plant-type vacuole membrane	1	388	2	4724	0.6	phy_PpT4J18B02.1
GO:0009737	response to abscisic acid stimulus	1	388	2	4724	0.6	phy_ppgam12h10r.1
GO:0010015	root morphogenesis	1	388	2	4724	0.6	phy_ppgam37f06r.1
GO:0012502	induction of programmed cell death	1	388	2	4724	0.6	phy_ppo3h02n10t.1
GO:0015296	anion:cation symporter activity	1	388	2	4724	0.6	phy_ppo3h02n10t.1
GO:0015370	solute:sodium symporter activity	1	388	2	4724	0.6	phy_PpT4J15H11.1
GO:0016151	nickel ion binding	1	388	2	4724	0.6	phy_ppo3h04p15t.1
GO:0042218	1-aminocyclopropane-1-carboxylate biosynthetic process	1	388	2	4724	0.6	phy_ppgam23g05r.1
GO:0042470	melanosome	1	388	2	4724	0.6	phy_CL961Contig1
GO:0016657	oxidoreductase activity, acting on NADH or NADPH, nitrogenous group as acceptor	1	388	2	4724	0.6	phy_CL751Contig1
GO:0042546	cell wall biogenesis	1	388	2	4724	0.6	phy_ppgam04b04r.1
GO:0016748	succinyltransferase activity	1	388	2	4724	0.6	phy_ppgam04b04r.1
GO:0016749	N-succinyltransferase activity	1	388	2	4724	0.6	phy_ppt4j23b12r.1
GO:0016801	hydrolase activity, acting on ether bonds	1	388	2	4724	0.6	phy_ppo3h04p15t.1
GO:0016847	1-aminocyclopropane-1-carboxylate synthase activity	1	388	2	4724	0.6	phy_CL671Contig1
GO:0017148	negative regulation of translation	1	388	2	4724	0.6	phy_ppo3h02n10t.1
GO:0017153	sodium:dicarboxylate symporter activity	1	388	2	4724	0.6	phy_ppo3h04p15t.1
GO:0018871	1-aminocyclopropane-1-carboxylate metabolic process	1	388	2	4724	0.6	phy_ppgam20b03r.1
GO:0018904	organic ether metabolic process	1	388	2	4724	0.6	phy_ppgam08g06r.1
GO:0019208	phosphatase regulator activity	1	388	2	4724	0.6	phy_ppgam01d10r.1
GO:0019464	glycine decarboxylation via glycine cleavage system	1	388	2	4724	0.6	phy_CL1254Contig1
GO:0019783	small conjugating protein-specific protease activity	1	388	2	4724	0.6	phy_ppo3h04p15t.1
GO:0072330	monocarboxylic acid biosynthetic process	1	388	2	4724	0.6	phy_ppgam12h10r.1
GO:0048528	post-embryonic root development	1	388	2	4724	0.6	phy_ppgam23g05r.1
GO:0048770	pigment granule	1	388	2	4724	0.6	phy_ppgam12h10r.1
GO:0048863	stem cell differentiation	1	388	2	4724	0.6	phy_ppgam12h10r.1
GO:0051788	response to misfolded protein	1	388	1	4724	0.666667	phy_CL2Contig1
GO:0052031	modulation by symbiont of host defense response	1	388	1	4724	0.666667	phy_CL2Contig1
GO:0052040	modulation by symbiont of host programmed cell death	1	388	1	4724	0.666667	phy_CL671Contig1
GO:0000339	RNA cap binding	1	388	1	4724	0.666667	phy_CL671Contig1
GO:0000340	RNA 7-methylguanosine cap binding	1	388	1	4724	0.666667	phy_CL2Contig1
GO:0052200	response to host defenses	1	388	1	4724	0.666667	phy_ppt4j23b12r.1
GO:0002538	arachidonic acid metabolite production involved in inflammatory response	1	388	1	4724	0.666667	phy_ppt4j23b12r.1
GO:0002539	prostaglandin production involved in inflammatory response	1	388	1	4724	0.666667	phy_ppgam12h10r.1
GO:0080129	proteasome core complex assembly	1	388	1	4724	0.666667	phy_ppt4j23b12r.1
GO:0003869	4-nitrophenylphosphatase activity	1	388	1	4724	0.666667	phy_CL185Contig1
GO:0003872	6-phosphofructokinase activity	1	388	1	4724	0.666667	phy_CL961Contig1
GO:0003920	GMP reductase activity	1	388	1	4724	0.666667	phy_PpT4J18B02.1
GO:0004029	aldehyde dehydrogenase (NAD) activity	1	388	1	4724	0.666667	phy_PpT4J18B02.1
GO:0004030	aldehyde dehydrogenase [NAD(P)+] activity	1	388	1	4724	0.666667	phy_CL209Contig1
GO:0004055	argininosuccinate synthase activity	1	388	1	4724	0.666667	phy_CL79Contig1
GO:0004069	L-aspartate:2-oxoglutarate aminotransferase activity	1	388	1	4724	0.666667	phy_ppo3h03i24t.1
GO:0004085	butyryl-CoA dehydrogenase activity	1	388	1	4724	0.666667	phy_CL571Contig1
GO:0004109	coproporphyrinogen oxidase activity	1	388	1	4724	0.666667	phy_CL849Contig1
GO:0004174	electron-transferring-flavoprotein dehydrogenase activity	1	388	1	4724	0.666667	phy_ppt4j08a10r.1
GO:0004198	calcium-dependent cysteine-type endopeptidase activity	1	388	1	4724	0.666667	phy_ppt4j23b12r.1
GO:0004301	epoxide hydrolase activity	1	388	1	4724	0.666667	phy_CL830Contig1
GO:0004351	glutamate decarboxylase activity	1	388	1	4724	0.666667	phy_CL137Contig1
GO:0004364	glutathione transferase activity	1	388	1	4724	0.666667	phy_CL255Contig1
GO:0004370	glycerol kinase activity	1	388	1	4724	0.666667	phy_ppgam01d10r.1
GO:0004375	glycine dehydrogenase (decarboxylating) activity	1	388	1	4724	0.666667	phy_ppgam09a04r.1
GO:0004558	alpha-glucosidase activity	1	388	1	4724	0.666667	phy_CL75Contig1
GO:0004614	phosphoglucomutase activity	1	388	1	4724	0.666667	phy_CL200Contig1
GO:0004618	phosphoglycerate kinase activity	1	388	1	4724	0.666667	phy_CL52Contig1
GO:0004656	procollagen-proline 4-dioxygenase activity	1	388	1	4724	0.666667	phy_ppgam28d06r.1
GO:0004658	propionyl-CoA carboxylase activity	1	388	1	4724	0.666667	phy_CL518Contig1
GO:0004736	pyruvate carboxylase activity	1	388	1	4724	0.666667	phy_CL720Contig1
GO:0004768	stearoyl-CoA 9-desaturase activity	1	388	1	4724	0.666667	phy_CL89Contig1
GO:0004801	transaldolase activity	1	388	1	4724	0.666667	phy_CL69Contig1
GO:0004802	transketolase activity	1	388	1	4724	0.666667	phy_CL795Contig1
GO:0030666	endocytic vesicle membrane	1	388	1	4724	0.666667	phy_CL795Contig1
GO:0030669	clathrin-coated endocytic vesicle membrane	1	388	1	4724	0.666667	phy_CL450Contig1
GO:0005092	GDP-dissociation inhibitor activity	1	388	1	4724	0.666667	phy_CL450Contig1
GO:0005093	Rab GDP-dissociation inhibitor activity	1	388	1	4724	0.666667	phy_ppt4j04d01r.1
GO:0005179	hormone activity	1	388	1	4724	0.666667	phy_CL671Contig1
GO:0031050	dsRNA fragmentation	1	388	1	4724	0.666667	phy_CL671Contig1
GO:0031054	pre-microRNA processing	1	388	1	4724	0.666667	phy_ppgam36h10r.1
GO:0005385	zinc ion transmembrane transporter activity	1	388	1	4724	0.666667	phy_CL52Contig1
GO:0031543	peptidyl-proline dioxygenase activity	1	388	1	4724	0.666667	phy_CL52Contig1
GO:0031545	peptidyl-proline 4-dioxygenase activity	1	388	1	4724	0.666667	phy_ppgam23g05r.1
GO:0031623	receptor internalization	1	388	1	4724	0.666667	phy_CL52Contig1
GO:0005793	ER-Golgi intermediate compartment	1	388	1	4724	0.666667	phy_CL671Contig1
GO:0005845	mRNA cap binding complex	1	388	1	4724	0.666667	phy_CL185Contig1
GO:0005945	6-phosphofructokinase complex	1	388	1	4724	0.666667	phy_CL89Contig1
GO:0006002	fructose 6-phosphate metabolic process	1	388	1	4724	0.666667	phy_CL671Contig1
GO:0006379	mRNA cleavage	1	388	1	4724	0.666667	phy_CL79Contig1
GO:0006531	aspartate metabolic process	1	388	1	4724	0.666667	phy_CL79Contig1
GO:0006532	aspartate biosynthetic process	1	388	1	4724	0.666667	phy_CL79Contig1
GO:0006533	aspartate catabolic process	1	388	1	4724	0.666667	phy_CL79Contig1
GO:0006538	glutamate catabolic process	1	388	1	4724	0.666667	phy_ppgam20b03r.1
GO:0006638	neutral lipid metabolic process	1	388	1	4724	0.666667	phy_ppgam20b03r.1
GO:0006639	acylglycerol metabolic process	1	388	1	4724	0.666667	phy_ppgam20b03r.1
GO:0006641	triglyceride metabolic process	1	388	1	4724	0.666667	phy_CL401Contig1
GO:0006734	NADH metabolic process	1	388	1	4724	0.666667	phy_ppgam36h10r.1
GO:0006829	zinc ion transport	1	388	1	4724	0.666667	phy_ppgam23g05r.1
GO:0006892	post-Golgi vesicle-mediated transport	1	388	1	4724	0.666667	phy_ppgam23g05r.1
GO:0033572	transferrin transport	1	388	1	4724	0.666667	phy_ppgam29c06r.1
GO:0033903	endo-1,3(4)-beta-glucanase activity	1	388	1	4724	0.666667	phy_CL2Contig1
GO:0034053	modulation by symbiont of host defense-related programmed cell death	1	388	1	4724	0.666667	phy_ppgam06a11r.1
GO:0008240	tripeptidyl-peptidase activity	1	388	1	4724	0.666667	phy_ppgam30c12r.1
GO:0008422	beta-glucosidase activity	1	388	1	4724	0.666667	phy_CL671Contig1
GO:0034518	RNA cap binding complex	1	388	1	4724	0.666667	phy_CL79Contig1
GO:0009065	glutamine family amino acid catabolic process	1	388	1	4724	0.666667	phy_CL79Contig1
GO:0009068	aspartate family amino acid catabolic process	1	388	1	4724	0.666667	phy_CL671Contig1
GO:0035068	micro-ribonucleoprotein complex	1	388	1	4724	0.666667	phy_PpT4J18B02.1
GO:0009269	response to desiccation	1	388	1	4724	0.666667	phy_ppgam28d06r.1
GO:0009317	acetyl-CoA carboxylase complex	1	388	1	4724	0.666667	phy_CL671Contig1
GO:0035195	gene silencing by miRNA	1	388	1	4724	0.666667	phy_CL671Contig1
GO:0035196	production of miRNAs involved in gene silencing by miRNA	1	388	1	4724	0.666667	phy_CL671Contig1
GO:0035197	siRNA binding	1	388	1	4724	0.666667	phy_ppgam12h10r.1
GO:0035266	meristem growth	1	388	1	4724	0.666667	phy_PpT4J18B02.1
GO:0009414	response to water deprivation	1	388	1	4724	0.666667	phy_PpT4J18B02.1
GO:0009415	response to water	1	388	1	4724	0.666667	phy_CL671Contig1
GO:0035278	negative regulation of translation involved in gene silencing by miRNA	1	388	1	4724	0.666667	phy_CL671Contig1
GO:0035279	mRNA cleavage involved in gene silencing by miRNA	1	388	1	4724	0.666667	phy_ppo3h04i19t.1
GO:0035435	phosphate transmembrane transport	1	388	1	4724	0.666667	phy_CL1200Contig1
GO:0009814	defense response, incompatible interaction	1	388	1	4724	0.666667	phy_CL1200Contig1
GO:0009817	defense response to fungus, incompatible interaction	1	388	1	4724	0.666667	phy_CL751Contig1
GO:0009832	plant-type cell wall biogenesis	1	388	1	4724	0.666667	phy_ppgam12h10r.1
GO:0009933	meristem structural organization	1	388	1	4724	0.666667	phy_ppgam12h10r.1
GO:0010073	meristem maintenance	1	388	1	4724	0.666667	phy_ppgam12h10r.1
GO:0010074	maintenance of meristem identity	1	388	1	4724	0.666667	phy_ppgam12h10r.1
GO:0010078	maintenance of root meristem identity	1	388	1	4724	0.666667	phy_ppgam12h10r.1
GO:0010386	lateral root primordium development	1	388	1	4724	0.666667	phy_CL671Contig1
GO:0090305	nucleic acid phosphodiester bond hydrolysis	1	388	1	4724	0.666667	phy_CL671Contig1
GO:0040033	negative regulation of translation, ncRNA-mediated	1	388	1	4724	0.666667	phy_ppo3h04i19t.1
GO:0015103	inorganic anion transmembrane transporter activity	1	388	1	4724	0.666667	phy_ppo3h04i19t.1
GO:0015114	phosphate transmembrane transporter activity	1	388	1	4724	0.666667	phy_ppo3h04i19t.1
GO:0015321	sodium-dependent phosphate transmembrane transporter activity	1	388	1	4724	0.666667	phy_ppgam23g05r.1
GO:0015682	ferric iron transport	1	388	1	4724	0.666667	phy_CL720Contig1
GO:0016215	CoA desaturase activity	1	388	1	4724	0.666667	phy_CL1009Contig1
GO:0042132	fructose 1,6-bisphosphate 1-phosphatase activity	1	388	1	4724	0.666667	phy_ppgam01d10r.1
GO:0016642	oxidoreductase activity, acting on the CH-NH2 group of donors, disulfide as acceptor	1	388	1	4724	0.666667	phy_CL849Contig1
GO:0016649	oxidoreductase activity, acting on the CH-NH group of donors, quinone or similar compound as acceptor	1	388	1	4724	0.666667	phy_ppt4j23b12r.1
GO:0016803	ether hydrolase activity	1	388	1	4724	0.666667	phy_CL1162Contig1
GO:0016937	short-branched-chain-acyl-CoA dehydrogenase activity	1	388	1	4724	0.666667	phy_ppgam23g05r.1
GO:0043112	receptor metabolic process	1	388	1	4724	0.666667	phy_CL79Contig1
GO:0043204	perikaryon	1	388	1	4724	0.666667	phy_ppgam12h10r.1
GO:0043248	proteasome assembly	1	388	1	4724	0.666667	phy_CL671Contig1
GO:0043331	response to dsRNA	1	388	1	4724	0.666667	phy_ppt4j23b12r.1
GO:0043651	linoleic acid metabolic process	1	388	1	4724	0.666667	phy_CL2Contig1
GO:0044003	modification by symbiont of host morphology or physiology	1	388	1	4724	0.666667	phy_CL52Contig1
GO:0018208	peptidyl-proline modification	1	388	1	4724	0.666667	phy_CL2Contig1
GO:0044068	modulation by symbiont of host cellular process	1	388	1	4724	0.666667	phy_CL52Contig1
GO:0018401	peptidyl-proline hydroxylation to 4-hydroxy-L-proline	1	388	1	4724	0.666667	phy_ppo3h04i19t.1
GO:0044341	sodium-dependent phosphate transport	1	388	1	4724	0.666667	phy_CL671Contig1
GO:0070551	endoribonuclease activity, cleaving siRNA-paired mRNA	1	388	1	4724	0.666667	phy_CL1009Contig1
GO:0019203	carbohydrate phosphatase activity	1	388	1	4724	0.666667	phy_CL671Contig1
GO:0070918	production of small RNA involved in gene silencing by RNA	1	388	1	4724	0.666667	phy_ppgam08g06r.1
GO:0019211	phosphatase activator activity	1	388	1	4724	0.666667	phy_ppt4j23b12r.1
GO:0019233	sensory perception of pain	1	388	1	4724	0.666667	phy_PpCYH_CK859474.1.1
GO:0045116	protein neddylation	1	388	1	4724	0.666667	phy_ppgam20b03r.1
GO:0019432	triglyceride biosynthetic process	1	388	1	4724	0.666667	phy_CL52Contig1
GO:0019471	4-hydroxyproline metabolic process	1	388	1	4724	0.666667	phy_CL795Contig1
GO:0045334	clathrin-coated endocytic vesicle	1	388	1	4724	0.666667	phy_CL52Contig1
GO:0019511	peptidyl-proline hydroxylation	1	388	1	4724	0.666667	phy_CL79Contig1
GO:0019550	glutamate catabolic process to aspartate	1	388	1	4724	0.666667	phy_CL79Contig1
GO:0019551	glutamate catabolic process to 2-oxoglutarate	1	388	1	4724	0.666667	phy_CL671Contig1
GO:0071359	cellular response to dsRNA	1	388	1	4724	0.666667	phy_CL89Contig1
GO:0019682	glyceraldehyde-3-phosphate metabolic process	1	388	1	4724	0.666667	phy_CL52Contig1
GO:0019798	procollagen-proline dioxygenase activity	1	388	1	4724	0.666667	phy_ppgam12h10r.1
GO:0019827	stem cell maintenance	1	388	1	4724	0.666667	phy_ppgam36h10r.1
GO:0071577	zinc ion transmembrane transport	1	388	1	4724	0.666667	phy_ppgam08g06r.1
GO:0019888	protein phosphatase regulator activity	1	388	1	4724	0.666667	phy_PpT4J19A01.1
GO:0019900	kinase binding	1	388	1	4724	0.666667	phy_PpT4J19A01.1
GO:0019901	protein kinase binding	1	388	1	4724	0.666667	phy_ppt4j23b12r.1
GO:0045777	positive regulation of blood pressure	1	388	1	4724	0.666667	phy_CL751Contig1
GO:0071669	plant-type cell wall organization or biogenesis	1	388	1	4724	0.666667	phy_CL671Contig1
GO:0045947	negative regulation of translational initiation	1	388	1	4724	0.666667	phy_CL671Contig1
GO:0045974	regulation of translation, ncRNA-mediated	1	388	1	4724	0.666667	phy_ppgam20b03r.1
GO:0046027	phospholipid:diacylglycerol acyltransferase activity	1	388	1	4724	0.666667	phy_ppgam20b03r.1
GO:0046460	neutral lipid biosynthetic process	1	388	1	4724	0.666667	phy_ppgam20b03r.1
GO:0046463	acylglycerol biosynthetic process	1	388	1	4724	0.666667	phy_ppgam20b03r.1
GO:0046504	glycerol ether biosynthetic process	1	388	1	4724	0.666667	phy_ppgam12h10r.1
GO:0048507	meristem development	1	388	1	4724	0.666667	phy_ppgam12h10r.1
GO:0048527	lateral root development	1	388	1	4724	0.666667	phy_ppgam12h10r.1
GO:0048532	anatomical structure arrangement	1	388	1	4724	0.666667	phy_ppgam12h10r.1
GO:0048829	root cap development	1	388	1	4724	0.666667	phy_ppgam12h10r.1
GO:0048864	stem cell development	1	388	1	4724	0.666667	phy_CL2Contig1
GO:0075136	response to host	1	388	1	4724	0.666667	phy_CL2Contig1
GO:0051701	interaction with host	1	388	1	4724	0.666667
